# Supplementary material for: Discernment of possible mechanisms of hepatotoxicity via biological processes over-represented by co-expressed genes
Source: BMC Genomics. 2009 Jun 18;10:272. doi: 10.1186/1471-2164-10-272 (PMC2706894; doi:10.1186/1471-2164-10-272)
Supplement: Additional file 2 — Two-dimensional matrix of the gene expression ratio data (data preprocessed and fluor-flips per biological sample merged [averaged]). [file 1471-2164-10-272-S2.zip]

Archive with 1 entries (1 files):
- expression_matrix.txt
