# Supplementary material for: Discernment of possible mechanisms of hepatotoxicity via biological processes over-represented by co-expressed genes
Source: BMC Genomics. 2009 Jun 18;10:272. doi: 10.1186/1471-2164-10-272 (PMC2706894; doi:10.1186/1471-2164-10-272)
Supplement: Additional file 2 — Two-dimensional matrix of the gene expression ratio data (data preprocessed and fluor-flips per biological sample merged [averaged]). [file 1471-2164-10-272-S2.zip › expression_matrix.txt]

Probe_ID	ID_REF	15mg_1-2-Dichlorobenzene_6h_Rat5	15mg_1-2-Dichlorobenzene_6h_Rat6	15mg_1-2-Dichlorobenzene_6h_Rat7	15mg_1-2-Dichlorobenzene_6h_Rat8	15mg_1-2-Dichlorobenzene_24h_Rat21	15mg_1-2-Dichlorobenzene_24h_Rat22	15mg_1-2-Dichlorobenzene_24h_Rat23	15mg_1-2-Dichlorobenzene_24h_Rat24	15mg_1-2-Dichlorobenzene_48h_Rat37	15mg_1-2-Dichlorobenzene_48h_Rat38	15mg_1-2-Dichlorobenzene_48h_Rat39	15mg_1-2-Dichlorobenzene_48h_Rat40	150mg_1-2-Dichlorobenzene_6h_Rat9	150mg_1-2-Dichlorobenzene_6h_Rat10	150mg_1-2-Dichlorobenzene_6h_Rat11	150mg_1-2-Dichlorobenzene_6h_Rat12	150mg_1-2-Dichlorobenzene_24h_Rat25	150mg_1-2-Dichlorobenzene_24h_Rat26	150mg_1-2-Dichlorobenzene_24h_Rat27	150mg_1-2-Dichlorobenzene_24h_Rat28	150mg_1-2-Dichlorobenzene_48h_Rat41	150mg_1-2-Dichlorobenzene_48h_Rat42	150mg_1-2-Dichlorobenzene_48h_Rat43	150mg_1-2-Dichlorobenzene_48h_Rat44	1500mg_1-2-Dichlorobenzene_6h_Rat13	1500mg_1-2-Dichlorobenzene_6h_Rat14	1500mg_1-2-Dichlorobenzene_6h_Rat15	1500mg_1-2-Dichlorobenzene_6h_Rat16	1500mg_1-2-Dichlorobenzene_24h_Rat29	1500mg_1-2-Dichlorobenzene_24h_Rat30	1500mg_1-2-Dichlorobenzene_24h_Rat31	1500mg_1-2-Dichlorobenzene_24h_Rat32	1500mg_1-2-Dichlorobenzene_48h_Rat47	1500mg_1-2-Dichlorobenzene_48h_Rat48	15mg_1-4_Dichlorbenzene_6h_Rat5	15mg_1-4_Dichlorbenzene_6h_Rat6	15mg_1-4_Dichlorbenzene_6h_Rat7	15mg_1-4_Dichlorbenzene_6h_Rat8	15mg_1-4_Dichlorbenzene_24h_Rat21	15mg_1-4_Dichlorbenzene_24h_Rat22	15mg_1-4_Dichlorbenzene_24h_Rat23	15mg_1-4_Dichlorbenzene_24h_Rat24	15mg_1-4_Dichlorbenzene_48h_Rat37	15mg_1-4_Dichlorbenzene_48h_Rat38	15mg_1-4_Dichlorbenzene_48h_Rat39	15mg_1-4_Dichlorbenzene_48h_Rat40	150mg_1-4_Dichlorbenzene_6h_Rat9	150mg_1-4_Dichlorbenzene_6h_Rat10
A_43_P21252	3	0.09619501	0.33709645	0.49588585	0.3955176	0.91969967	0.26227835	0.70548964	0.8369782	-0.088353	0.23314047	0.1137219	-0.6105447	0.0452423	0.32944393	0.52338797	1.3065412	0.56721073	0.30412224	0.24164695	0.45743135	-0.0706014	-0.1812473	-0.2452147	-0.014117	0.4797728	0.60916215	0.7260649	0.5979545	0.04462615	0.6001272	1.104398	0.68688565	-0.0322586	0.20286946	-0.3041689	-0.0486951	-0.1917283	-0.3037524	0.2613771	-0.1940327	-0.1866798	-0.0219477	-0.0489457	0.1404805	0.1916587	0.516987	-0.2632983	-0.6618853
A_42_P534203	4	0.03330685	0.51945585	0.18222857	0.19209595	-0.7437146	0.19633889	0	0.02065305	-0.3556329	0	-0.4834707	-0.7570462	-0.1060159	0.130157	0.59837294	0.6026151	-0.1828203	-0.601579	-1.7516308	0.02234885	-0.3688684	-0.3164747	-0.2508611	0.21417215	0.56044245	0.19592741	-0.1510456	0.56942797	0.0205586	0.29070255	0.4463409	0.15760998	-0.3821717	0.10614325	-0.2542438	-0.0767245	0.19381	-0.3603993	0.4113948	0.45502236	0.62757254	-0.0521702	-0.0078235	0	-0.1929167	0.257395	0.2972623	0.36839193
A_43_P22195	5	-0.4241862	0.40133023	0.32305813	0.06700724	-0.2280299	0.1550641	0	0	-0.9207217	-0.0146449	-0.5047565	-0.8176193	0.03204345	-0.2413895	0.4444403	0.7631755	-0.6362393	0.21962164	-1.0192833	-0.1404987	0.1054108	0	0.17669995	-0.3927859	-0.3412362	0.6076391	-0.0526025	-0.1245101	0.03904437	1.0460744	1.4633482	0.33065695	0.48665857	0.436081	-0.607806	-0.3895297	-0.0029052	-0.31813	0.18751594	0	0.2290387	-0.0117161	-0.0258119	0	0.0950978	-0.04036	0.8143163	0.1523461
A_43_P16421	6	-0.6002599	-0.0868941	0.13951302	0.04808785	-0.0990796	0.0813537	-0.1120007	0.1253462	-0.3008547	0.09432262	-0.0443895	-0.7228248	0.1369896	0.08102775	0.209712	-0.0215814	0.5754475	0.4478578	0.4491368	0.49091762	-0.1876618	-0.3248271	0.40696377	0.41058207	-0.2881847	-0.134944	0.02638215	-0.0530896	-0.0305462	0.27897358	0.1287674	0.06325421	0.2734148	0.63147163	-0.7447271	0.09559445	-0.3780168	-0.1537104	0.53496265	0.0781796	0.42195183	0.19039056	-0.3626649	0	-0.3147883	-0.1777742	0.27352756	0.10058859
A_43_P13118	8	-0.6889656	-0.30023	0.26074362	-0.031137	-0.0743063	0.10863255	0.09871166	-0.073266	-0.1253302	-0.1139469	0.0248952	-0.5458555	-0.1075053	-0.1033874	0.62282515	0.6296396	-0.1544213	-0.0791097	0.9464981	0.11600545	-0.359634	-0.3582376	-0.1112447	-0.0106335	0.0084276	0.5393863	0.12907544	-0.0162216	0.149425	0.38873315	0.2092721	-0.1051964	-0.1181956	-0.1098729	0.0634246	-0.0274553	0.1542573	0.28214598	0.5069735	0.32340646	0.12550595	0.01044606	0.20406984	0.1689341	0.0438285	0.1478851	0.54273283	0.33986998
A_43_P19445	9	-0.4591148	0.06870866	-0.1943419	-0.0506256	-0.1487339	0.644681	0	-0.0574985	-0.8088374	0.06141185	-0.286908	-0.6270931	0.08764651	0.4194119	0.21901315	-0.1577479	0	-0.4843702	-0.5471301	-0.372013	-0.0027252	-1.4016833	0.33971956	0.07556079	-0.3131888	-0.4012289	0.40369347	-0.0142469	0.07177016	-0.1997163	0.76107144	0.1973091	-0.4614799	-0.3559921	-0.6227669	0.2287941	-0.5364575	-0.2001067	0.8705268	0.60931635	-0.0748459	-0.1819215	-0.1316226	-0.0662127	-0.1350446	-0.3120552	1.31857	0.16404876
A_43_P11302	10	-0.0186195	0.18541574	0.18133116	0.08257865	0.30948782	0.10517545	0.36842728	0.3529835	-0.0908313	0.0696926	0.18407536	-0.0722671	-0.0661583	0.1909213	0.28251645	0.1177664	0.5121889	0.6929326	0.49640274	0.3911047	0.0190964	-0.1467042	0.2500777	0.30555058	-0.1274829	0.00684075	0.01137305	-0.0633731	0.8474002	0.65252495	0.9361892	0.6942587	0.1927209	0.24736835	-0.1584964	-0.1153384	-0.0996213	-0.1627818	-0.1825905	-0.2995133	-0.4690857	-0.3709893	-0.0530663	0.03739455	-0.1466202	-0.1127481	-0.0515504	-0.0702439
A_43_P22361	11	-0.6713552	0.2915552	0.5509293	0.0666101	-0.1153991	0.17796345	0	0.5924301	-0.4094653	-0.2270142	-0.0202441	-0.6604493	-0.5233238	0.605829	0.20374826	0.6005621	-1.1376994	-0.035197	-0.6141346	0.2441573	-0.4141533	-1.178865	0.09851815	0.90372515	-0.4991951	0.0198497	0.4940145	0.34835744	-0.3842528	0.0911727	0.1533742	-0.1572169	-0.5046761	0.35527924	-0.6046312	-0.1750737	-0.3752967	-0.5165749	0.3861826	-0.0299871	-0.2914057	-0.5301526	-0.2533913	-0.0286591	-0.1062395	0.26862645	-0.3408427	-0.399188
A_43_P10152	12	-0.9284346	0.2543006	0.4683113	-0.0934446	0.16119912	0.23004392	0.05448268	0.6256447	-0.4953589	-0.2518528	-0.2104822	-0.2515974	-0.214299	0.19627425	0.6319485	0.8575423	-0.0234706	-0.1119914	0.15501356	0.05649899	-0.4991145	-0.9975011	-0.2626224	-0.0872827	0.06052519	-0.0073946	0.27008677	0.3523133	-0.2695274	-0.1745239	0.48832726	0.10477965	-0.5033054	-0.4660085	0.19769265	0.06270196	0.17406775	0.23147655	0.48845556	0.1721728	0.11954925	0.2297282	0.55460715	0.8392873	0.5960138	0.2316785	0.4164884	0.34468627
A_42_P573643	13	-0.2676134	0.0271301	0.1772332	-0.0256963	-0.1137557	0.08162455	-0.1883884	-0.1521449	-0.4367447	-0.3486696	-0.1409864	-0.2610646	-0.1941724	-0.0616068	0.08900835	-0.0003486	-0.6124049	-0.8074875	-0.5428234	-0.6531982	-0.1913681	-0.2700177	-0.2691851	-0.3307915	-0.2060237	-0.2366834	-0.139379	-0.0730644	-0.9421983	-0.8944154	-0.7422251	-0.8202939	-0.9168778	-0.8411904	0.3760767	0.3077302	0.344286	0.38901716	0.3975935	0.224545	0.2300072	0.25786638	0.293334	0.14506295	0.24341585	0.20459035	0.46833134	0.41406155
A_43_P13367	15	-0.1082912	0.01839445	0.00279905	-0.0735364	-0.0382161	-0.0050011	0.0419197	-0.0526828	-0.0720043	-0.0907455	0.04825065	0.0225558	-0.0280695	-0.0172229	-0.0393066	-0.2100163	0.61446905	0.9243059	0.56864357	0.5759602	0.2310352	0.0279236	0.38725615	0.6319013	-0.1601715	-0.2049117	-0.2415314	-0.133646	0.78611183	0.7111373	0.9767108	0.7247071	1.0998397	0.8135543	0.11783265	0.12928486	-0.0498834	0.1747575	-0.0199666	0.1720047	0.19260934	0.29483604	0.23065901	0.1730518	0.11117125	0.13033295	-0.056583	0.20166066
A_43_P20241	16	-0.7803316	-0.3580775	-0.2866077	-0.5614123	0.3967991	-0.0276546	0.25515795	-0.0501099	0.52022743	0.6151557	0.4555359	0.37417507	-0.9826622	-0.4585643	-0.1540222	0.20155334	-0.9124003	-1.4518852	-0.6634402	-1.0572305	0.1616693	0.1910629	0.2158928	0.2363844	-0.0234503	-0.3048526	-0.0186338	-0.4163579	-1.5246677	-1.5636582	-1.2511578	-1.4668155	-0.8402758	-0.5409151	-1.6997604	-1.2910914	-1.4858022	-1.8175411	-0.1455698	-0.3270541	-0.3474918	-0.1454844	-0.2596723	-0.18394	-0.2186332	-0.1919437	-1.777679	-1.924653
A_43_P21201	17	-0.5136299	0.25758195	0.5259034	0.05077504	-0.7349158	-0.0676301	0	0.21643189	-0.2818601	0.40000656	-0.2786442	-0.4027495	-0.0459974	0.1514933	0.8112266	0.7983124	-0.1348901	-0.1779752	-1.1270738	0.38350493	-0.7999964	-0.8644497	-0.2082318	-0.0699387	-0.7390308	-0.0064614	0.03023505	-0.0731507	0.4684549	1.1562474	0.6224395	-0.2981649	-0.5495312	-0.1271253	-0.2257829	0.02805185	-0.0143223	0.1901941	0.5133619	0.2721579	0.27276832	-0.1070597	0.19427085	0	0.24132301	-0.1602714	0.6212294	-0.0628894
A_43_P11033	18	-0.8191862	0.33324146	0.6023345	-0.0775685	-0.5051984	0.0355666	0	0.08935431	0	0	-0.7534202	-0.5953661	-0.5264942	0.23734692	0.3308984	-0.0629398	0	0.10136256	-1.2384543	0.65629375	0	-0.6197588	0.03119275	-0.4963356	-0.7422198	0.21310559	0.51187426	0.316828	-0.8414689	0	-0.3148959	0	-0.2961931	-0.3139656	-0.1752918	-0.7609671	0.3952444	-0.2717885	0.18396446	0	0.7283018	1.0911517	0	0.1087542	0.5094252	-0.1563323	0.2124922	0.4597421
A_43_P13501	19	-0.5348241	-0.1685229	0.59355116	-0.1583729	-0.3519433	0.14249516	0	0.16676784	-0.2958493	-0.0019901	-0.1574197	-0.2983494	-0.1283784	0.0360851	0.5326639	0.56899357	-0.2205651	-0.5882015	-0.1309948	0.10530045	-0.6342065	-0.6351335	-0.1013332	-0.0612922	-0.3604169	0.51755476	0.07092805	0.05502605	-0.0802546	-0.2787532	0.35269263	-0.1029376	-0.240768	-0.0393241	-0.2694764	-0.1048422	0.2454741	-0.2297905	0.22821805	0.39508837	0.20035455	-0.1103698	0.06768085	-0.1434647	0.0723107	0.11094539	0.046443	-0.2445218
A_43_P22765	20	-0.0437829	0.47965023	0.57983375	0.05907154	-0.493544	-0.2076628	0	-0.1753096	0.12936054	0.08030975	0	-0.0803301	0.44050783	0.12648486	0.79187626	0.23336451	-1.0566916	-0.4740379	-0.6226966	0.34729886	0.1345933	-0.5937006	-0.5924832	0.0752509	-1.0579956	-0.5931147	0.01587653	0.17458913	0.33028054	0.4492626	0.2695935	0	-0.9475778	-0.3243348	-0.6941552	-0.2981567	-0.5453308	-0.0841561	1.1588547	0.15062127	0.1069384	0.3268943	0.21932615	-0.5103762	-0.0930193	-0.0623545	0.3900032	0.13994613
A_42_P694253	22	0.8590956	0.33028054	0.953873	-0.0151763	-0.5669362	-0.2663394	0	0.3800025	0.0866745	-0.0382286	-0.0203277	-0.2131877	0.60840964	0.16529673	0.9114044	0.47164255	0.687187	1.2377915	1.2969561	2.1627574	-0.6713982	-0.5403636	-0.3132451	0.39521027	-0.0059063	0.47544357	0.57452655	0.0702855	1.1314871	1.9726875	1.5243163	0.00348585	0.21316834	0.4015721	-0.0136957	-0.0146902	0.38717124	-0.1176903	0.04623906	0.57661134	0.6257005	0.45315528	0	0	0.07904745	-0.1940384	0.09587025	-0.2645434
A_43_P20815	23	-0.6282685	0.02889943	0.81108844	-0.3593113	-0.2950778	-0.1023946	-0.0900547	0.3371346	-0.5307431	-0.1678416	-0.5730829	-0.5695043	0.0139625	0.2612493	0.84574413	-0.071663	-0.8837147	-0.4279008	-0.9689598	0.1095214	-0.4046294	-0.0921853	-0.2914519	-0.3926656	-0.4674518	-0.002671	-0.1289525	0.39119458	-0.2588449	-0.0937538	0.03042604	-0.2836439	-0.5384293	-0.9320943	-0.0886457	0.31055805	0.42500305	-0.0779531	0.35915565	0.6513202	-0.434324	0.05050921	0.47642067	-0.1214868	-0.0231502	-0.0181074	0.05650735	0.0500672
A_43_P19256	24	-0.3431089	1.0681026	1.4904026	0	0	-0.3193939	0	-0.4236804	-0.3160625	0	0	-0.0631309	0	0.04919385	0	0	0	-0.2846609	0	0	0.3220433	0	-0.3530166	0	0	0.17325994	-0.2792485	1.0059114	0	-0.659565	0.04680085	0	-0.3960578	0	-0.2924705	0.3724575	0.3988786	0	-0.264751	0	0	0	0	0	0	0	0	0
A_43_P11341	25	0.743031	0.8953295	0.8229008	0.8047056	0.6326432	-0.196516	0.60370773	0.7474909	0.28833246	0.361135	0.19768524	0.21367119	0.9053674	0.9143901	0.85554886	0.73210526	0.43644238	0.1699004	0.53642607	0.44731283	-0.2156639	0.1023359	-0.1278677	-0.1894012	0.56872845	0.5294018	0.6638794	0.74961376	0.7786226	0.7811203	0.7714286	0.5857806	-0.3564124	-0.1207743	0.14831735	0.1501517	0.08403205	0.06425045	0.7149215	0.7968745	0.74783754	0.8543377	-0.0086837	-0.1459737	-0.1460147	-0.0298038	0.082592	0.17581895
A_43_P23211	26	-1.0254229	0.17487025	0.43098405	-0.1999824	-0.91664	-0.2039815	0	-0.6250038	-0.0395825	-0.1131988	-0.6182144	0.11113189	0.8839655	0.04472285	-0.0396539	0.8157339	-0.2319996	0.0944764	-0.3204198	0.06095315	-1.5403075	-0.5930491	0.24280216	-0.0707207	-0.6199235	0.10911466	-0.2058508	-0.1622801	0.51959324	-0.0229159	0.81678915	-0.1294321	-0.0215218	0.13564065	-0.2545509	-0.1728456	-0.3151379	-0.3303139	0.10871792	0.2139795	-0.7130642	0.16980219	0.44518945	0.21583483	-0.3105385	-0.32847	-0.0195751	-0.2005446
A_43_P10868	27	-0.1125228	0.16435196	0.22340292	-0.0745297	0.15976979	-0.1260725	0.01934105	0.1481037	0.0149498	0.25122485	0.10789585	0.04561235	-0.1002497	-0.0157265	0.77211666	0.5537219	-0.5311126	0.3260913	1.1497707	0.5628378	-0.2562099	-0.4306007	0.14609955	0.05365145	0.04230905	0.3415184	0.555552	0.41311976	0.22445701	0.57612777	0.0701058	-0.0107512	0.23712495	0.2537241	-0.2398004	-0.0753404	0.0544581	0.10942175	-0.0876026	0.04034875	-0.0955725	-0.3210883	0.160851	-0.0062464	0.03409525	-0.1165872	-0.0238872	0.1631446
A_42_P512232	29	-0.1531563	-0.1384716	-0.0336342	-0.2394385	-0.206686	-0.0218354	-0.2350688	-0.1181622	-0.2531348	-0.141439	-0.0827156	-0.1877708	-0.1490712	-0.2432317	0.1111927	0.08431531	-0.3806549	-0.4679771	0.0122609	-0.2173257	-0.1559939	0.00280525	-0.1683564	-0.1362276	-0.1552039	-0.0880251	-0.1012302	-0.069439	-0.2604222	-0.1196508	0.10825775	-0.3860707	-0.3614641	-0.2467375	0.0907559	0.00605389	0.25103813	0.21003479	-0.1125999	0.2298608	0.2104101	0.1114841	0.1778159	0.10532235	0.09349065	0.00666665	0.22342016	0.20224616
A_43_P20500	30	-0.4124394	0.05182791	0.20143151	-0.2449524	-0.6408003	-0.3295527	0	0.07479	-0.635896	0.33011818	-0.3683541	-0.5416784	0.49696136	0.15219975	0.06856075	0.7601485	-0.8218191	-0.5425742	-0.5968257	0.16792443	-0.3035784	-0.4105907	-0.176855	-0.0541084	-0.0951271	0.2133038	0.47206712	0.258914	-0.1471093	-0.3208134	-0.2722783	-0.1250387	-0.676454	-0.1369848	-0.0345185	-0.4912579	0.1954689	0.0377681	-0.2048915	0.35488892	0.5783605	0.33526134	0.40837747	0.3047155	-0.2335372	0.19990185	0.17726535	0.1625979
A_43_P19092	31	-0.086967	0.2230606	0.06963062	0.0343077	-0.1568191	-0.141191	0	0.0223632	-0.4906352	-0.0019972	-0.0917414	0.0464263	0.1410577	0.1536212	0.7910683	1.04143	0.0405588	-0.1669767	0.21292855	0.67285687	-0.0701971	-0.2643914	0.15322089	0.17380595	0.37697074	0.59862614	0.61422825	0.37005448	0.0306368	0.21911146	0.48013306	0.1023576	-0.1099408	-0.1326046	-0.5890679	-0.2989281	-0.0505996	0.04101995	-0.6536658	-0.192523	0.0030036	0.01779344	0.01496055	0.1792123	-0.0590489	0.0498862	0.0357864	0.07865265
A_43_P22018	32	0	0.25720054	-0.7397573	0	0	0	0	0	0	0	0	0	0	0	0	0	0	-0.7748313	0	0	0	-0.7176039	0	0	0	0.06847485	0	0.4923438	0	0	0.14914165	0	0	-0.068252	0	0.121912	-0.1398066	0	0.11822905	0	0	-0.1403038	0	0	0	0	0	0
A_43_P10509	33	0.9480314	0.51492953	0.80826783	-0.2713684	-0.5118053	0.33176887	0.20990625	0.1671054	-0.1455177	-0.3876867	0.43847635	-0.2435459	-0.5965091	0.5700624	0.4823713	0.48704883	1.2182415	0.6787605	0.80993253	1.9438157	0	0	0.22740474	-0.1332	-0.5159586	-0.2906148	-0.5710068	-1.4908991	-0.2818801	1.0515594	1.0165832	0.05332825	1.710516	1.2090352	-0.444371	-0.3644257	0.28775948	0.1823016	0.11771999	0.62414956	0.78110766	0.777272	-0.116747	0	-0.7792656	-0.3457145	0.1689315	-0.7391133
A_42_P765851	34	0.96335506	0.1535311	0.5788176	0.00713705	-0.7868917	0.15064	0	0.5637934	-0.7212601	0	-0.0671846	-0.6913264	0.25857446	-0.0664132	0.61282706	0.5367503	-0.734632	-0.3382995	-0.4781547	0.27275005	0.22165227	0	-0.1546469	-0.1478346	-0.1773516	1.2082825	0.21321675	0.2065966	-0.13654	0	0.48769665	-0.1520616	-0.0462763	-0.4873014	0	-0.1734287	-0.07706	0.08680205	-0.2562414	0.02438061	0.2611003	0.1443374	0.148931	0	-0.3345732	0	0	0.0220126
A_42_P641151	36	-0.2229693	0.2656994	0.46749282	-0.0492745	-0.3328302	-0.1223019	-0.4115107	0.1284838	0.10056425	0.48025465	0.04768085	0.01431389	0.6571584	0.42703626	1.1410797	1.1672266	-0.323958	0.6394863	0.85084486	1.0765254	0.255764	0	0.6355984	0.7057569	-0.2193954	0.25202465	0.3478925	-0.2764583	0.30186152	0.35331276	0.6999018	0.32951134	0.7091558	0.16272165	-0.9352467	-0.4961305	-0.2579231	-0.7943504	-0.3537187	-0.3505147	-0.4558904	-0.5132124	-0.1513088	-0.2403788	-0.8507369	-0.5301638	-0.5731096	0
A_43_P18314	37	-0.0376512	0.4559493	0.1030426	-0.4134762	0.11214375	-0.1509559	0	0.16555595	-0.0888677	-0.1627293	0.14166138	-0.3213267	-0.3175001	-0.6546001	0.50210214	0.5749252	-0.0673559	-0.4163777	0.30360293	0.31328845	0.24868725	0	0.15193295	0.21901245	-0.6064112	-0.0418458	-0.024987	-0.2980948	-0.3797632	-0.1717314	-0.6708054	-0.1716499	-0.2770314	-0.4180901	-0.7746015	-0.4497385	-0.1183062	-0.4223216	0.05871765	0.15536931	-0.4340562	-0.0220483	-0.7075896	0.65995514	-0.3886384	0.1627686	0.13087654	-0.0557759
A_43_P18741	38	0.3136181	0.4374318	0.2254296	0.0679307	-0.0097494	-0.0505147	0	0.123898	-0.4853108	0.22778705	0.11671449	-0.4205256	0.05548525	0.0794964	0.6303992	0.6150975	-0.127825	-0.2242267	0.00635005	0.125119	-0.1363592	-0.5448439	-0.1734004	-0.0928569	0.081234	0.31125897	0.2620039	0.2343216	0.1994097	0.5227466	0.44579655	-0.095882	-0.807755	-0.4181209	-0.2274174	-0.1279807	0.12933186	0.10044575	0.2870653	-0.0528195	0.0029874	0.10411215	0.13683343	-0.2307759	0.01506135	0.03398535	0.08518764	0.05113985
A_43_P18661	39	0	-0.2498268	0.13886642	-0.2272046	0	0.3216806	0	0.5489991	0	0	0	-0.2114729	0.4332826	-0.2465776	0.79038256	0.4757434	-0.2589487	0.9739225	-1.0094665	1.1146891	0.1748009	0	0.07777715	0.06566097	0	0.31775904	0.7497413	0.82026935	-0.5066369	0	0.72018623	-0.1465624	0.53196263	0.2264729	0	-0.3081807	-0.0492704	-0.1061952	0.2866845	0.19170696	-0.3633788	-0.2207775	0.1116115	0	0.14348306	0.8672545	-0.0642042	-0.1373024
A_42_P765427	40	0.28527835	0.3879013	0.5006056	0.26239496	0.3945527	-0.0188427	0.2462292	0.2838564	-0.1493469	0.42846534	0.1800871	0.1145377	0.0827074	0.42143673	0.19440416	0.3490162	-0.1530786	-0.2776699	0.10471155	-0.1254235	-0.0982905	0.24289654	-0.1463933	-0.0175114	0.0458064	0.2056856	0.16311601	0.13097715	-0.7839932	-0.5479431	-0.468791	-0.4711037	-0.7185602	-0.5890418	-0.5796113	-0.5766282	-0.6585889	-0.5452732	-0.1257544	-0.1490932	-0.088122	0.0212183	-0.3893008	-0.4076591	-0.3752932	-0.3382216	-0.5918784	-0.4935632
A_43_P17894	41	-0.8124061	-0.5199451	-0.5170875	-0.1932593	-1.1200638	0.32131004	-1.0873241	-0.6397138	-0.985096	-0.7233009	-0.3716841	-0.599968	-1.0026069	-0.7060809	-0.8228297	-0.405086	-1.4660249	-1.8013067	-1.3845148	-1.6355276	-0.7500434	-0.4769039	-0.7678442	-1.0074286	-0.5956812	-0.6173401	-0.7038574	-0.6253953	-2.5149298	-2.5877686	-2.1155348	-1.9903369	-1.6841688	-1.8375888	0.15660426	-0.0556727	0.04550266	0.0010042	-0.098228	0.0473571	-0.0189095	-0.1798754	0.36308813	0.28666544	0.3604441	0.45656586	0.05016185	0.15615705
A_42_P557653	43	0.2636862	0.25591326	0.1472821	0.0818558	0.21472791	-0.0894747	0.4988342	0.46278912	0.3734288	0.2268448	0.0225587	-0.0213228	0.0926857	0.29551125	0.2808967	-0.0950155	0.38429737	0.28252745	0.4731427	0.5566368	0.10208605	0.13381195	0.42916203	0.30356506	-0.111404	-0.1047073	-0.067914	-0.2589049	-0.5413495	-0.4317569	-0.3547545	-0.439034	0.46671537	0.49826467	-0.5043426	-0.2982087	-0.4642057	-0.3333354	-0.3150778	-0.3507476	-0.2656779	-0.3576856	-0.2091022	-0.3769479	-0.2176571	-0.207211	-0.3646479	-0.3221536
A_43_P22983	44	-0.018322	0.0924983	-0.0155534	-0.0627137	-0.2782816	-0.0650077	-0.5604625	0.00909761	0.07897879	0.029547	0.0437679	-0.4325695	0.091095	0.0568881	0.40217638	0.3492031	-0.0615855	0.0203562	-0.2567716	0.0472846	0.0224323	-0.2702613	-0.1207452	-0.0494042	-0.2659781	0.21292171	0.05622195	-0.0042243	-0.0087552	0.10334921	0.203908	-0.3073764	-0.2024446	-0.0302205	0.1091743	0.22278878	0.1219449	0.07105115	0.33440825	0.29320714	0.08623359	0.14765835	-0.1057797	0.02301955	-0.0800424	0.1762855	0.2814603	0.09916115
A_43_P22064	45	-0.2983465	0.05822325	0.00665307	-0.1550117	0.0219283	0.273798	-0.549818	0.4777565	-0.4297065	-0.2908306	0.2985943	-0.1396136	0.2142482	-0.1804204	0.7117739	0.83859736	0.1437669	0.31752825	-0.4009757	0.23285964	-0.0663705	-0.1859965	0.38839436	-0.1777911	0.09779404	0.5681881	0.1882376	0.6234484	0.92366886	0.8564842	1.1635501	0.21480174	-0.0475297	0.21148825	0.09187196	0.00604745	0.3143282	0.2536838	0.3095219	0.37993166	0.12820745	0.6938894	-0.0057869	0.5075505	0.23069	0.48941636	0.3255756	0.30119774
A_43_P23348	46	-0.1712756	0	1.5936992	-0.0112033	-0.8268211	0.1294412	-0.4827895	-0.5621557	0	0.0743269	0	0	0	0	0.532894	1.0326278	-0.3161311	-0.3472908	-1.1051984	0	0.20751604	0	-0.4177704	0.02577652	-1.0384064	0.8429558	0.02106805	0.8328672	-0.9695673	-0.3282702	-0.538325	0	-0.5767098	0	0	0.154168	0	0	0.33802032	0	0.59877384	0.62878966	-0.2980819	0	0	0.32417277	-0.3851478	0.19940399
A_42_P588606	47	-0.1743002	-0.1665859	0.3851847	-0.0064507	0.1171403	0.0837512	-0.1623464	0.2679047	0.4437807	0.1249151	0.07757755	-0.2250475	-0.3369127	0.0161519	-0.0122152	0.09118455	0.0678249	-0.1115579	-0.0080887	0.2477003	-0.1631331	-0.1465349	-0.2534462	-0.1082983	-0.1975288	-0.0333276	-0.0545826	0.03670925	-0.1082783	-0.1319123	-0.304657	-0.202467	-0.4010773	-0.2430067	-0.1539912	0.02466916	0.0394244	0.0960741	0.258667	0.10230495	0.0312388	0.3463054	-0.1728148	-0.2406366	-0.0322657	0.03361655	-0.011838	0.01630975
A_43_P16080	48	-0.3729987	0.03154421	0.2303555	-0.0509324	-0.4865587	0.36320525	-0.2953221	-0.3004218	-0.2321999	-0.2668598	-0.6376684	-1.4135094	-0.3513279	0.04121465	0.42431396	1.2426054	0	-0.0991251	-0.7859802	0.34953335	-0.2857174	0	0.0501222	-0.2134326	-0.3300757	0.13982894	-0.0120537	0.48517892	-0.6612411	-0.3345172	-0.3452706	-0.2345178	-0.3844297	-0.5731616	0.0217953	0.5271127	0.97696793	-0.0078169	-0.0080013	0	0.6470816	0.14352274	0.09641884	0	0.1358973	-0.1758612	0.07384776	-0.3562469
A_43_P22417	51	-0.1534438	-0.0359693	0.13053319	-0.0486503	-0.0993257	-0.0484796	0.0603194	0.0341606	-0.0588465	-0.0261192	-0.0931959	-0.3040205	0.0066776	-0.0491418	0.0762725	0.17207715	-0.1486154	-0.1348701	0.06390475	-0.1816802	-0.1736465	0.00344945	-0.1511278	-0.1327939	-0.0349626	-0.107883	-0.0941902	-0.032897	-0.002111	0.1109948	-0.0963903	-0.3118672	-0.3393564	-0.3803587	-0.0339231	0.1244006	0.1367469	0.0314479	5.24893e-6	-0.027307	0.0304775	-0.0743976	0.0756488	-0.2838473	0.0824094	0.09653761	0.1339083	0.00781345
A_43_P18452	52	-0.2013516	-0.071641	0.30794576	0.10325625	-0.3695755	-0.211432	-0.519536	-0.2476959	-0.1414313	0.0808148	-0.0182052	-0.058115	0.0846834	0.0269036	0.2986536	0.121686	-1.0565896	-1.259028	-0.7937012	-0.9920311	-0.4669542	-0.2628489	-0.6727276	-0.6433015	-0.162374	0.0425882	0.08458475	0.0886564	-1.1536984	-1.3208215	-1.6006219	-1.0208101	-1.3378572	-1.4238954	-0.222919	0.2024455	0.09802485	0.2030406	-0.322804	-0.1173263	-0.1163292	-0.0406294	0.01759765	-0.2162094	0.03026915	0.1551094	-0.0008626	-0.0422845
A_42_P745224	53	-0.0008154	0.42203236	0.5512181	0.3932142	0.45897818	-0.2198448	0.23647016	0.41744897	0.48537922	0.3150563	0.11860655	0.24419734	0.40408278	0.5398458	0.507803	0.23964599	0.45945877	0.4001885	1.2106209	0.67110574	-0.006144	0.1904192	0.0313363	0.04700945	-0.0954542	0.1379552	0.1558098	0.05593345	1.0666265	1.0084252	0.6501021	0.7532134	-0.1075554	0.1788716	-0.2915993	-0.0048366	-0.1614403	-0.1317339	-0.201458	-0.5147471	-0.2025971	-0.0970188	-0.357728	-0.2484431	-0.4752121	-0.3337764	-0.1722441	-0.1845817
A_42_P754647	54	-0.5094354	0.14979379	0.29345438	0.1676822	0	-0.2612078	0	0.23098704	-0.3631232	0.16079645	-0.0346829	-0.0835271	-0.1607647	-0.0576465	-0.1424098	0.46789292	-0.7579544	-0.0922813	-0.7202184	-0.0002778	-0.0002677	-0.9328154	-0.165206	-0.5413534	0.26928815	0.9356943	-0.3755729	0.1914503	0.04038736	0	0.7643294	0.00165515	-0.1389775	-1.1293304	0.3244491	0.0237205	-0.0661638	0.1506244	0.4255346	-0.0151108	-0.0853312	-0.1993005	-0.0070744	0	-0.3970873	-0.2213795	-0.0586116	-0.3122156
A_43_P15699	55	-0.1513948	0.15766715	-0.0057717	0.0167599	0.1473026	0.1292367	0.18805124	0.13516235	-0.0599346	0.00633335	0.11523245	0.1998601	0.08770701	0.125947	0.2849126	0.24513721	0.06345604	0.08688881	0.18781185	0.20104934	0.0932746	-0.1430149	0.034482	0.02038385	0.206594	0.44305465	0.13528155	0.18678665	0.147933	0.27062654	0.12894866	0.1120577	0.09381485	0.0853772	-0.0512116	0.0201717	0.0124507	0.0009756	0.23236424	0.05400325	0.07803056	0.1614236	0.09633015	-0.1177487	0.03388115	0.0253177	0.05937145	0.05064535
A_43_P15834	57	0.1288965	-0.2971319	0.73177725	-0.4297714	0.1918137	-0.0663405	0	0.43737864	-0.1659681	0.17547195	-0.0949533	-0.3754037	-0.1635096	0.01867637	0.11442754	0.54303694	0.06176085	0.7186589	0.25270534	1.4863241	1.0174518	-0.2752188	1.562546	1.4259627	-0.0772282	1.2129773	0.91762763	0.282072	0.00125664	1.2890916	0.76511097	0.04375445	1.4353383	1.61904	-0.0814273	-0.1099277	-0.0828126	-0.5647579	-0.1667268	0	-0.4219189	-0.2598214	0.3406266	0.3162254	-0.2067995	0.0558598	-0.0730195	-0.3767269
A_43_P18280	58	-0.4472294	0.4945953	-0.0089862	0.36509186	0.4253785	0.2584062	0.5121	0.71890134	-0.0316574	0.08902095	0.0679028	0.21715972	-0.1942312	0.40134096	0.47740388	0.25090396	0.19561915	0.5789218	0.1093406	0.64090246	0.05054005	-0.6462255	0.0383425	0.02631735	0.24999431	0.7580834	0.0995004	0.02795005	-0.2116549	-0.1283286	0.89350826	0.0971125	-0.0276272	-0.2851772	0.1754246	-0.072608	0.05429339	0.25125408	0.5025759	0.4269266	0.2525456	0.04852535	-0.0604265	-0.0127935	-0.209342	-0.0098486	0.22414544	0.1552155
A_43_P18731	59	-0.664108	0.3558865	-0.0474505	-0.0138335	-0.3537864	-0.089799	0	-0.5245674	-0.1913502	-0.2117861	-0.4039011	-0.0578389	-0.1347828	0.03812593	0.33721513	0.06921125	0.00449085	-0.0372336	-0.2075362	-0.0479028	-0.2415083	-0.764618	0.0370593	-0.2639873	0.09072135	1.0607934	-0.0383592	-0.0706644	-0.0095265	0.13053226	0.18234536	0.00551725	-0.386785	0.08986235	-0.5122324	-0.3240185	0.18633264	-0.3073812	-0.1490898	0	-0.296236	-0.1773458	-0.0681491	0	0.03607585	-0.0650623	-0.3537424	-0.5219142
A_43_P12519	60	0.15544415	0.6564841	0.48280948	0.1875668	-0.0792885	-0.1545791	-0.0025878	0.0797777	-0.0702963	-0.0990234	-0.0546303	-0.007132	0.52383804	0.309607	0.3894844	0.4763679	2.2099614	2.8296113	1.8407283	2.4587817	1.6778998	0.0660143	2.0318713	2.4206238	0.1955571	0.2500287	0.0324459	0.11094715	1.8478446	2.2249475	3.591137	2.1135335	3.4396496	3.2649727	0.1914115	0.1352482	-0.1316333	-0.0408397	0.33223724	0.4739089	0.6704923	0.5376097	-0.0430918	-0.0883446	0.05916975	-0.0944653	0.02330445	0.1081605
A_43_P14645	61	-0.2441263	-0.2065105	-0.0465479	-0.0638275	-0.1531611	0.10940076	-0.4184379	-0.3638306	-0.101819	-0.1950045	-0.0867739	-0.0735951	-0.3511181	-0.3044109	-0.1376305	-0.2307234	-0.9341974	-1.1673536	-0.9721766	-0.8519373	-0.2137556	-0.2658358	-0.4128294	-0.5959072	-0.3915034	-0.5035496	-0.3717069	-0.4344024	-1.2212548	-1.3276377	-1.4930081	-1.3213525	-1.6532192	-1.3038325	-0.0147028	0.048975	-0.1541672	-0.0851155	0.2407827	0.24412921	0.0587816	0.2990208	0.06333065	0.02535245	-0.0329962	0.1435318	-0.1756458	0.036541
A_42_P683372	64	-0.7349758	-0.0148873	-0.0719108	-0.0100832	-0.1262498	-0.1587839	0.3656916	0.47606704	0.41705674	0.2505226	0.17999364	-0.4109521	-0.0204186	0.39062354	0.44315335	0.2394891	0.190331	0.78175974	0.5685042	0.87382364	0.3234439	-0.1418677	0.5104413	0.61233485	-0.3043611	0.68751717	-0.1418915	-0.4458075	0.904953	1.0201302	0.655427	0.6431246	0.5923991	1.3403878	-0.441154	-0.5495998	-0.1252346	-0.3585899	-0.7750688	-0.7216475	-0.6916151	-0.7594243	-0.3237638	0.20663345	-0.4883629	-0.0337734	-0.0838561	-0.1467625
A_43_P13383	65	-0.0534234	-0.1091137	0.04281561	0.05083085	-0.2062083	-0.1036215	-0.1787129	-0.0782147	0.00910141	-0.0623541	-0.030221	-0.186296	-0.02138	0.05422115	0.20593685	0.06598949	-0.1738634	-0.3717194	-0.0355902	-0.1345663	-0.101613	-0.1990533	0.0581937	-0.076427	-0.0816169	-0.0766119	-0.1612568	-0.3268914	-1.0557165	-1.1417737	-0.7992206	-0.5929065	0.0736623	0.18064836	0.08764646	0.1695466	0.15889215	0.2844491	0.18712905	0.26525116	0.2631135	0.2429886	0.1825204	0.17261885	0.07956025	0.24125865	0.05776595	0.18749045
A_43_P19165	66	-0.2588627	-0.292948	0.15909791	-0.2492192	-0.6711924	-0.2761965	-0.1919097	-0.4278767	0.10140826	0.22814275	-0.1854754	-0.1606288	-0.019165	0.0075438	0.5515697	0.11785483	-0.8717861	-0.5711377	-0.7238579	-0.5439441	0.2270665	-0.3230472	-0.4328105	-0.4223222	-0.7560535	0.25804493	-0.2099416	-0.7577949	-1.7919772	-1.2317853	-1.049185	0	-1.4511795	-1.3431292	-0.4261069	0.23217535	-0.0877114	-0.3374152	-0.4169335	-1.0910785	-0.5417951	-0.3030968	0.28239894	0.3783979	-0.6535218	-0.1054418	-0.5782248	-0.9934044
A_43_P19190	67	-0.3966079	-0.3156943	0.20727539	-0.0919289	-0.3411355	0.04915955	-0.2086757	0.06815195	-0.1075897	0.0094812	-0.2712588	-0.3711371	-0.1029411	-0.0248833	0.25293496	0.18762064	-0.3441496	0.0825367	-0.0166937	-0.0331855	0.23629853	-0.4637899	0.07604265	-0.0361009	-0.0933235	0.15264416	-0.197742	-0.3125449	-0.0952068	0.1555548	-0.1050723	-0.0014275	-0.4013238	-0.018961	-0.2096959	-0.0719953	-0.0502062	0.0061984	-0.1842625	-0.3260562	-0.210249	0.07078935	-0.1637378	-0.0868535	0.0174036	-0.0099225	-0.0296326	-0.1891079
A_43_P14780	68	0	-0.9511873	1.6978891	0	0	0	0	0	0	0	0	0	0	0	0	0.17886166	0	0	0	0	0	0	0	0	0.01788355	1.4611708	0	0	0	0	0	0	0.10097173	0	0	0.07307926	0	0	0	0	0	0	0	0	1.1293211	-0.0577028	0	-0.339874
A_42_P841762	69	1.3400826	-0.0185194	0.40950966	0.13504794	0.0114093	-0.0919662	-0.1482147	0.1536369	0.22713876	0.0918541	0.11138775	-0.3544345	0.02055265	-0.2599435	0.44557667	0.41036606	-0.3926554	-0.3006287	-0.2816572	-0.3786109	0.7903154	0.03459215	0.655077	0.17097525	0.0355096	0.28538465	0.03310635	0.0271363	-0.0931902	-0.1174021	0.2465301	-0.1951809	-0.02806	0.71511364	-0.0687585	-0.1039924	-0.0265232	0.13281395	0.42273402	0.22917315	0.61850023	0.655283	-0.2781375	0.1175483	-0.2717996	0.0449424	0.1258278	-0.2005878
A_42_P777817	71	-0.1290663	0.07235006	0.48710132	0.1126208	-0.0610726	-0.2258172	0	-0.2916672	-0.2618981	0.01180299	-0.1190417	-0.8874555	0.00714085	0.37031245	0.84339404	0.2400086	-0.5114739	0.68262005	-0.519012	-0.1366661	0.2836993	-0.147576	0.10270739	-0.0629043	-0.1191302	0.67172194	0.11045915	-0.2086508	-0.0266263	0.68323666	0.4653947	-0.2291164	-0.0362573	-0.1217811	-0.2506745	-0.1444289	0.51432693	-0.1331488	0.32585976	-0.0997881	0.41776234	-0.1394717	-0.7910174	0	-0.0895094	-0.1005814	-0.1306377	-0.9506993
A_42_P467199	72	-0.1588297	0.14302824	0.38391784	0.1498017	-0.0552268	-0.4320188	-0.2247666	0.0550971	0.45445755	0.4002199	0.19944355	-0.4383263	0.22392035	0.59785414	0.6005425	0.5374408	0.1256957	-0.183928	0.27718925	0.17487524	-0.0596631	-0.4625192	0.5982745	0.0251677	-0.4164029	0.333035	0.3482723	0.5973816	1.0821309	1.1511078	0.3956318	0.18463615	-0.0650053	0.24245094	-0.802834	-0.0181327	-0.1231451	-0.3711433	0.24697639	-0.2802434	-0.2400675	-0.1860195	-0.4717689	-0.0743976	-0.2972784	-0.0988035	-0.1505265	-0.5552006
A_42_P781919	73	0.0081501	-0.1240807	-0.0958839	-0.1679201	0.15955299	0.2468729	-0.0700622	0.1035094	-0.0029326	-0.0522781	-0.1879015	-0.077437	0.0317955	-0.1752949	0.0229616	0.15049556	0.17574406	0.15884495	0.44183832	-0.1136894	0.12947321	-0.0097013	0.18476865	-0.0109873	0.02386665	-0.1508885	-0.1705308	-0.0856895	0.0708923	-0.114233	0.17666385	-0.1510416	-0.9504171	-0.5203581	-0.0303797	-0.0894656	-0.4223056	-0.0337477	-0.0612951	0.1549201	-0.0753136	0.32774305	-0.1845723	-0.2067294	-0.3073778	-0.1674891	-0.312367	0.5066128
A_43_P20630	74	-0.4799748	-0.0402918	0.2231512	0.09944485	-0.1108885	-0.0588098	-0.0983564	-0.0393772	-0.1532292	-0.1228607	-0.0891991	-0.3182321	0.29465342	0.1378717	0.67178535	0.47073933	-0.1292734	0.04609826	-0.1646905	0.2150216	-0.2527624	-0.4743176	-0.1029434	-0.1791048	-0.2528434	0.10516024	-0.0818181	-0.0531764	0.5249286	0.3237362	0.3643856	-0.0294299	-0.177405	-0.3159108	0.24344015	-0.0819196	0.42037344	0.22263765	0.3318753	0.0613139	0.08658215	0.03340765	-0.423086	0.13729715	-0.0260821	0.2660079	0.1954327	-0.0190982
A_43_P13578	75	-1.1768992	-0.0987068	0.24208686	0.276376	-0.0141831	-0.0423794	0	0.08827825	-0.4030006	-0.3074236	0.07595465	-0.0128804	-0.2014003	-0.0416932	0.16250004	0.01733115	0.33453894	0.2370925	0.38206384	0.45363283	-0.0835715	-0.2270996	0.0465102	0.3681879	-0.2163636	0.40218157	-0.1991749	0.19067764	-0.2083988	0.0015197	0.3149695	-0.0486632	0.3169847	0.25249147	0.00198309	-0.1716743	0.7506273	0.08906675	0.03612354	-0.0100838	0.16608804	-0.0150514	-0.2304428	0.4764542	0.11681265	0.0980668	0.5074851	0.37744287
A_43_P14014	76	0.00101375	0.27716544	0.0154448	0.1009717	-0.4367294	0.0018115	-0.1346488	-0.2394233	-0.144691	-0.189496	-0.3681874	-0.4139586	0.31809804	0.27653217	0.2386346	0.11611745	0.27459618	0.20918989	0.2303758	0.40060192	-0.206429	-0.4035302	0.1156144	0.0500512	-0.0092602	0.09781075	-0.0402976	0.03963855	0.28228378	0.2401166	0.43647194	0.3688531	0.7649331	0.7523818	0.19253254	0.12869835	0.07446005	0.18005705	0.05827475	0.154542	0.18834639	0.12164735	-0.0507269	-0.036655	-0.0735202	-0.0310297	0.11645795	0.23475504
A_43_P17421	78	-1.1127856	-0.3600261	0.18746209	-0.0800899	-0.7287979	-0.0331953	0	-0.2105742	-0.1767435	0.63070446	0.08926816	-0.9521927	0.11032885	0.05974864	0.6685972	0.2585272	0.01676224	0.37876552	0.2818861	0.5530536	0.07040446	-0.6823139	-0.0759196	0.37242264	-0.6157299	0.32783508	-0.2171945	-0.9608378	-0.4919369	-0.1565352	0.973305	-0.3873346	-0.3904462	0.0349228	0.3183112	-0.063465	0.43000937	-0.615164	0.23234986	0.24990061	-0.1566439	0.13531065	-0.8037176	0.2894981	0.0156999	0.2655375	0.14092925	-0.1514413
A_43_P18934	79	0	-0.0335522	1.168584	0	0	0	0	-0.2246118	0	0	0	0	0.5880724	0	0.9700389	0.1293234	0	1.1713302	0	-0.1652094	0	-0.1100666	-0.4508414	0	-0.3810393	1.4875488	0.2191248	-0.0777808	0.5268955	0.49979305	0.5297168	0.23546639	0.07920291	0	-0.042524	-0.1979207	0	0	0.17296383	0	0.02138475	0.89101815	0	0	0	0.19183582	0	0
A_43_P16215	80	-0.1890731	-0.1151615	-0.2098212	-0.1419917	0.04728794	0.08895155	0.03893895	-0.0750461	-0.1600175	-0.0987873	0.042985	-0.1225639	-0.1513143	-0.102716	-0.1052055	-0.1029973	-0.1821194	-0.2010541	0.06365775	-0.1693602	-0.0934806	-0.1969585	0.01990845	-0.0565147	-0.1078695	-0.0599265	-0.1802592	-0.0952812	-0.1528989	-0.3059311	-0.2756615	-0.213089	-0.28649	-0.2356916	0.0713639	0.00081015	0.0667348	0.11873005	-0.0074143	-0.04035	0.22654726	0.0442934	0.0540819	0.25147155	0.0590353	0.0301218	0.0697589	0.0837483
A_43_P12117	81	0.44444227	0.23527525	0.12961529	0.2049365	0.1962452	-0.03899	0.2572713	0.42167425	0.15903714	0.33137655	0.1596432	0.07970955	0.2887788	0.753263	0.2004566	0.20807649	0.7933192	0.7281938	0.8177428	0.90160036	-0.0062065	0.1947608	0.2957034	0.24954176	0.01654575	0.18221569	0.0616312	0.06037525	0.9504795	0.99528974	1.2332206	0.93672705	0.8057165	0.6587877	-0.017304	0.0251193	0.00692895	-0.0622993	0.15595485	0.30785465	0.22729255	0.22206211	-0.164187	0.0105095	-0.2430615	-0.0681095	-0.0346794	0.1911836
A_43_P11222	82	0.4408884	-0.0018406	0.20532325	0.0973501	-0.0465012	-0.0125723	-0.1616597	-0.0771551	-0.0884076	-0.0459475	-0.0598197	-0.1961303	0.00212145	0.0304203	0.3055449	0.13868	-0.42694	-0.5867111	-0.3568669	-0.5028177	-0.2155366	-0.1103344	-0.2843618	-0.2499819	-0.1380196	0.07927129	-0.0784765	-0.0685687	-0.4704347	-0.4008775	-0.875174	-0.7757858	-0.677002	-0.7127805	0.01425315	0.1263256	0.29699332	0.1887784	0.40552187	0.3947134	0.34714937	0.37752244	0.02509975	0.41547585	0.11363315	0.122972	0.1936765	0.1541977
A_43_P22372	83	1.4821265	0.16448477	0.25229266	0.37991214	-0.0214227	0.1615381	0	0.42021564	-0.559177	0	0.19781716	-0.1760447	-0.0515783	-0.0424715	0.4952743	0.45746636	-0.2068507	0.18055648	-0.636823	0.26673004	-0.3351939	-0.0570681	-0.0459356	0.26347113	-0.478955	1.0174222	-0.0105119	0.24564865	-0.2465746	0.34757015	0.2218792	-0.7253077	0	-0.5796592	0.0953579	0.3514491	0	-0.176007	0.28844815	-0.0060182	0.05882459	0.7157817	0	0.78879714	-0.5890153	-0.1377457	-0.2180366	-0.7851553
A_42_P533532	85	0.1318111	0.4510793	0.30830285	0.26899776	-0.2542233	-0.2124939	-0.2179981	-0.0662474	0.0154872	-0.0021948	-0.2794514	-0.3146668	0.2694883	0.4076171	0.33753255	0.21137525	0.17428586	0.13719654	0.24711889	0.19883054	-0.538394	-0.263278	-0.3741665	-0.2535267	-0.010304	0.0626731	0.1794095	0.1783757	0.03587955	0.12266401	0.0803023	0.1211667	0.0706539	0.00343755	-0.1383014	-0.1296382	-0.1940627	-0.1444058	0.2837124	0.2316942	0.2538681	0.3351073	-0.311161	-0.273839	-0.342153	-0.1692648	-0.1668377	-0.171238
A_42_P825912	86	-0.2043071	-0.3798862	0.24848339	0.212945	-0.583714	-0.4198217	-0.1162061	0.39327097	0.0318654	0.379447	-0.0039067	-0.2581831	0.97565985	0.74623656	1.432879	0.59177417	0.48387384	0.49033356	0.45011663	0.7600684	0.6346164	0.1631546	0.9767611	0.8789532	-0.8813393	0.832499	-0.5496137	-0.7823782	0.18615821	0.161725	2.0204983	0.4393325	0.5168474	0.35862374	-0.4806468	0.40654734	0.16598815	0.1981403	-0.9142594	0.00725745	0.6155664	0.11230415	-0.9478054	0.65139174	-0.5000153	0.20962949	-0.1170147	-0.4746311
A_42_P626023	87	-0.0200916	-0.0305752	-0.0107975	0.1788945	0.0777192	0.23858646	-0.0982943	-0.0014848	-0.0897427	0.1173644	0.1011229	0.03399085	-0.4421611	-0.0206223	-0.1115074	-0.289885	0.23393156	0.256834	0.2684579	0.3102822	0.15743825	-0.126895	0.149744	0.08454895	-0.5458627	-0.2161685	-0.4074001	-0.6827359	-1.1763687	-1.0760694	-0.8155689	-0.82442	-0.0648328	-0.1504064	-0.1204224	-0.0209717	-0.244657	-0.0303917	-0.2062402	-0.0811187	-0.2897687	-0.0569501	-0.2820201	-0.2346863	-0.5996838	-0.2381882	-0.3354683	-0.1295114
A_43_P14678	88	0.0488944	0.26371574	0.2767625	0.30660585	-0.1720281	-0.176466	-0.0961957	0.00628775	-0.0830074	-0.023706	-0.1185475	-0.2409158	0.3757248	0.5365772	0.41980314	0.29075813	0.16409636	0.06905505	0.37367868	0.4681616	-0.390152	-0.1074186	-0.3738089	-0.2423959	-0.0535989	0.13534646	-0.0528541	-0.0917563	-0.0365729	-0.1264429	0.38330168	0.14326955	0.16214375	0.22966005	0.1569147	0.1747556	0.23890926	0.12746194	0.2382131	0.32532975	0.35235405	0.31706855	0.0198431	0.06431055	-0.0631909	0.07265565	0.13968515	0.24359225
A_43_P22960	89	-0.8833426	-0.411767	0.41188073	0.34045196	-0.572808	-0.6055179	0	0.15259765	-0.0798688	0.3927626	-0.330108	-0.7381127	-0.0975745	0.72919464	0.9360175	0.5123637	-0.325391	-0.2307804	-0.364985	0.85616255	0.01908246	0.27187017	0.24367785	0.0622225	-0.504149	0.34772253	0.09220435	0.3244975	-0.0950579	0.41266036	-0.5512264	0.272076	0.21235895	-0.8797195	0.0880085	0.08771745	0	0.00611915	0.0104841	0.16456011	0.27939776	-0.1089855	0	0	-0.1724562	0.6270361	-0.2312262	-0.273788
A_42_P670901	92	-0.4377956	0.5224898	0.50982785	0.23437929	0.027987	0.07057311	0	0.26676154	-0.8773823	0.0293993	-0.2172585	-0.4595356	2.0597816	0.451545	2.4232864	1.3699422	1.0228157	1.7290378	0.99121857	1.5097919	-0.1053948	-0.0751462	0.28990602	0.4458792	1.7085359	1.7165098	2.007677	2.0883474	2.3954706	2.6273923	1.9523029	1.2902211	1.7652929	1.281054	-0.5982475	0.17838115	0.6292107	-0.1270056	-0.2320489	0.2019751	0.5450565	-0.1421994	0	0.7597599	-0.1345606	-0.287478	0.5804162	0.49226302
A_42_P671171	93	0.2169356	0.4306545	0.28610325	0.25391483	-0.165814	-0.0164862	-0.1136699	-0.1515331	-0.2400632	-0.2643318	-0.391314	-0.3710814	0.46168852	0.4018283	0.37490368	0.33221197	0.35517126	0.7029362	0.4868746	0.6201363	-0.0165234	-0.407218	0.14370205	0.24385929	-0.0566302	0.0075245	0.0665779	0.06263495	0.4057603	0.44277906	1.0107384	0.34826136	0.35728595	0.4845982	0.5689653	0.6060381	0.48965546	0.6419259	0.34938335	0.45164728	0.4105067	0.57018423	-0.1271711	-0.0121537	-0.1160831	-0.0260534	0.45143175	0.7154112
A_43_P16326	94	-0.6078136	0	0.21026802	0	0	0	0	0	0	0	0	0	0	0	0	0	0	0	0	0	0	0	0	0	0	0	0	0	0	0	0	0	0	0	0	0	0	0	0	0	0	0	0	0	0	0	0	0
A_43_P11280	95	-0.2248687	0.11981295	0.0121546	-0.0361323	-0.3832045	-0.1193704	-0.134017	-0.1430244	-0.16543	-0.259191	-0.29887	-0.3154573	-0.2348871	0.10340885	-0.281559	-0.2965689	0.0196524	-0.0769033	-0.0196176	-0.0079985	-0.2696633	-0.3596225	-0.1383505	-0.1401968	-0.2157064	-0.2103663	-0.1971588	-0.0120564	-0.543571	-0.3875456	-0.7145481	-0.4610586	0.13412571	0.09270335	0.4257379	0.3031683	0.25126746	0.38849264	0.5138787	0.5434089	0.63169813	0.52548695	0.2167182	0.28309345	0.2614684	0.265152	0.29619646	0.42749786
A_43_P12660	96	0	-0.5024619	0.5647091	0	0	0	0	0	0	0	0	0	0	0	0	0	0	-0.3154869	0	0	0	-0.8521423	0	0	-0.6698788	-0.3724025	0.101702	0	0	0	0	0	0	0	0	0.0727366	0	0	0	0	0	0	0	0	0	0	0	0
A_43_P20808	97	0	0.56353164	1.166485	0	0	0	0	-0.4202806	-0.306118	0.24866107	0	-0.6271442	0.3949933	0	0.0067945	0	0	0.31081313	0	0	-0.0986797	0	0.26659158	0	-0.5747248	-0.1266685	0.50044537	0.38076994	0	0.0350349	0.3782303	0.8538628	0.6778867	-0.4398729	-0.4174634	0.0397857	-0.1825559	-0.2395752	-0.1080473	0.1136833	-0.8374798	-0.3856455	0	0	0.15597099	-0.1409262	-0.539292	-1.1847005
A_42_P464205	99	-0.0133118	0.23740765	0.5056906	0.2969284	0.1693969	-0.0108757	0.15085365	0.11858795	0.28249404	0.32855415	-0.3564991	-0.336041	1.1695051	0.22669935	1.242281	0.9727402	0.28187415	-0.0318222	0.28004214	0.4511423	0.00592805	0.08418705	-0.1017952	0.0304236	0.6022883	0.52968746	0.7051439	0.44801039	-0.6873288	-0.798471	0.3346481	-0.0498782	-0.1711793	-0.199482	0.27682495	0.0551512	-0.2127791	-0.0428138	0.31926107	0.21053745	0.39480495	-0.2523618	0.10606955	-0.1087742	-0.0025654	-0.2175518	0.1279087	0.1654754
A_42_P697962	100	0.01962924	-0.037024	0.18108794	0.17540075	-0.0768571	0.089746	0	-0.0002417	0.15753055	0.08772185	0.23959514	-0.3199077	0.8197651	0.2064991	1.4447131	0.6719437	0.02093601	0.32196236	0.77998036	0.098392	-0.097194	0.14481996	-0.0090613	0.08932731	0.2931328	0.5226164	0.4009738	0.47776562	2.3949485	2.271727	0.97244835	1.0297356	-0.0683766	0.04113245	-0.1313233	0.09199095	0.3799505	0.0053339	0.22897795	0.06304405	0.31587696	0.25218675	-0.1472905	0.4322839	-0.2008148	0.1408438	0.0603647	0.0499873
A_43_P12542	101	-0.2171225	-0.4514613	-0.0172745	-0.1313343	-0.1068402	0.42635393	-0.0768644	0.06648205	0.30396935	0.14301729	-0.0495982	-0.069571	-0.2694678	-0.6905466	0.3602133	0.26281732	-0.1091805	0.5352211	0.28776887	0.30679318	-0.3365989	0.43420073	-0.3758549	-0.0602122	-0.5791178	-0.0740619	-0.5613957	-0.6863389	0.5336598	0.64372015	0.87247044	1.0767784	0.2654328	-0.0917726	-0.3652411	-0.4580803	-0.2163963	-0.5279241	-0.8052006	-0.9744856	-1.028405	-1.0221529	-0.1681952	0.22309545	0.09210016	-0.0203233	-0.79952	-0.4086385
A_43_P20753	102	-0.0239686	-0.3634578	0.53927493	0.14466456	-0.1435647	0.0266941	0	0.23888275	-0.9659381	0.6165881	-0.0537355	-0.505702	-0.0097196	0.01718666	0.77817255	0.5769172	-0.090098	-0.4470744	-0.0852812	-0.1982565	-0.1163125	0.09323345	-0.1488089	-0.3330803	-0.2712493	0.7069593	0.0920112	0.25982282	-0.7094533	-0.5910609	0.2834735	-0.0447599	-0.0662041	-0.7747681	-0.3038812	0.47177696	0.62399054	0.5902221	-0.1727312	0.238267	0.37888905	0.2439652	-0.6711941	1.7458723	0.15905829	0.0414812	0.39324382	-0.2992048
A_42_P796826	103	-0.4729121	-0.8692007	-0.403516	-0.8988807	0.0633402	0.2550721	-0.0445118	0.21144965	-0.1927068	0.0131235	0.3935203	0.28772354	-1.1325302	-0.9177754	-0.5330164	-0.1761498	0.9647875	0.7466388	0.74595165	0.8586239	0.601882	0.19930194	0.87265825	0.6439372	-0.7834315	-0.1781745	-0.753005	-0.3981743	-0.082438	0.1536808	0.24793386	0.2877183	0.854825	0.39225	-0.5238309	-0.0561126	-0.5737062	-0.6217762	-1.3498776	-1.1051953	-1.5474923	-1.2469244	-0.4139628	-0.2196622	-0.4793706	-0.2992626	-0.754117	-0.3241802
A_43_P15025	104	0	0.02690101	1.1675125	0	0	0.62594604	0	0.10007179	-0.9749498	0	0	-0.7343618	0.43346426	0	1.2428811	1.1034958	0	0.00020815	0	0	-0.6657028	-0.034865	0.17061347	-0.2861013	-1.0709603	0.05413549	0	0.2961862	0	-1.0875263	0.25860715	0	0.64466333	-0.5377307	0.15151405	-0.1453262	0	0	0.0515604	0.05485	-1.0002027	0	0.02284965	0	-0.4670433	-0.6022985	-0.2565894	-0.3586237
A_43_P12777	106	-0.3432109	-0.3821605	0.36356184	0.06843875	-0.4240361	0.06389855	-0.0901865	-0.1964407	-0.0113094	0.2139251	0.1071012	-0.8078976	-0.1813088	-0.3237763	0.05346516	0.2656853	-0.5609899	-0.4258683	-0.2874926	-0.5552454	-0.4229784	-0.3799	-0.4282546	-0.3229862	-0.423645	-0.0243806	-0.439807	-0.067564	-1.0180142	-0.4167428	-0.2157331	-0.5054221	-0.5820384	-0.740972	0.2102051	0.7633277	0.6535969	0.4648281	0.23427205	0.40573835	0.1442464	0.2646165	0.02375445	1.1626266	0.0551872	0.20350035	0.44011694	0.3433056
A_43_P20893	107	0	-0.675272	1.48254	0	0	0.30913132	0	0.24662235	0	0	0	0	0.9013977	0	0	0.71774566	-0.1193688	0.59686065	0	0	0	0	0	0	-0.511112	1.1123815	0	-0.122119	0.35669893	0.6848905	0.65949327	0.5017746	0	0	0	0	0	0	0	0	0	0.7274072	0	0	0	-0.7575033	0	0
A_42_P731318	108	0.02775145	0.19368175	0.18609479	0.0425973	0.05374	-0.1023335	-0.1134338	-0.0930905	0.0493627	0.2849035	0.119514	-0.0001879	0.9925685	0.3494768	1.1999426	0.80665123	-0.139339	0.152699	-0.1253481	0.03896475	-0.0590763	-0.3369532	0.02536865	0.22302675	0.71190834	0.69571877	0.6911217	0.6898136	0.7680683	0.690259	0.5866623	0.720809	0.8028712	0.3377133	-0.2180514	0.20877361	0.08426475	-0.0632158	-0.3694024	-0.0836372	-0.2582183	-0.1623559	-0.2583442	0.04221345	-0.1086784	-0.0797467	0.17199755	0.24867535
A_42_P813165	109	-0.0304184	0.12318274	0.20718956	0.14971785	-0.2129574	-0.0282121	-0.2327557	-0.0389254	0.0635986	0.09226605	0.03062345	-0.1444173	-0.0078283	0.37914085	-0.0463691	0.0609026	-0.1048135	-0.3633156	-0.0575614	0.1354575	0.01286175	-0.0842405	0.2218499	0.34152415	-0.2951875	0.0366664	-0.093998	0.0224075	-0.0695916	-0.1831975	0.268414	0.09195375	0.5545821	0.51664686	-0.029965	-0.0070495	0.03247735	0.00845385	0.15973425	0.25353152	0.32255507	0.3178129	-0.0964542	-0.0562992	-0.1957956	-0.0935802	-0.113699	0.0429516
A_42_P526293	110	-0.1799169	0.12686256	0.18833444	-0.0866733	-0.2395525	0.05860755	-0.187139	-0.0244275	-0.1342659	-0.0823646	0.0306735	-0.2911101	-0.1116571	-0.0170641	0.22479631	0.17323735	-0.4509425	-0.447671	-0.1907406	-0.4155302	-0.1827131	-0.0543342	-0.229072	-0.0610657	-0.0168948	0.2218385	-0.1352828	0.0754609	-0.5214067	-0.3513183	-0.3665166	-0.4050717	-0.3147841	-0.4764614	0.0523691	0.36518764	0.35932922	0.20332286	0.17544076	0.1604657	0.05820985	0.1261597	-0.0636826	0.4015241	0.1850011	0.38441843	0.28419206	0.18216941
A_43_P17532	111	-0.0365077	-0.1263968	0.32564113	0	0	-0.3040525	0	-0.1644316	-0.0352159	-0.5392296	0.44319895	-0.8508298	0.1264143	0.03137305	0.7479305	0.45385337	-0.5584188	0.21103026	-0.6928039	0.9889674	0.0942488	-0.6499982	-0.2849634	-0.1702061	-0.6160174	0.16547525	-1.314193	0.64461684	-0.3288652	-0.1762857	0.02372995	0	0.5429839	-0.7114565	0	0.0231919	0	0	-0.2917575	0	-0.5573139	0.3560011	0.00977975	0	-0.4129596	-0.0360974	0	0.10829172
A_42_P696386	113	0.18565941	0.0420976	0.07431604	0.0945635	0.01496985	0.09107545	0.04483271	0.0710921	-0.2527314	-0.1755634	0.0919509	0.06993201	-0.0416398	0.19904426	0.0591841	0.13136771	0.36181214	0.23508504	0.6251889	0.20870066	0.22374776	0.10608105	-0.0469136	0.08324195	-0.1684819	0.1160798	-0.3587428	-0.3929682	-0.4771094	-0.5116396	-0.1673269	-0.1328526	-0.1210237	-0.0588779	0.25427103	0.7621212	0.6507082	0.560485	-0.2200451	-0.4322061	-0.2260466	-0.2600474	0.0497456	0.4049597	0.19644356	0.17094469	0.7389822	0.62755865
A_42_P577431	114	-0.805244	0.4158716	-1.265883	-0.1869598	-0.37503	0.59818745	0.2120557	-0.0548697	-0.0872112	0.22784281	-0.5499048	-0.2545619	-0.3471375	-0.7289658	-0.0228	-0.5147562	-0.2094808	0.01018145	-0.197836	0.6470518	-0.5805616	0.09245636	-0.9928322	-0.6492748	-0.6235385	-0.926662	-0.822752	-0.6090422	0.14487696	-0.2898579	1.2415113	0.53716516	-0.1874495	-0.3590813	-0.0349245	0.4730249	-0.6269493	0.02297975	0.5376029	0.4117632	-0.0118175	0.573412	-0.2005406	0.51833916	-0.2727466	-0.2726188	0.46314	1.7374167
A_43_P22132	115	0.47919556	-0.1308145	0.33127972	-0.2479488	-0.0903504	0.0405035	-0.0682754	-0.0779531	-0.1245317	0.23475745	0.00171255	-0.2754068	-0.0890131	0.0113702	0.4384446	0.3049512	-0.2472825	0.1700199	0.29176214	0.03842019	-0.3060885	-0.3295844	-0.1636501	-0.0858107	-0.1075564	0.1009662	-0.2151308	0.0933924	-0.0357557	-0.2747321	0.11416055	-0.0884972	-0.3473286	-0.3177898	0.01073	-0.0654307	0.2820928	0.34841964	-0.0285656	-0.1438041	-0.0807305	0.22772689	-0.365289	0.97823596	0.2292235	-0.1635864	-0.0238247	0.21744755
A_42_P576497	116	-0.5422578	-0.3978386	-0.190526	-0.3964214	-0.1758651	-0.2169657	0.08095644	-0.1622973	-0.1119232	-0.0704937	0.0427785	0.08634045	-0.7960053	-0.4509087	-0.7394629	-0.805346	-0.3188152	-0.6769571	-0.3234006	-0.6273708	0.06966975	0.1214051	0.26606846	0.3112764	-0.5735216	-0.6666775	-0.7502151	-0.7519174	-1.698823	-1.5840983	-1.9101644	-1.543653	-0.6249008	-0.4248595	-0.0473085	-0.1744566	-0.0676231	-0.1745014	-0.8507496	-0.9244915	-0.7820535	-0.712883	0.21235704	0.0673132	0.21303749	0.07109785	-0.1677051	-0.0743551
A_43_P12171	117	-0.0359806	0.13673975	0.1602173	0.0262389	-0.0302606	0.00357435	0.1363459	0.17127186	-0.1706739	-0.7182378	-0.0908747	-0.2535105	0.09997795	0.0326934	0.29701996	0.05239535	-0.0582056	-0.1133561	-0.0562477	-0.0689206	-0.1893301	-0.1746226	-0.1781764	-0.1653424	0.07945345	0.14432764	0.0915499	0.04990865	0.17866421	0.3549824	0.14103219	0.2210665	-0.0579872	-0.1660146	0.20232534	0.31712386	0.21302414	0.2523813	0.4696255	0.43087912	0.3214898	0.42578986	0.0532198	0.31845713	0.13300325	0.08554415	0.22216985	0.14451265
A_42_P825064	118	0.18861225	-0.0652681	0.27760166	-0.1514439	-0.0668164	-0.0514803	-0.2042134	0.0604582	0.0292959	0.173789	0.0368285	-0.2347449	-0.395762	0.0458846	-0.0211697	0.0299721	0.2668662	0.10020015	0.15073395	0.3261552	0.18482685	0.06063845	0.09591915	0.45660016	-0.4497857	-0.149673	-0.3607974	-0.2733846	-0.7420564	-0.5597334	-0.140862	-0.6512449	0.21791744	0.07570365	-0.4160094	0.42677924	-0.2498827	-0.3080826	-0.1309195	-0.6395168	-0.1398363	0.1641407	-0.2971906	0.63009405	-0.128851	-0.3231554	-0.3736301	-0.4485602
A_43_P19355	120	0.18088575	-0.4970903	0.24116421	0.0578841	0.14723796	0.1533277	0	1.1110904	-0.2802837	0.04634476	0.5005725	0	-0.0060171	0.8712203	0.302407	0.26282334	2.1388865	1.855695	1.0134652	2.5727134	0	-0.1289541	0.1683418	0.2063778	-0.9264001	1.026639	0.35651785	-0.0776777	1.6285329	2.4952192	2.0624912	1.3442407	1.3633975	0.8415924	-0.1537246	0.14686865	0.38883206	0.47066528	0.50026566	0.31233642	0.46758607	-0.1398921	0.04283316	0	-0.6203151	-0.0852866	0.2918258	0.0748405
A_42_P769597	121	-0.0510431	-0.194593	0.17243627	0.0313077	0.45638704	0.1227708	0.44007933	0.52075565	0.40007782	0.11079695	0.4586463	0.1373992	-0.5349107	-0.4469419	-0.1445742	-0.4394412	0.0729065	-0.0355606	0.4335499	0.3998962	0.51214975	0.11965125	0.667058	0.5181279	-0.6411948	-0.9254145	-0.6401706	-0.5837813	-0.9195555	-1.0388212	-0.3098317	-0.7774257	0.20138165	0.36800194	-0.0996766	-0.0644069	-0.139781	-0.1836934	0.14075994	0.12368395	-0.2150536	0.18921849	-0.0317578	0.1638379	-0.0593839	0.0803819	-0.3024817	-0.2156166
A_42_P841714	122	0.06115721	-0.0513024	0.23646641	0.13670395	-0.0706691	-0.0405674	0.02583075	-0.0742798	0.07044125	-0.1350436	-0.0740471	-0.3160191	-0.0510173	0.0534539	0.0802021	0.1330042	-0.5168604	-0.453401	-0.392023	-0.5116319	-0.4821368	-0.1392908	-0.6806088	-0.5149746	-0.2414403	-0.0779571	0.0055051	0.03692055	-0.2582707	-0.2415099	-0.2613721	-0.2874956	-0.4891031	-0.8476615	0.22159384	0.5088005	0.41380265	0.39238262	0.55528164	0.38633204	0.2812619	0.28543472	-0.0529256	0.27072147	0.060452	0.03623055	0.2217722	0.2961831
A_43_P10935	123	0.0808178	0.51605797	0.26561114	0.09087375	0.0157981	-0.158453	0	0.5591788	0.28678071	0.26406297	0.39660376	-0.2076771	0.1808447	0.15736026	0.6959991	0.63065726	0.35865784	0.27210805	0.6292643	0.67626476	0.5782281	-0.2635636	0.55902815	0.2423701	0.2334413	0.6171847	0.12585825	0.2565789	0.40594152	0.610795	1.1394734	-0.4428842	0.55116373	0.9055691	-0.0935378	-0.3326009	-0.6322444	-0.2536814	0.39781284	0.08642055	0.27432156	0.6048226	-0.5302644	0.68373036	-0.2501426	-0.2394133	-0.0596695	-0.1372776
A_43_P18633	124	-0.4564728	0.16681765	0.0159173	0.0357294	-0.3720403	-0.532136	0.07767201	-0.1346135	0.28549606	0.45775175	0.2527318	-0.0854044	0.1566076	0.52472115	0.1705217	0.12752579	0.9233484	0.5580349	1.3746381	1.3018942	0.47047758	0.54037046	0.66698027	0.57023335	-0.294518	0.42276758	-0.0694719	-0.4319597	0.19978094	0.41866827	0.4041009	0.9535208	1.7214298	1.3264384	-0.8323212	-0.5435214	-0.6814337	-1.0472693	-0.6646323	-1.1446109	-1.079237	-1.1115069	-0.6076884	-0.2888108	-0.5538006	-0.506672	-0.5266734	-0.6650686
A_43_P15493	125	-0.8863305	-0.7756513	-0.7156875	0	-0.6019525	-0.1254709	0	0.2569661	0	-0.055022	0	0	0.6153078	0	-0.1321164	0	0.096232	-0.1133211	-0.2640078	0.792608	0	-0.1258056	-0.8126078	0	-0.2456482	-0.2832499	0.26901197	-0.3933119	0	-0.1593389	0.0065497	0	0.63233364	-0.0948783	0	0	0	0	0	0.71366596	0	0.8950474	0	0.32353878	0	0.10976382	-0.5951728	0.21341768
A_43_P18721	127	-0.5149369	0.27563596	0.40251473	0.02344964	-0.0764411	0.24014995	0	0.1943593	0.0089102	0.53401494	0.5149851	-0.8205423	0.1237445	-0.3992413	0.46316507	0.75091505	0.861963	0.78730893	0.0570941	0.69318587	-0.0651771	-0.201674	0.16900256	0.1121676	-0.3245318	0.23790455	-0.0435731	-0.2393561	0.23587275	-0.2243238	1.375531	0.43883973	0.5452099	0.36274362	-0.11817	0.3793218	0.29159975	0.18886691	-0.119867	0.23426895	-0.1162297	0.01977086	-0.0980566	0.7994392	-0.3186849	-0.1596829	-0.5753018	-0.32517
A_42_P528083	128	0.29181147	0.1845989	0.43471196	0.2961345	0.08710671	-0.227748	0.16330954	0.17208716	0.1678562	0.2229444	-0.0661702	-0.44205	0.42777634	0.80488634	0.50568104	0.46875238	0.46439886	0.25420666	0.5086107	0.72512484	0.01600075	-0.0863943	0.1864295	0.134161	0.06640195	0.56708765	0.37074614	0.23924589	0.73917484	0.8018627	0.73211336	0.79598475	0.7052593	0.61654663	-0.1026302	0.17813495	0.17519185	0.0994501	0.16056731	0.4353552	0.49088192	0.35615307	0.008492	0.3053689	-0.0047717	0.01648185	0.11719465	0.0715828
A_42_P453853	129	-0.2763616	-0.2086773	0.08032034	-0.20647	0.06236605	0.08897919	-0.0416408	0.1400871	0.20051381	0.1027393	0.31788826	-0.0975356	-0.2293339	-0.1780706	0.02987334	-0.1531653	0.341104	0.2521	0.33951324	0.1987972	0.38275522	0.17485431	0.34707552	0.38622904	-0.6310462	-0.0931101	-0.2814279	-0.2722192	-0.3817663	-0.5422158	0.12048435	0.18863535	0.31613827	0.3365083	-0.2374134	-0.0349999	-0.310391	-0.0742998	-0.3035316	-0.3791356	-0.2752042	0	-0.3707815	0.33875656	-0.1110669	-0.0640817	-0.2885494	-0.0030604
A_42_P580274	130	-0.0388479	0.11788365	0.12021635	0.16640995	-0.1757278	-0.16785	-0.2037959	-0.1757221	0.0341301	0.0027318	-0.0988589	-0.3414846	0.3803482	0.41407728	0.41039276	0.164536	0.12393475	0.13570979	0.04955815	0.27706248	-0.1321664	-0.2320862	-0.0278515	-0.0876446	0.17652275	0.36843777	0.25537205	0.52441597	0.80350494	0.68412495	0.41987282	0.49186754	0.44234037	0.29141337	-0.0799795	0.12709855	0.04550745	-0.0483356	0.26086184	0.22181225	0.27565575	0.088305	-0.0675359	0.3406649	-0.0579167	-0.0883679	0.1158848	0.0060234
A_42_P639174	131	-0.2382217	-0.0046869	-0.0108614	-0.0965438	-0.0484094	0.0921068	-9.3952e-5	-0.0469751	-0.0563865	0.042882	-0.080669	-0.1314116	-0.0262714	-0.0089608	0.062695	0.0397197	-0.3458128	-0.2945409	-0.0956855	-0.2738271	-0.1703033	-0.0956111	-0.2572002	-0.2346057	-0.127934	-0.0574579	-0.0723243	0.0088196	-0.0881333	-0.0624151	-0.0807553	-0.1790514	-0.4735651	-0.4285989	-0.0244994	0.0802884	-0.0054855	0.04298925	-0.0383372	-0.1809812	-0.2006521	-0.0293741	-0.011383	0.18261	0.11499974	0.0180836	-0.0507126	0.1110964
A_42_P606262	132	0.4029574	0.23214245	0.61650133	0.81648445	-0.2477741	-0.2557573	0.1232896	0.13933995	0.1709261	0.1334877	-0.4000268	-0.3086562	0.06936075	0.5877552	-0.0813294	-0.1915083	0.127028	0.093317	-0.0785995	0.2138958	-0.4140501	-0.36341	-0.446981	-0.4403124	-0.6154504	-0.652307	-0.6963425	-1.1539507	-0.7923327	-0.9584594	0.19507885	-0.2970595	-1.605835	-1.5486512	-0.1261511	0.34517905	-0.1789723	-0.3120318	0.25179484	0.3970308	0.5214629	0.29221535	0.283648	-0.3916936	-0.4527001	-0.3364911	-0.5458231	-0.1412521
A_42_P500847	134	-0.8568947	0.33350086	0.4976328	-0.0228086	1.2805036	0.58281016	1.2280631	1.0698991	0.48832214	-0.1280324	-0.5241244	-0.7781293	0.1007285	1.2060094	0.9060475	1.6511979	0.12287311	0.2672341	-0.6307905	0.6876173	0.10551475	-0.2382285	-0.3239501	-0.2659765	-0.6987462	0.10721299	0.09666562	0.31807947	-0.6256514	-0.5716069	-0.1650054	0.04116025	-0.103701	-0.8700292	-0.1982868	0	0.19690385	0.1744633	0.12854895	0.4255144	-0.0426697	0.53783584	0	1.0683663	-0.0854147	-0.0452428	0	-0.2122926
A_43_P17250	135	-0.0563626	0.10250285	0.11756086	-0.2162614	-0.3512392	0.04115634	0.04866751	0.08123375	-0.1308851	-0.3117807	-0.6170397	-0.4994102	-0.1926465	0.03136535	0.38410717	0.15867329	-0.4586095	-0.2446611	-0.5389428	-0.3653942	-0.1362939	-0.4750786	-0.2632699	-0.2307954	-0.2570748	-0.4472265	-0.4310603	-0.1569138	-0.492564	-0.47365	-0.121615	-0.4067941	-0.4691391	-0.6446185	-0.0604844	0.23475835	0.52288723	0.20446205	0.36156967	0.1747074	0.07695535	0.2765994	-0.2301762	0.85084367	0.21592	0.1216173	0.2587595	0.16140465
A_43_P19649	136	-0.0138474	-0.1008148	0.02537298	-0.3023911	-0.3274055	-0.0947566	-0.1328617	-0.2613921	0.30001545	-0.0276995	-0.1562963	-0.4585623	-0.0547633	-0.1882291	0.2995868	0.0453806	0.414845	-0.1193357	0.39673668	-0.0436125	0.03830525	-0.0262995	0.18606135	0.28229046	-0.0369168	0.10418645	0.0758605	0.13518189	-0.3067355	-0.2914439	-0.1031886	-0.0279899	0.5417614	0.31771946	-0.4569297	-0.2609382	-0.40978	-0.3967662	-0.4072471	-0.4991202	-0.5440059	-0.4675837	-0.2908182	0.28883025	-0.0452089	-0.1014748	-0.6206689	-0.491508
A_42_P708032	137	-0.2610893	-0.0230984	-0.041831	-0.1990237	-0.2270985	0.14909935	-0.1696906	-0.1024075	-0.1920815	-0.3954268	-0.2032256	-0.4495826	-0.3033814	-0.2272267	-0.0633068	-0.2277751	-0.3765116	-0.3810678	-0.3755594	-0.5723963	-0.3814135	-0.3852458	-0.2981768	-0.3777848	-0.2206526	-0.1030751	-0.2201963	-0.0723596	-0.6301503	-0.6220999	-0.4802761	-0.5005041	-0.5720105	-0.6212874	0.22889605	0.2975416	0.43286908	0.3216953	0.42468786	0.42879826	0.190568	0.18826056	-0.0866113	0.20577565	0.1434145	0.036602	0.07968284	0.38893795
A_43_P19565	138	-0.2204718	0.05980849	0.12191844	0.15144709	0.02492669	0.23863314	0	0.3571389	0.2940338	0.37230563	0.0973332	0.33107328	0.1730423	0.2349005	0.61507416	-0.3328095	0.45195723	0.7400172	0.08937311	1.2377396	0.5294977	-0.8295213	0.34042144	1.1172965	-0.1886266	0.13703826	-0.0124733	-0.1476025	1.2382128	0.7916348	1.0936403	0.30030847	0	0.47235984	-0.5162973	0.13317347	0.0077226	-0.4492242	-0.0010953	-0.0680022	-0.5883009	-0.4262815	0	0.3395636	-0.5013552	-0.211241	-0.5025117	-1.0939956
A_43_P16096	139	-0.1597648	0.16903618	0.3885083	0.02101824	-0.1870976	-0.0443867	0	0	-0.0600978	-0.852566	-0.2577248	-0.7938716	-0.0880892	0.18856215	0.5937612	-0.8632863	-0.345133	-0.4589362	-0.7868028	0.10842039	-0.2897203	-0.4960847	-0.0372186	-0.3830476	-0.0159212	-0.3270097	-0.3062458	0.166672	-0.6405857	-0.5711284	0.49306506	-0.9465849	0.03434184	-0.5933989	0.09610635	0.1526455	0.53609246	0.5956577	0.0886612	0.09223415	0.061321	0.01974684	0	0.7030897	-0.3209792	-0.08516	-0.0163219	-0.0750959
A_42_P781800	141	-0.4961224	-0.2684321	-0.0160961	-0.2268529	0.01686665	0.18586016	0.01532646	0.53992915	-0.2776892	-0.3532696	-0.1599174	-0.7207069	-0.2672763	-0.3347564	0.02860165	-0.1070228	0.03879546	0.0913124	0.1805706	-0.2364945	-0.1485095	-0.5812058	-0.3731432	-0.2177191	0.3170612	0.02112655	0.2130995	0.31732464	-0.1362872	0.14040995	0.08740736	-0.1335551	-0.4052229	-0.3146629	0.7626033	0.97457767	1.1089303	0.73610663	0.29628515	0.23301554	0.1901317	0.17202425	-0.0417538	1.3576553	0.6540899	0.41762424	0.8249471	0.94203043
A_42_P792728	142	-0.1166654	-0.1024838	-0.0248022	-0.0292983	-0.0217572	0.08237125	-0.1229611	0.09018325	0.05646325	-0.0121899	-0.0513506	-0.2872277	0.03166485	-0.044982	0.21322724	-0.219894	0.1957884	0.00600815	0.03975725	0.11339761	-0.1651478	-0.0757442	-0.2160292	-0.1271887	-0.2213764	-0.1076984	-0.0544195	-0.1654176	-0.3017845	-0.3575908	-0.3832679	0.157907	-0.1122394	-0.2146092	0.11976815	0.1063428	0.228982	0.1063361	0.44311374	0.3366332	0.21992394	0.2221799	0.0644765	0.20457649	0.30919835	0.14745	0.20938826	0.02462675
A_43_P19929	143	-1.0886624	-0.4752576	-0.1377834	-0.3023328	-0.2221177	-0.0230856	-0.2215474	-0.1360927	-0.1429085	0.49810737	0.52964234	-0.9711466	-0.3380697	-1.0607965	-0.0921161	0.02561078	-0.8863661	-0.6768094	-0.3851645	-0.3274739	0.28269765	-0.0914522	-0.0527878	0.02253935	-0.7236346	-0.1005957	-0.850099	0.12861508	-0.1436777	0.21956685	-0.1794807	-0.7299095	0.1954017	0.18136741	0.1965748	0	-0.090567	0.5046218	-0.2904492	-0.4118246	-0.9239016	-0.7525144	0	0.4457509	-0.1314333	-0.4487097	-0.0966104	-0.4357071
A_42_P763572	144	0.1123447	0.08649349	0.41395426	0.49284744	-0.5513338	-0.104084	-0.7000358	-0.1086812	0.55826354	0.11356925	-0.2276135	-0.5559468	-0.035151	0.7139497	-0.0713086	0.36307573	0.57596064	0.28995275	0.6959037	0.880805	-0.3546996	-0.2898541	-0.0374389	0.1027894	-1.0511885	-0.6355891	-0.7596636	-1.1567812	-0.7017398	-0.8351827	-0.3513241	-0.4418559	0.51708126	0.6280391	-0.1118764	-0.6724474	-0.3426704	0.4194918	0.14724925	0.27950668	0.23853876	0.01600935	-0.3142266	0.0812268	-0.3188748	-0.1988024	0.07788231	-0.0882029
A_42_P704102	146	-0.5481873	-0.3855535	-0.4642234	-0.5647078	0.14996195	0.14510965	0.20189425	0.0093894	-0.1963878	-0.1445871	0.15596245	0.23934795	-0.4355102	-0.4360104	-0.5785518	-0.4938269	-0.0234608	-0.0511694	-0.0343952	-0.0456767	0.59331846	0.1703658	0.56888485	0.5426917	-0.1579118	-0.1251798	-0.338593	-0.1747928	-0.0395207	-0.0338984	-0.281621	-0.1860912	0.0624156	0.09621336	0.06108805	-0.1549311	-0.0350829	-0.0802923	-0.9542107	-1.0120568	-1.0231743	-0.9070462	0.07245635	0.0317378	0.30694968	0.03693675	0.1102614	0.15903619
A_43_P15285	148	-0.10084	0.1115565	-0.948028	0	0	0	0	0	0	0	0	0	0	0	0	0	0	0	0	0	0	0	0	0	0	-0.2699353	0	0	0	0	0	0	0	0	0	0	0	0	0	0	0	0	0	0.1186191	0	0	0	0
A_43_P13990	149	0	0	0.09778382	0	0	0	0	0	0	0	0	0	0	0	0	0	0	0	0	0	0	0	0	0	0	0	0	0	0	0	0	0	0	0	0	0	0	0	0	0	0	0	0	0	0	0	0	0
A_43_P10218	150	-0.2422748	0.01503755	0.14249039	-0.1866326	0.0553589	0.07582285	-0.0265598	0.14009859	0.12779525	-0.0100856	0.03465415	-0.2287463	-0.0776086	-0.2521305	0.04504445	0.271265	-0.1448102	-0.1820484	-0.361217	-0.1531835	-0.2131257	-0.2379398	-0.4054704	-0.3914199	0.22494365	0.0105786	0.12862444	0.05802206	-0.3259063	-0.3869972	-0.4437833	0.08916475	-0.9563685	-0.9211764	-0.2524157	-0.1387401	-0.4863486	-0.4921179	0.0217924	-0.0630951	-0.2560077	-0.116466	-0.2303352	0.2799563	0.07357595	-0.0435572	-0.6044469	-0.4262633
A_42_P583782	151	0.40741014	0.46970087	0.19302465	0.4737172	0.01143935	-0.3444476	-0.8225803	-0.0467043	0.54499316	0.4082036	-0.1082387	-0.2758417	0.84952307	1.1515932	1.0486608	0.85302687	0.28696156	0.48211956	0.3810058	0.46022224	0.18459275	0.05880595	0.01065875	0.2807708	0.26118994	0.83782434	0.6593566	0.3980336	1.0341558	1.0945396	1.240972	1.2567239	0.8104806	0.65411	-0.0929213	0.0720315	0.13503745	-0.2084809	0.13034725	0.42568305	0.55652523	0.5014014	-0.0274739	0.6953435	-0.1911282	0.1657138	-0.0463186	-0.0100241
A_43_P16650	152	0.1446242	-0.003016	0.06126019	-0.0973149	-0.1488476	0.07685135	-0.4022732	-0.020083	-0.238309	-0.1974674	-0.0315552	-0.2570982	-0.2007165	-0.2130899	-0.1015777	-0.071733	-0.3626642	-0.3527936	-0.0964184	-0.3282204	-0.1527391	-0.0108394	-0.3011565	-0.2622209	-0.2218866	-0.0233975	-0.0646639	0.0844126	-0.1607385	-0.1388474	-0.2067094	-0.1637192	-0.4303184	-0.5526724	0.07997705	0.19705822	0.34146455	0.14276314	0.19856265	0.121428	0.05334475	0.21609735	0.10091116	0.3676591	0.23990205	0.0152564	0.1832981	0.20653585
A_43_P21974	153	-0.2714415	0.15163657	0.21086168	-0.0755706	-0.2132146	0.20832852	0.5161395	0.33348823	0.07435454	0.3782003	-0.1778746	-0.8599021	-0.7296853	0.06219479	0.29211456	0.4492676	0.27264637	0.50871086	0.18115044	0.8048749	-0.099545	-0.1176039	0.21353535	0.11517645	-0.5024428	-0.3018777	-0.3200639	-0.0646801	0.62065554	0.12120245	1.0486369	0	1.1152763	0.4807827	-0.4744747	0	-0.1283169	-0.2573248	-0.1338835	0.0530211	-0.1659961	-0.1652145	0.11495827	0.4901107	-0.1776617	0.41702628	-0.5829058	-0.1751809
A_43_P20905	155	-0.2838228	-0.3267435	0.07861424	0.2677424	-0.3162992	0.3831265	-0.3401806	0.5756111	-0.8108361	-0.0486626	-0.5661531	-0.6835429	-0.0890324	-0.3563054	0.81581616	0.4038286	-0.9748777	0.18605995	0	-0.2091616	-0.3100228	-1.2262471	-0.313971	-0.4069803	-0.4076898	-0.5820261	0.0293267	0.32909513	0.0492227	-0.3545963	-0.1520367	0.2144422	-0.2650671	-0.3156538	0.4200702	0.08881825	0.10520035	0.10410747	-0.4095061	-0.4052908	0.1187959	0.44761205	0.03652579	0.13326515	0.30906177	0.8023138	0.2554312	-0.8107827
A_42_P482995	156	0.25644016	-0.0792972	0.03358603	-0.81992	-0.1441864	0.64473087	0	-0.5506051	0	-0.1143908	0.1709595	-0.6478031	-0.5226705	0	0.06216036	0.55924225	-0.0883791	0	-0.8428665	-0.6616352	-0.0027642	0	-0.6821668	-0.237133	-0.2967763	-0.199416	-0.3195813	-0.4014449	-0.1190561	-0.0378177	0	0	-0.134264	-0.3123192	0	0.17876105	0.19403921	0	0	0.06078825	-0.6949303	-0.0064526	0	1.0780187	0.19837674	0.0008258	0	0.355085
A_42_P655706	157	-0.0250569	0.0200119	0.05988405	-0.0238228	-0.1342478	-0.0460329	-0.0477705	-0.0952339	-0.2007304	-0.204031	-0.1850796	-0.1696582	-0.2620249	0.0052719	-0.246191	-0.3914295	-0.3112869	-0.4371538	-0.3382216	-0.3367276	-0.191031	-0.1903248	-0.1002427	-0.1246176	-0.149517	-0.3144116	-0.2403279	-0.1992665	-0.7967414	-0.7555843	-0.8058319	-0.8189794	-0.2514466	-0.1065197	0.30810928	0.3075795	0.25518605	0.35950944	0.5676813	0.6913395	0.72591686	0.6827707	0.31158686	0.4080939	0.4203997	0.34359074	0.23451614	0.35090443
A_42_P489889	158	0.12367466	0.42438436	-0.1827226	-0.2082825	-0.0134308	0.04734229	0.637914	0.09663585	0.0240426	-0.3395925	-0.3525382	0.0615835	0.0423298	0.00818521	0.5157819	0.6837912	-0.5373737	0.34237108	-0.7002215	-0.0355477	-0.0421422	-0.5318174	-0.146029	-0.1027913	-0.228831	-0.2340388	-0.0814104	0.0997772	0.0463555	-0.1239616	-0.2018958	0	-0.064703	-0.3061085	0	0.24531674	0.2755613	-0.2162853	-0.0608283	-0.4842935	-0.3105578	-0.0799243	-0.1832571	0.23754784	-0.3290899	-0.1262025	0.00225875	0.14756991
A_43_P18074	159	0.05852193	0.0170207	-0.1172023	-0.806787	0.06389044	1.0459976	0.10628286	0.17619586	-0.4909082	-0.4995072	-0.3970976	0.054081	-0.341639	-0.2024074	-0.8526628	0.08502605	0.49032882	0.06750225	-0.3354352	0.05746575	0.22925735	-0.3686276	-0.0117466	0.31185934	-0.5931301	-0.57898	-0.9650097	-0.6944466	-0.4029868	-0.8577833	-0.8245568	0.46224862	-0.7811058	-0.5194622	0	-0.5555523	-0.2713685	-0.8827045	0.5164102	-0.967401	-0.2289888	-0.6067658	-0.2038878	-0.1555374	0.07909705	-0.182363	-0.7112792	-0.9856346
A_43_P17769	160	0.14084575	0.13805339	0.16468531	-0.0595942	-0.3569584	0.00975275	-0.0757723	-0.1536374	0.1332016	0.0994554	0.1020942	0.18085766	-0.4725876	0.01722955	-0.2255125	-0.4655681	0.4514408	0.5198283	0.54795027	0.57547855	-0.00698	0.15930934	0.20607474	0.37010625	-0.9694653	-0.7319803	-0.6309372	-0.8195877	0.15728855	0.2070646	0.00681595	0.62327003	0.46547562	0.3065148	-0.3819442	-0.2939725	-0.3464508	-0.4763251	-0.4932323	-0.6908927	-0.6412392	-0.6297236	-0.3796044	-0.6763778	-0.5339422	-0.3012476	-0.5615687	-0.3234873
A_42_P705309	162	0.5578208	0.75667953	0.64220285	0.57955027	0.1809545	-0.1406755	0.36102676	0.3259678	0.130198	0.17898515	-0.1897626	-0.2030711	0.97607565	0.82540035	0.8328376	0.6022825	0.97442055	1.1749907	1.1904011	1.2503371	-0.1213331	-0.0556588	0.01902195	0.05260755	0.3392711	0.4644647	0.4226923	0.40366265	1.5447025	1.5337968	1.5434136	1.682303	0.60893345	0.52566147	0.13870955	0.1125259	0.00590946	0.15767431	0.08952759	0.2234154	0.2886572	0.20770645	-0.1148872	-0.1519161	-0.2234784	-0.1330123	0.01258755	0.1671796
A_42_P715011	163	0.2130027	0.30094776	0.10195641	0.0300331	-0.2420621	0.07277535	0.0070028	0.0039563	-0.1982145	-0.221519	-0.2426915	-0.170401	-0.3669787	0.07975815	0.03998515	-0.1978636	0.18741655	0.0266476	0.17946815	0.2490897	-0.1259618	-0.291051	0.09467225	0.12123535	-0.4375219	-0.215725	-0.2646928	-0.1636396	-0.6028437	-0.4049997	-0.621881	-0.0213581	0.072793	0.10612635	0.19684935	0.23486425	0.2280097	0.30437374	0.3082557	0.3986516	0.5100498	0.4879718	0.0423733	0.24298894	-0.0112829	-0.0440488	0.19832376	0.23111105
A_43_P17119	164	-0.2431265	-0.5176167	1.037347	-0.1673661	0	0	0	0.40544325	0	-0.1577989	0.02098584	-0.3706899	0.25174022	0.07235661	1.5019913	0.2513756	0	0.5338945	-1.0685642	0.14991926	-0.1378516	-0.1803193	-0.1632044	-0.0486525	-0.0675881	0	-0.0213675	0.30285144	0.32832506	-0.9329379	0.14123505	0	-0.1872278	-0.0520637	0	-0.7096801	-0.0943762	0	0	-0.1386083	0.2822852	0	0	-0.1912386	0	0	0	-0.0613772
A_43_P18500	165	-0.1185766	-0.0762086	-0.1055575	-0.1909866	-0.4775792	0.1255331	-0.4041348	-0.5484233	-0.4730554	-0.5022554	-0.3734703	-0.3779454	-0.183773	-0.2533025	-0.1031585	-0.2114063	-0.8937802	-0.707262	-0.8993621	-0.831636	-0.5852103	-0.4031467	-0.6936169	-0.7167401	-0.0913195	-0.1748719	-0.1369257	-0.0924277	-0.417738	-0.4796672	-0.6007166	-0.6144872	-0.8624668	-0.8039331	0.22566125	0.24280165	0.2219796	0.20437145	-0.0708962	-0.1234694	-0.2639604	-0.1702285	0.15399505	0.06689026	0.16600129	0.07326175	0.0948849	0.4018369
A_43_P16583	166	-0.085968	0.0360937	0.0791035	-0.1875234	-0.0605979	0.03037025	0.1635461	0.1520867	0.5959892	0.49241444	0.3215428	0.235116	0.257884	0.0109425	0.25427103	0.2016306	0.6602425	0.645134	0.90971804	0.7781968	0.30528593	0.55448157	0.4599557	0.4384045	-0.1042958	-0.0795651	0.19379616	0.0280986	0.6024693	0.6808182	0.53338295	1.439713	0.92751694	0.8011637	-0.795085	-0.658061	-0.7090588	-0.7372098	-0.8236356	-0.8493571	-0.904822	-0.785225	-0.4922228	-0.4980612	-0.537993	-0.6187793	-0.7760539	-0.7703195
A_43_P16095	167	-0.6379633	-0.1537581	-0.1332326	-0.335012	-0.0477443	0.01545095	0.16812134	-0.1072488	-0.2042957	-0.2647328	-0.1635823	-0.0242915	-0.4235306	-0.4082661	-0.2957483	-0.2022891	-0.5505424	-0.6277266	-0.2249051	-0.7178397	-0.1151595	0.54687595	-0.3098645	-0.4775757	-0.502974	-0.4010648	-0.5376868	-0.634541	-0.8176909	-0.7903357	-0.7538891	-0.2248269	-1.2828321	-1.1835608	0.0523977	-0.0613747	0.06030895	-0.0488782	-0.5731921	-0.7501526	-1.0660248	-0.9409485	-0.3927145	0.48747727	-0.0429363	-0.3487993	0.02457905	0.1432076
A_43_P20560	169	-0.4999667	0.11415911	-0.0316839	0.00015045	-0.6125124	0.68323755	0.4440355	0.28505322	-0.7400673	-0.6213622	-0.2636706	-0.060769	-0.1684437	-0.0439516	-0.3437925	0.06744449	-0.3867619	-0.0073895	-0.6723535	-0.1968017	-0.3855341	-0.4125342	-0.29316	-0.1384177	-0.9065298	-0.7768914	-0.3311367	0.28708336	0.02120975	-0.8776207	-0.3187751	0.45370442	-0.1959374	-0.4127293	0.6663377	-0.3135597	0.0593238	-0.0253691	-0.5037642	0.023999	0.40818977	0.28360078	0	-0.1740557	-0.0455649	-0.221984	-0.0424497	0.20915607
A_43_P17596	170	0.14233969	0.20748544	0.36197776	-0.1784857	-0.9391987	0	0	0	-0.6624149	0	-0.0983289	0.41620594	0.67879367	0	0	0.1503935	0	0	-0.7223847	-0.0187536	0.0291879	0	-0.0447994	0.4290917	0	0	-0.4795935	-0.4229217	0	-0.0524066	-0.1354437	-0.1214985	-0.2522642	0.41105726	0	0	-0.727512	0	0	-0.1192197	0.30298495	0.47903654	0	0	-0.1525708	-0.4644153	-0.5286257	-0.4072549
A_43_P13023	171	-0.2142915	0.00556803	0.5437145	0.2852991	0.093662	-0.0294905	0	0.64686775	-0.4386458	-0.1320858	-0.2469318	0.2920821	0.2753	0.6354823	0.6764388	0.6100115	-0.2929602	0.48984998	-0.2819834	0.1435628	0.46984532	-0.1534935	-0.4013347	-0.3528913	-0.1494918	0.24611564	0.40641522	0.1362202	0.2910192	0.4300673	-0.0064984	-0.3815818	0.1828284	-0.4805196	-0.621763	-0.0934736	-0.0203875	-0.0375382	0.8203256	0.47971034	1.0434325	0.81174314	-0.0409234	0.58214664	-0.0911491	-0.4447906	0.09272479	-0.3416169
A_43_P13341	172	-0.2007642	0.15055944	0.097085	-0.0268693	-0.2370801	-0.0301747	-0.1932321	-0.0747543	-0.012444	0.0466838	-0.0396905	-0.023696	0.10831355	-0.0838208	0.16982411	0.04685356	0.28866297	0.40960026	0.3346138	0.30364612	0.25406456	-0.0102997	0.29772377	0.28004026	-0.4387049	-0.3874641	-0.2678804	-0.4412594	0.12862301	0.11285685	0.2421174	0.2773962	0.6618471	0.6473994	-0.2400837	-0.2915025	-0.2493935	-0.2805438	-0.0792136	0.0178523	0.031549	-0.023565	-0.3273569	-0.2233724	-0.2525005	-0.3528471	-0.2541266	-0.3386312
A_42_P815318	173	0	0.77547693	1.2784193	0	0	0	0	0	0	0	0	0	0	0	0	0	0	0	0	0	0	0	0	0	0	0	0	0	0	0	0	0	0	0	0	0.083679	0	-0.9180736	0	0	0	0	0	0	0	0	-0.9511564	-0.3037815
A_43_P19953	174	-0.8089128	0.8186785	-0.2678444	0.27342176	0.02926585	0.0912242	0.1771902	0.4839797	-0.5109222	-0.8199761	0.23991609	0.02036735	0.22434545	0.4172492	0.7693878	0.33636618	-0.360225	-0.3586121	-0.1764386	-0.075156	0.40808654	-0.2916209	-0.0280304	-0.0156415	-0.0307257	-0.4279887	-0.2647815	0.02509615	-0.2551172	-0.4996853	0.04863755	-0.1129698	0.04968664	0.08591509	0.42756033	0.19081259	0.4648569	0.5389774	0.6709703	0.46575332	0.6132098	0.53951645	0	0.5843765	-0.0601328	-0.1241162	0.5848168	0.30787158
A_43_P21211	176	-1.3246127	0.81160665	-0.4109634	-0.0443368	-0.2653108	0.3532958	0	-0.044456	-0.1641364	0	0.55370295	0.02981045	-0.1657093	-0.1885424	1.2739522	1.0488887	0.31979752	0.5049023	-0.6554538	-0.0018625	0.40070495	-0.8877029	0.1860411	-0.3093016	-0.2097578	0	0.2242441	0.24295181	0.5069623	-0.0819107	0.30976158	-0.1363906	-0.0797794	-0.1078087	0.08495951	0.143857	-0.0410792	0.08337906	-0.1408015	0.2617414	-0.1525192	-0.4124918	9.63062e-5	0.49142194	-0.2764745	0.15105656	-0.0122764	0.25206685
A_43_P11849	177	0.4642903	1.3308413	0	0.75186324	-0.3341115	0	0	0	-0.4217033	-0.2778738	-0.4964865	-0.0024846	0	0	0	0	0	-0.4268746	-1.3379693	0.26865295	-0.0437164	-0.7382391	0.12218139	0	0	-0.3194678	0.10354146	0.43011737	0	-0.175331	-0.7390174	0.0043171	-0.6239491	0	-0.7882208	-0.4596326	0	0	-0.2430688	-0.148393	0.58665395	0.1623595	0	0	0.01213765	0	-0.1601993	0
A_43_P18636	178	0.30211845	-0.7361355	-0.6978648	0.1849017	-0.7445288	0.02337095	0	-0.3223463	-0.0310223	0.0940555	-0.4090877	0.46615532	-0.607609	-0.0496931	1.3689463	0.42861724	-0.0931997	0.4160447	-0.3463192	0.41568515	0.2658836	-0.7420607	0.1685603	0.41999942	-0.667468	-0.7635438	-0.4689918	-0.6199837	-0.5903426	-0.5781091	-0.3835038	-0.0520096	0.382716	-0.035846	-0.8124044	-0.7458217	-1.1723461	0	-1.2937697	-1.0540497	-1.0899556	-0.932627	-0.349832	0.40228462	-0.7475092	-0.7816784	-1.6560428	-1.7748868
A_43_P17659	179	0.39440167	0.41512087	0.6726885	0.3293631	-0.3141589	-0.1880124	0	0.5095813	-0.5254009	0.09820461	0.32500735	-0.3141356	-0.2385917	-0.2972996	1.1923906	1.1601164	0.14852664	1.1334965	-0.231909	0.8832307	0.28504905	-0.8215721	0.69158983	0.3863082	-0.718986	0	-0.1166508	-0.107354	0.98691034	0.55587965	0.848311	1.118995	0.3435211	-0.1236491	-0.5432847	0	-0.3351367	0	-0.4132434	-0.234791	0.5209284	0.53208494	0	0.53928244	-0.1921365	0.06192926	-0.8258538	-0.8940823
A_42_P650498	180	1.0676768	0.3519132	-0.4780929	0.30164456	0.0435276	0.04816245	-0.2116908	0.02107714	0.07044195	0.09947445	0.1308379	0.4928	0.3228283	-0.0194719	1.4134641	0.9168923	-0.0672479	0.4923737	0.0268037	0.15138724	0.07131505	-0.3616431	0.07797575	-0.1912201	-0.4697254	-0.1935827	0.6863215	0.3858554	0.7751448	1.2014561	0.8234966	0.38523668	0.05028056	0.06701951	-0.7157908	-0.0548396	-0.1709337	-0.227925	0.01254805	-0.2902454	0.4071935	0.3460823	-0.2102567	0.22573575	-0.0019624	-0.4991894	-0.2853709	-0.4270719
A_43_P10687	181	-0.077961	-0.0391512	-0.0054946	-0.0486679	-0.060936	-0.0680676	-0.0132213	0.11912345	0.12642434	0.19217914	-0.0003887	-0.0233354	-0.0430231	-0.1090649	-0.0120059	0.0315347	-0.1645022	-0.1666799	-0.0693555	-0.1219274	-0.150981	0.07778695	-0.2109074	-0.1730413	-0.1100649	-0.2366386	-0.0848322	-0.0279427	-0.7457452	-0.6914897	-0.7808738	-0.5940695	-0.1741771	-0.2450914	-0.3424906	-0.0890064	-0.1671505	-0.1778193	0.2470069	0.1823115	0.09575181	0.163661	-0.2110668	-0.1471959	-0.1737533	-0.1279021	-0.2802973	-0.187316
A_43_P22194	183	0	0.81251544	-0.2831746	1.2400663	0.60395557	0.10756961	0	0.66221184	-0.8610602	0.11945576	0	0	0	0	0	0.2828271	0.52320457	0.98387635	0.01139188	0.25588495	0.0714401	0	0	0	-0.5850626	0	-0.426382	0.1700948	0.40864348	0	-0.087405	0.9091536	0	0	0	0	0	0.01926505	0.41986775	0.5708492	0.3133137	0.6299364	0	0	0.43420625	0.46794698	0.0892789	-0.7098012
A_42_P761125	184	0.20653534	0.0007672	0.27834705	-0.1534396	0.1678271	-0.1762347	0.3720188	0.2400517	0.0552902	-0.0974803	-0.1762452	-0.0527487	0.47941166	-0.2744237	0.41887957	0.19298846	0.9987049	0.668695	0.85568	0.6894684	0.2467899	0.31947565	0.39920855	0.5376477	-0.2668529	-0.6649966	-0.251546	-0.5368342	0.32312202	0.1065912	0.7514138	0.25767225	0.2516627	0.42129523	-0.0531911	0.24077079	-0.0361404	0.225245	0.3502636	0.185884	0.447752	0.4497247	0.2192693	0.16196294	0.2134566	-0.0799823	-0.1532784	-0.2580352
A_42_P602768	185	0	0.676854	0.67152286	0.6836357	-0.2869558	0.43891385	0	0.0228764	-0.1851114	-0.5606201	0.06021665	-0.4269357	0.21006516	0.14882994	1.1638085	0.2964821	-0.1612873	0	-0.5981412	0.07570839	-0.1138859	0	-0.1979623	0.57968354	0	0	-0.4438284	-0.1902739	-0.3295107	-0.0636757	0	0.46605182	0.01610921	0.50362587	-0.2470057	-0.0583145	0	0	-0.4554081	-0.2866492	0	0.53386617	0	0	-0.0601047	-0.1630027	-0.2359653	0
A_43_P18192	186	0.7604487	0.01208472	0.17870334	0.16458751	-0.1557424	0.20661405	-0.1104339	0.35748675	-0.0249267	-0.0760396	-0.2205768	-0.5798023	0.13965106	-0.1114061	1.0321298	0.29093876	-0.3715379	0.2411015	-0.0619919	-0.1687865	-0.0434494	-0.0221606	-0.2630122	-0.1866274	-0.6053881	-0.6504872	-0.2950588	0.0525458	0.26498446	-0.2186847	-0.0829093	0.00207445	-0.2456444	-0.3480761	0.0590601	0.1207168	0.0851109	-0.1272036	-0.926203	-0.12254	0.4831678	0.34839344	0	0.5694953	0.1692412	-0.1529868	-0.2463813	-0.2859843
A_43_P17313	187	0.46151924	0.2173295	0.2831845	0.4470806	1.5046515	0.0066247	1.3652134	0.95760775	0.29078102	0.42640972	0.30004597	0.25640678	-0.0221682	0.18821715	0.26188895	0.58286667	0.03366565	-0.1053638	-0.0781222	-0.1428385	-0.0563374	0.22308394	-0.1105437	-0.0712714	0.6686697	0.47648716	0.41802353	0.3753777	-0.4799762	-0.5178341	-0.2073598	0.0208731	-0.6395482	-0.5257945	-0.3821077	-0.4380732	-0.2964654	-0.4570884	0.08867355	-0.0495944	-0.011734	0.10776325	-0.0570727	0.109735	0.0479054	-0.0552574	-0.7768245	-0.7099147
A_42_P533962	188	-0.4221458	-0.5800409	-0.4323821	-0.5161896	-0.3728877	0.06423425	-0.5456896	-0.3944946	-0.2775369	-0.297398	-0.1053887	-0.1882124	-0.826213	-0.54671	-0.7226477	-0.5666957	-0.5091978	-0.6113992	-0.5035176	-0.6281033	-0.088811	-0.1955518	-0.0679293	-0.1515198	-0.6421008	-0.7887759	-0.6775165	-0.5866222	-0.8452473	-0.7985892	-1.0893755	-0.6929159	-0.3853169	-0.2587223	-0.0911217	0.00850055	0.1431756	0.09246205	0.13639355	0.16077615	0.18365905	0.23292351	0.43871838	0.6091987	0.53483295	0.34520578	0.05899	-0.0215969
A_42_P640792	190	0.4897438	0.21644258	0.49361992	-0.0649736	0	1.1133106	0	0.0975844	0	0	-0.3246594	0.09497175	0.0312843	0.2668837	0.4635949	0.39580643	-0.6133736	-0.3378446	0.5720148	0.08812051	-0.5461761	0	0.61838794	-1.6487916	-0.8481066	0	0.00814275	0.23528385	0.21457215	-0.2512052	0.10685615	0	-0.2196592	-0.151927	0	0.2217679	0.18972626	0.1526511	0.03686675	-0.2781847	0	0.08783055	0.09370774	0.6743522	0.31175092	-0.0521894	0.1471627	0.0785189
A_43_P16178	191	0.36940002	0.14301395	0.4585872	0.1122599	-0.005908	-0.0606379	-0.1214328	0.1277113	-0.2067633	-0.0186601	0.0688167	-0.0365691	0.0490627	0.0303116	0.3538623	0.13525009	-0.5678816	-0.5338712	-0.536076	-0.5207863	-0.3078923	0.5699978	-0.4018441	-0.435393	-0.2378288	-0.2591772	0.04499245	0.0137029	-0.3440286	-0.2789822	-0.5244891	-0.8818183	-0.860362	-0.8686667	0.1252661	0.1553583	0.27075005	0.01742695	0.0960369	0.21083412	0.48674393	0.3280969	0.08349895	0.21947479	0.2297912	-0.0276832	0.2118121	0.0330434
A_43_P18881	192	1.1933618	0.24510694	0.5423157	0.0167577	-0.2114802	0	0	-0.2883686	-0.021914	-0.0533282	-0.6431006	-0.4940264	0.561569	-0.2683947	1.3289309	0.5200584	-0.1597439	0.0048642	-0.5840406	-0.047682	-0.256908	-0.4814777	0.08391715	-0.2224882	-0.8423557	-0.74963	-0.4391517	-0.5078328	-0.3845437	0	-0.7461188	0	-0.376287	-0.2696526	-0.1279962	0.23831674	-0.8458927	0	-0.5099037	0.00363705	0.21318245	0.62813914	0.15265778	0.26097777	-0.1326747	-0.3389084	0.16284758	0.40078408
A_42_P467791	193	-0.0208426	0.1825437	0.20145506	-0.0372591	0.105896	0.08313566	-0.1866732	-0.1245595	-0.1646395	-0.1968415	0.18557355	0.37775135	0.00495245	0.13991165	-0.1318331	-0.0984555	0.3980357	0.57570314	0.55134106	0.5004275	0.82632345	-0.1944504	0.7465962	0.6933816	-0.5898523	-0.3554068	-0.2526646	-0.2914992	0.34378055	0.3950715	0.59769684	0.23673235	0.96605635	0.98621154	0.5164423	0.45218566	0.34953022	0.2322035	-0.3775749	-0.2624627	-0.6844472	-0.3284102	0.08795265	-0.3292093	0.1150932	0.13583034	0.3942337	0.37543964
A_42_P667899	194	-0.0122337	0.1524835	0.02239565	-0.1419596	-0.2375584	0.13592485	-0.0442343	-0.102982	-0.2556243	-0.1775766	-0.1089277	-0.0710321	-0.0971174	-0.1950717	0.21738486	0.04951855	-0.2216115	-0.0742907	-0.1340113	0.05832055	-0.2450461	-0.0251908	-0.2771454	-0.3072238	-0.2337203	-0.0681801	-0.1857271	0.1497321	0.1571641	0.1746073	0.6121029	0.05182935	-0.1671338	0.06777905	0.16410589	0.0245295	0.14026785	0.13241956	0.16516924	0.1309228	0.06453896	0.08279665	0.0517821	0.1073122	0.16602655	0.0397277	-0.0098267	0.10668425
A_42_P542824	195	-0.1014981	0.01038745	0.176044	-0.2516537	-0.4290814	0.10305885	-0.5373032	-0.2441325	0.0784893	-0.0488668	-0.1672349	-0.472938	-0.2454729	-0.2156873	0.22412775	-0.0436802	-0.6855316	-0.3521848	-0.3739171	-0.3660083	-0.2965398	-0.2370743	-0.0587154	-0.2658176	-0.729012	-0.6187649	-0.7129016	-0.407638	-0.5974903	-0.4814977	-0.2309919	-1.0051432	0.4830575	0.38882828	-0.2325172	-0.146492	-0.067441	-0.3372398	0.07379336	-0.0420466	0.1829295	0.1858888	-0.6068757	0.46101925	0.07088281	-0.0930872	0.00527145	0.0659418
A_42_P721500	197	0.06980681	0.2895356	0	0.4758215	0	0	0	-0.4815529	0	0	0	0	0	0	0	0	0	-0.4950955	-0.6261482	0	-0.0563936	0	0	0	0	0	0	0	1.6900336	1.629225	0.67381907	0.43960524	0	0	0.53824663	-0.1846781	0	0	-0.1160752	0	0	0.8747835	0	0	0	0	-0.7034593	0
A_43_P11616	198	0.9686325	1.1418889	2.2566922	1.0588226	0.01975584	0.5756413	0	0.5631335	-0.1141889	0.17776535	0.34439427	-0.4543195	6.0562987	1.1138012	6.40921	6.156861	1.8469357	5.133398	1.0915501	4.111746	0.91769516	0.3589229	1.4333098	1.3443711	5.921836	5.6425285	5.732054	5.3909774	5.0264125	4.6459117	4.748093	4.6574197	5.200571	4.3421745	-0.1219661	1.2522175	0.01554462	0.12997366	-0.0564251	-0.2081235	0.4807722	-0.1451607	0.09782209	0.32954544	-0.0603898	-0.987097	-0.1883078	0.09324195
A_43_P21185	199	0.99552673	0	0.8712168	0.75289965	-0.0314164	0	0	-0.180861	0	-0.0967896	-0.2669414	-0.6458349	0.4760269	0	0	0	-0.6498127	-0.398005	-1.034379	0	-0.2074935	0	0	0	-0.9425646	-0.8183962	-0.543265	0.63468957	0.30399206	-0.4560193	0.17680751	-0.1407902	0	0	0	-0.2632128	-0.1408819	-0.0149765	0	0	0.22439858	-0.3166584	0	0	-0.040544	-0.6359506	0	-0.0328551
A_42_P656383	200	-0.0461963	0.22968127	0.27182847	0.070441	0.22904299	0.6002748	0	-0.0639789	0.21433708	0.7552896	0.16498089	-0.2577682	0.2398544	-0.3342914	0.6585987	0.6020396	1.0270541	1.0583191	1.4360635	1.4588046	0.9639642	0	0.9983558	0.63883066	0.28510246	-0.381208	-0.444516	-0.2279077	0.6965775	0.77271175	1.2631629	0.8096416	0.5070462	0.9843857	-1.0026379	-0.4878966	-0.9142962	-0.0894228	-0.4952222	-0.6001049	-0.612262	-0.5363665	-0.6217976	0.0156076	-0.7270323	-1.2203479	-0.7981842	-0.4075792
A_42_P670964	201	-0.0912595	0.05350545	0.18887997	-0.0080839	0.09886076	0.37172648	-0.2001947	-0.3252904	0.1214268	-0.0690797	-0.2506284	-0.3789115	0.0525308	0.1271658	0.5686517	0.4510741	0.12182906	0.2706568	0.68144923	0.1646104	-0.0941325	-0.4849291	0.09074355	0.11309721	-0.1264775	0.02423957	-0.2420674	0.18365005	-0.3916967	-0.3534808	0.0318549	-0.27229	-0.3581806	0.04288245	0.2439878	0.26203945	-0.1306862	0.17784935	-0.1272111	-0.4071601	0.20519724	0.13413903	0.03941514	0.2622154	0.40059397	0.06280855	0.01026435	0.19252294
A_42_P509950	202	0.04821041	0.1149483	0.36749908	0.1548435	-0.1932301	0.3114186	0	0.3378353	0.24406049	-0.0719161	-0.6732177	-0.3435529	0.6075044	-0.4542093	0.3988516	0.51465034	-0.0497203	-0.596067	0.31487754	-0.6722537	-0.8633958	-0.1074191	-0.633589	-1.581469	0.00917201	-0.3713753	0.1603172	0.1456503	-0.2528005	-0.404618	0.01029414	0.01114574	-0.8307238	-0.7020998	0.48433185	0.3231571	0.3403828	-0.1517364	0.7643213	0.3810405	0.79598284	0.57267886	0	0	0.97125006	-0.2544081	0.38623	-0.2095809
A_42_P678062	204	0.17581984	-0.0368643	0.33331963	0.29373455	0.26712084	-0.1992302	-0.040103	0.10503745	-0.1328759	0.0025587	0.1221275	-0.1327796	1.3523316	0.5551362	1.7921205	1.0031571	0.40342423	2.2989006	1.1521673	1.2428389	-0.1327186	0.17075396	-0.2224064	0.05778515	1.6357017	1.2717233	0.74232626	-0.3112884	1.5237269	1.1879964	2.1718736	2.0752306	1.5811234	1.3187509	0.25409555	0.2624049	0.3468008	0.28191856	0.31759214	0.2830458	-0.0074439	0.21019745	0.0864911	0.25398776	0.2110314	0.20328096	0.2858467	0.2401743
A_43_P22453	205	0.4110238	0.31281877	1.2392777	0.7533033	-0.1841207	0.13045597	0	0.29035926	0.16391936	-0.0568915	0	-0.8655385	-0.3784455	0	0	0	-0.0399659	0.04780965	0	0.27825624	-0.3032334	0	-0.178942	0	-0.4876888	0	-0.6782543	0.23601244	0.22514006	0.88011754	1.005796	0	0	-0.4110721	0.16716194	0.02727485	-0.2748649	-0.2526715	0.82997346	0.18894506	0	0.15448499	0	0	-0.0275386	0.09626056	-0.8276749	-0.8151136
A_42_P564205	206	0.13345285	-0.0514288	0.47352263	0.1492224	-0.1165862	0.12212521	0.09635265	0.21440744	0.07786901	-0.2700701	-0.2760654	-0.2091947	0.27628797	0.0070653	0.8365879	0.6303053	0.87308985	0.27635664	2.4248261	0.733419	-0.1872712	-0.460988	0.2627835	-0.0600519	0.0614824	0.32178584	0.23320675	0.313241	1.0993276	1.2447591	0.4384589	0.55671215	0.4870286	0.8836775	0.2274556	0.4163956	0.6518693	0.47110033	-0.0000496	0.5733514	0.7333255	0.7129993	0.11916494	-0.0819049	0.2872429	0.15348434	0.53461266	0.47277835
A_43_P22684	207	1.6563742	0.35316062	0.4927833	0.6667137	0.83898234	0.76338243	0	0.95030165	0.0933806	0.0142688	-0.104671	-0.6061831	0.29473564	0.1041348	1.3746536	1.1898139	0.4131777	0.13932157	0	0.78262925	0.1168492	0	-0.1626008	0.01371685	0.2740047	-0.3149642	0.5556667	0.47503427	-0.0452442	-0.5087361	0.13608077	0	-0.4542549	0.07346395	-0.5057318	0.2683413	-0.5666571	0.00544333	0.4335108	1.1133294	0.7263804	0.7701521	-0.144127	0.6567296	0.01242165	0.6554984	-0.1898971	0.0404022
A_42_P489710	208	-0.2955208	-0.143878	-0.2531748	-0.2168789	0.32568455	0.11117365	0.21675394	0.18846655	-0.2852325	-0.2834978	-0.0890813	-0.0677038	-0.3114548	-0.2630606	-0.2743259	0.05814695	-0.0598964	-0.0715456	-0.1817665	-0.3560768	-0.0898114	-0.1205111	-0.1837798	-0.1214085	0.2282834	0.1983223	0.03667355	0.2922778	-0.1217551	-0.2116533	0.1694245	-0.1102415	-0.4124403	-0.3426704	0.16591264	0.1800995	0.11735155	0.1398339	-0.2077269	-0.2084865	-0.3052468	-0.2245822	0.28254604	0.28202674	0.49280304	0.2723965	0.0848503	0.29939556
A_43_P23117	209	-0.3274479	-0.5225549	-0.3753696	-0.3136535	-0.0414048	0.108243	-0.0864721	-0.2729087	-0.0482722	-0.0472875	0.08919385	0.0156531	-0.6868434	-0.2028785	-0.6896181	-0.618763	-0.038166	-0.4923396	-0.0101738	-0.4967246	0.0273237	0.14907885	-0.0596662	-0.0863171	-0.5371313	-0.4823232	-0.6434398	-0.4817534	-1.0325475	-1.0417066	-1.7833652	-0.9167819	-0.7537313	-0.5009599	-0.3283339	-0.2342968	-0.1923842	-0.1530747	-0.5148397	-0.6128507	-0.6421026	-0.7189294	0.08567095	0.0411463	0.14317751	-0.0178685	0.05155895	0.0462651
A_43_P13254	211	0.30143905	0.09716702	-0.2268372	-0.1034803	-0.2468962	0.0129328	-0.1424628	-0.038073	0.64639926	0.27842194	0.15152745	0.01501605	-0.5030981	-0.179501	0.19801617	0.28182793	-0.973475	-0.9007447	-0.0234865	-0.4138437	-0.2765041	0.38090414	-0.3055468	-0.3128719	-0.2987075	-0.4921214	-0.4785481	-0.1546722	-1.1536531	-1.0491803	-1.3051014	-1.4143257	-1.0451231	-0.8485794	-0.1333261	-0.1252585	-0.33247	-0.3138638	-0.6334653	-0.568749	-0.6845512	-0.5224609	0.00256875	-0.1977086	-0.1145082	-0.0062613	-0.2523217	-0.0238552
A_42_P654166	212	-0.2363286	-0.0506425	-0.1881833	-0.0924015	-0.682734	0.0072341	-0.4424243	-0.3663011	-0.4236546	-0.344676	-0.1788287	-0.3693939	-0.3363743	-0.0084524	-0.2501726	-0.2834792	-0.1496539	-0.2317028	-0.1599078	0.03458975	-0.2002898	-0.222878	-0.0114035	-0.0714641	-0.4094301	-0.263164	-0.3933597	-0.4939719	-1.5033002	-1.2612185	-0.6831842	-0.8753482	0.22996995	0.1742935	0.12776135	0.1969132	0.1289463	0.18421936	-0.0519161	0.27264595	0.3914671	0.2714267	0.37897205	0.31615734	0.3599615	0.2490201	0.0912304	0.2222471
A_42_P453781	219	0.01874209	0.4434104	0.5108099	0.06706335	0.0000367	0.01296545	-0.2716436	0.08134416	-0.0037352	0.060256	0.0470238	-0.1867251	-0.1725393	-0.1933647	-0.1181546	0.19297746	-0.1821976	-0.5479031	-0.5448393	-0.4220755	-0.1711364	-0.1051127	-0.0934558	-0.1244063	-0.385942	-0.3535127	-0.2336116	-0.3509121	-1.07793	-1.0192175	-0.6895647	-0.4052658	-0.1279774	-0.2420392	-0.1813345	-0.0364871	-0.0401154	-0.1093817	0.39956525	-0.1657045	0.35975933	0.16763255	-0.2369733	0.02651329	0.08806755	0.05914591	0.19046925	-0.006804
A_43_P13322	220	0.00177005	0.10303175	1.2353439	0.51716185	-0.1813824	0.4916377	-0.0455684	0.2037172	-0.0057066	-0.0571563	0.24276114	-0.6369965	0.23166345	0.0444455	0.9846864	-0.0582648	0.1347177	-0.0153906	-0.1333923	0.8675468	-0.2335026	-0.1013263	0.13267136	0.3323772	0.00016305	0.48788974	0.1582925	0.38613105	0.59122634	0.93200254	0.7384708	0.5368583	0.1667745	0.5476835	-0.6381099	-0.1547325	-0.6011162	-0.4733806	-0.1179412	-0.1093674	-0.2821067	-0.462507	-0.3096552	0	-0.3206356	-0.3331723	0.1274581	0.3112258
A_43_P12917	221	0.06813046	0.28439045	0.56010103	0.3711152	-0.301806	0.09028575	0.0506873	0.0767493	0.0298152	0.11842015	-0.1842914	-0.0421901	-0.2752657	0.02919725	-0.3609209	-0.4575992	-0.4291248	-0.955534	-0.4379749	-0.4801101	-0.1775647	-0.0744491	-0.2036267	-0.2091384	-0.0903879	-0.0941091	-0.2119346	-0.1236983	-1.4977937	-1.4711308	-1.1139288	-0.8741684	-1.2165947	-1.1348777	0.1283121	0.06719205	-0.0289736	-0.0390048	0.0244999	0.41827583	0.21311045	0.3077302	-0.1682787	-0.1408573	-0.4630332	-0.0919342	-0.0633936	0.28850794
A_43_P15232	222	-0.1553321	0.133028	0.2600546	-0.033061	-0.2698278	-0.0411548	-0.3600817	-0.2644939	0.0728626	0.08085915	-0.1530333	-0.1529265	0.26396513	0.1291437	0.10357855	0.03197095	-0.0998087	-0.0015211	-0.2217588	0.2727861	-0.2359968	-0.1104341	0.0720091	-0.0808731	-0.3928795	-0.3062339	-0.2816134	-0.2991281	-0.231421	-0.0564919	0.9344492	0.10447359	-0.1992841	0.0880427	-0.0354147	-0.0127162	0.0008922	-0.0074186	0.35688305	0.34872624	0.4040356	0.35833025	-0.0229831	-0.0387216	-0.3112183	-0.1946059	0.03088905	0.10441496
A_43_P14593	223	0	0	0	0	0	0	0	0	0	0	0	-0.0464939	0	0	0	0	0	0	0	0	0	0	0	0	0	0	0	0	0	0	0	0	0	0	0	0	0	0	0	0	0	0	-0.06768	0	0	0	0	0
A_43_P12470	224	0.0975307	0.6354389	0.41460022	0.9539588	-0.2554343	-0.5962462	0	0.34354925	0.1201696	0.16858631	-0.4984772	0.02524975	0.8068533	0.00710318	0.49666995	1.6828458	1.2941389	0.67727256	0	1.3672731	-0.4637954	0.22200179	-0.1722791	0.81949186	0.6135955	1.1472838	0.24736527	1.1035829	1.5395148	1.9655735	1.6875441	0.35134315	1.6262267	0.7138193	-0.4200054	1.793956	0.33536288	-0.4321463	0.77212644	1.9037068	-0.007824	0.5691426	-2.3626068	0.02207035	-0.3725698	-1.5660014	-0.644495	-0.5624688
A_43_P20896	225	0	0.20010835	0	0	0	0	0	0	0	0	0	-0.0282986	0	0	0	-0.333872	0	0	-1.4340899	0	0	0	0	-0.3184547	0	0.3684461	0.02307278	0	0	0	0	0	0	0	0	0	0	0	0	0	0	0	0.2758063	0	0	0	0	0
A_43_P11562	227	-0.4335065	-0.3370672	-0.3131032	-0.3685045	0.20046237	0.16314556	0.01009085	-0.2957221	-0.3667302	-0.2801418	-0.1030116	-0.0378537	-0.3993344	-0.393425	-0.3907528	-0.3267407	-0.3143649	-0.5062293	-0.4229884	-0.5559397	0.1300225	-0.147964	0.05160045	0.05822615	-0.2169209	-0.2903304	-0.3991838	-0.4119296	-0.6301513	-0.6989517	-0.6464419	-0.5683446	-0.5493975	-0.4383297	0.0633359	0.0502443	-0.0086737	0.12732744	0.00405265	-0.1911688	-0.242702	-0.0506912	0.06683775	-0.0006357	-0.0069656	-0.0860491	0.1049752	0.34430027
A_43_P10496	228	-0.7155982	-0.4893951	-0.6781157	-0.7230687	-0.4225197	0.0007066	-0.2225743	-0.4393893	-0.0853067	-0.0808016	0.0115719	-0.0944214	-0.29248	-0.4505973	-0.3934054	-0.3659916	0.19757414	0.29072618	0.0418725	0.25677633	-0.0503779	0.09348495	0.0819464	0.21830365	-0.3842926	-0.3069612	-0.4931068	-0.5039558	0.85742044	0.8408928	0.57147926	0.597941	0.79071563	0.46538693	-0.2413302	-0.2978096	-0.3060999	-0.2879243	-0.7953334	-0.9797273	-1.0209455	-0.9877844	-0.0459919	-0.2597351	-0.2631774	-0.1904158	-0.2650028	-0.0868616
A_43_P15994	229	0	0	0	0	0	0	0	0	0	0	0	0	0	0	0	0	0	0	0	0	0	0	0	0	0	0.17308666	0	0	0	0	0.2549294	0.03701606	0	0	0	-0.6968052	0	0	0	0	0	0	0	0.15235856	0	0.2528477	0	0
A_43_P14443	230	0.43464187	0.3732214	0.61776304	0.21713305	0.00117255	-0.1168494	-0.1355315	0.0795064	0.13411665	0.1810966	-0.0210009	0.0503831	1.0857749	0.0359273	0.9371033	0.59269047	-0.034289	-0.1663141	-0.0785914	0.17108774	0.09152985	-0.0459995	0.24241975	-0.1777044	-0.0341253	0.05854275	0.2580638	0.2435136	0.395988	0.35473394	2.210845	-0.184844	0.12657121	0.28580385	0.52342355	0.2908406	0.20457885	0.1253314	-0.0024352	0.47143126	0.24864915	0.44784212	-0.2283759	-0.0877672	-0.4252372	-0.3382664	0.05775165	0.26112604
A_42_P491748	231	-0.397748	0.0629206	-0.2504177	-0.3159642	0.02752635	0.090456	-0.0573339	-0.278214	0.065927	0.07378815	0.1319232	-0.0124125	-0.3785386	-0.2917109	-0.3555718	-0.4160762	-0.2542329	-0.4826417	-0.0303974	-0.3063288	-0.2665759	-0.0762167	-0.2061997	-0.3017663	-0.4049901	-0.3547553	-0.4910793	-0.3852029	-0.258595	-0.3066059	-0.2320791	-0.4583454	-0.6800212	-0.6928105	-0.1301871	-0.0105644	-0.2474937	-0.2396964	-0.4417796	-0.4940876	-0.5373005	-0.5509486	0.00020745	0.05804015	-0.1672087	-0.2396751	-0.0566554	-0.0782218
A_43_P15825	232	-0.4646874	0.38641405	-0.1687827	-0.1496806	-0.0340104	0.05090855	-0.1736936	-0.1816244	0.12427761	-0.1415772	-0.0151101	-0.1302829	-0.1416197	0.08901835	-0.0565701	-0.0440779	-0.0670352	-0.0457263	0.12757684	-0.0200572	-0.2435017	-0.2373085	-0.0085001	0.00283765	-0.0107308	0.0315299	0.00084165	0.0720582	0.0687909	0.20144081	0.4070511	0.0394087	0.41554028	0.32030296	0.11305665	0.0249257	0.1013546	0.1937723	0.03348495	0.07950445	-0.0421581	-0.0318403	0.05489875	0.23281385	0.15470505	0.133677	0.30183175	0.2521086
A_43_P20743	233	-0.0883068	0	0.46191442	0.00870765	0	0	0	0.1651895	0	0	0	0	0	0	0.0657319	0	-0.7551929	-0.3638337	0	0.04699425	0	0	-0.214252	0	-0.1318144	0.2298307	0	0	0	0.1675452	0.38210988	-0.1157311	-0.7833642	0.0436752	-0.1709238	0.05535346	0.11673836	0	0.30309355	0	0	0.36919615	0	0.22331145	0	0	0	0
A_42_P669653	234	-0.1696896	0.33633566	-0.3556948	-0.0990872	-0.1981914	-0.1422529	0	-0.0619319	-0.1209274	0.31886604	0.17064595	0.2214122	-0.1165452	0.04439545	-0.2351308	-0.0063682	-0.049907	0.19467211	-0.001893	-0.1256073	-0.0828185	-0.3197286	0.2122207	0.1138588	-0.2994855	0.17773819	0.07487485	-0.181674	0.2905116	0.47851726	0.35763314	0.1782864	0.0363259	0.199919	-0.0378683	0.40692613	-0.0330191	-0.242832	-0.1378651	0.06367255	-0.2214618	-0.0457959	0.2512436	0.21309115	-0.0117454	-0.081383	0.21601674	0.07039285
A_43_P23127	236	-0.7383199	0.32664207	-0.0814953	-0.107429	-0.1801138	-0.0490847	-0.0452419	0.09127045	0.0126452	-0.1344876	-0.0490375	-0.1732584	-0.0857411	-0.0448265	0.0151076	0.08487175	-0.2276907	-0.4431749	-0.466207	-0.3746558	-0.223104	-0.3070478	-0.1173244	-0.2367654	-0.1152249	-0.0397477	-0.0795169	-0.0821553	-0.1040187	-0.2069798	-0.0064416	-0.2781964	-0.3767032	-0.2723274	0.23980096	0.05470535	0.19260025	0.2348938	-0.2218232	-0.041338	-0.0337201	0.1119065	0.15192416	0.23958921	0.17919825	0.0788903	0.2942047	0.2707047
A_42_P610180	237	0.02474685	0.55409664	-0.0651193	-0.1335983	-0.2802682	-0.099505	-0.4791217	-0.1081634	0.550622	0.12774755	-0.0034094	0.0060377	0.29288286	0.5373545	0.08991715	0.08760689	0.5355311	0.28819516	0.75118303	0.6416478	-0.0762783	-0.4629503	0.26479715	0.15340225	-0.3179512	0.2738505	-0.0292592	-0.05093	-0.1001649	0.04415365	0.1601119	0.00591805	0.3465328	0.6334429	-0.3255425	-0.1732583	0.0002155	-0.0659008	0.08976366	0.1721945	0.31619304	0.16422795	-0.0270133	-0.1341519	-0.2793642	-0.3213048	0.09592105	-0.1821465
A_43_P19997	238	0	0	-0.4672511	0	-0.4550793	-0.0901268	0.5988921	0	0.0687356	0.02573569	0	-0.8033577	0.24366298	0.18258014	0.0253472	0.77188295	0	-0.7376678	-1.1738143	-0.5981712	0.2325818	0	0	0.15375365	0	0.718825	0.26751006	0.36980635	-0.5566359	-0.5430698	0.23964453	-0.2182237	-0.252674	-0.4970118	0.7048619	-0.3803403	0.5585449	-0.1392748	-0.039007	0.1724081	-0.5877811	0.85586923	0.39241555	0.5857785	0.10327141	0	0.22790839	-0.0231149
A_42_P736059	239	-0.6470075	0.99545723	0.45936581	0.0892744	-0.1494873	-0.2187387	0.13167675	0.0785885	0.5085612	0.0118281	-0.3911503	-0.3962483	-0.0508757	0.0617785	0.0774345	0.12376975	-0.8983011	-0.6846059	-1.193809	-0.7209053	-0.5614408	-0.3285815	-1.0111547	-0.6279623	-0.544483	0.1232962	-0.0944061	-0.0018606	-0.4977827	-0.3110668	-0.4751947	-0.681932	-1.267623	-1.1790252	0.04294755	0.15605114	0.41167212	0.34315252	0.1770724	0.03528835	0.2940173	0.14053395	-0.0083158	-0.1516309	-0.1611106	-0.6392188	0.2047844	0.34017748
A_43_P18386	240	-0.8942161	0.1123891	0.14924571	-0.2250319	0.00288865	-0.0462699	0.18689355	0.0400927	-0.1404815	0.22356796	0.16264585	-0.2866736	-0.0190579	0.0199723	0.12845945	0.19495775	0.4731858	0.08918761	0.15042734	0.12328529	-0.0190119	-0.2986156	0.30683845	0.06933925	-0.5187645	0.24766394	-0.029016	-0.1038227	0.11275961	0.28781295	0.44257283	0.00228365	0.08726455	0.28159526	-0.0667348	0.20925279	0.08447366	0.2068467	-0.4567938	0.0489285	-0.052947	0.01175305	0.2096143	0.22208646	-0.1142354	-0.0750623	0.438612	0.11297945
A_43_P16446	241	-0.2806535	0.0903139	-0.0794444	-0.0691595	-0.1459394	0.02980855	0.1070099	0.0521984	-0.1942244	-0.2441764	-0.1628065	-0.1778923	0.0750556	0.1508193	0.09978294	0.09142495	0.46199417	0.4391608	0.6739154	0.6883426	0.0723052	-0.1591854	0.28935528	-0.0230289	-0.0211401	0.13618515	-0.0317073	-0.0057325	0.36928082	0.6447873	0.8749366	0.5229449	0.53340435	0.67363644	0.2815485	0.1622362	0.20350215	0.24571705	0.0989032	0.08998635	0.19987345	0.0757213	0.11018655	0.0410366	0.09142015	0.05303855	0.31833795	0.2804289
A_43_P21609	242	0	0.70075417	0.41356587	-0.4988523	-0.5603991	-0.4419034	-0.3313558	-0.6508074	0.30502808	0.00520799	-0.697779	-0.3236229	0.5064821	-0.0375271	-0.0263799	0.1350813	-0.5688572	-0.147986	1.8494213	-0.4684606	-0.9101079	-0.6169516	-0.678615	-1.0214546	-0.6630024	-0.2588174	-0.0559098	-0.2069661	-0.0395961	-0.5834694	0.58516145	-0.208991	-0.9625021	-0.7146335	0.19664621	0.38955283	-0.1001036	0.1177871	0.7280104	0.9326753	-0.1950145	0.58418155	0.62441826	0.2520445	0.3725994	-0.2657685	0.6267407	0.06831075
A_43_P23169	243	-0.9774359	0.2269454	-0.2616918	-0.3150442	-0.3945406	-0.1933465	0.16328606	0.51864266	-0.3425958	0.13011912	0.0372989	-0.80511	-0.1879878	0.3416515	0.5080409	0.75794244	0.06826425	-0.0591111	-0.8223638	-0.3369089	-0.4010549	-0.0763919	-0.1547729	0.1405201	-0.0431977	0.4285059	-0.4258428	-0.063247	0.01741266	-0.4790131	0.06783915	0.18245816	0.04020341	0.1223243	0.094033	-0.1673289	0.07822995	-0.1144511	0.19648144	-0.0893014	-0.1852169	-0.0806897	0.05151655	0.678591	0.04455686	-0.1866253	-0.2055803	-0.4102812
A_42_P508755	245	-0.4608388	0.06424286	0.06640435	-0.016922	-0.2756004	-0.3314453	-0.0847273	-0.2316279	0.08254195	0.1154809	-0.1537347	-0.3156881	0.4376359	0.1923995	0.6439251	0.580891	-0.6086302	-0.557713	-0.7592177	-0.7622347	-0.1126657	-0.1883044	-0.0037689	-0.1406412	0.28597066	0.40077835	0.4325843	0.36066818	0.15496115	-0.0150576	0.1024113	0.40884113	-0.0577226	-0.1063829	-0.315064	-0.1204353	-0.0307565	-0.1465593	0.01353405	0.27932784	0.47554117	0.01294565	0.15898705	0.13361315	0.17417625	0.18336725	-0.1771708	-0.3840895
A_42_P823129	246	0	0.1847206	0	0	0	0	0	0	0	0	0	0	0	0	0	0	0	0	0	0	0	0	0	0	0	0	0	0	0	0	0	-0.1032878	0	0	0	0	0.0049553	0	0	0	0	0.2677319	0	0	0	0	0	0
A_43_P23059	247	-1.1547117	0.44943956	-0.0772615	-0.0201879	-0.1745662	-0.1074338	0.1025294	-0.0216322	0.04994426	0.0469625	-0.1241856	-0.0893822	-0.0574183	0.16948125	0.08129501	0.2989907	-0.0008218	-0.3432879	-0.4291689	-0.0853749	0.04388285	-0.6452913	-0.1828618	-0.0290108	-0.4403785	0.3971338	0.0191975	0.1579237	0.1881752	0.012614	0.11437801	-0.1805368	-0.081162	0.02599905	0.0908923	-0.2238524	0.26318544	0.0568206	0.061985	0.21137714	0.07094835	0.279756	0.4451084	0.4119542	0.06101655	-0.1867995	0.2559762	0.26842147
A_43_P12014	248	-0.2894571	0.59092426	-0.1674033	-0.3208606	-0.2519178	-0.3694961	0.23047075	0.12080196	0	0.062707	0.0702734	0.13369925	0.04479405	0.57917863	0.4527748	0.22021514	-0.1742445	-0.4079275	-0.1224648	-0.1646735	-0.4860838	-0.7920818	-0.1270879	-0.4408934	0.40559503	0.8215704	0.71857977	-0.0621555	-0.2864561	-0.4007158	0.6047022	-0.3179855	-0.3993197	0.32822314	-0.5735951	-0.215913	0.40205383	0.002717	-0.2661857	-0.2035846	-0.0372653	0.14375691	0.4633806	0.35889727	0.06393595	-0.0208512	0.4719398	0.26960397
A_43_P16187	249	-0.7069829	0.63373375	0.04453325	-0.1338816	-0.2307351	-0.3395416	0	0.3956385	0	-0.0772972	-0.227629	0.02027845	0.02544019	0.20688105	0.20722175	0.7848196	-0.1311965	-0.5213673	-1.1681399	-0.4253035	-0.5353351	-0.6324326	-0.3006711	-0.0027027	0.15604499	0.5692699	0.13760285	0.33706686	0.4270482	0.28185868	0.55359435	-0.1751783	-0.3530302	-0.7641144	-0.1474102	-0.3867712	0.45521	0.13705641	-0.0739934	0.54913783	-0.1953745	0.2623041	0.5419545	0.42658874	0.14659739	-0.1736589	-0.1936781	0.1958053
A_43_P23072	250	-0.3598189	0.18833065	0.19936949	-0.0229234	-0.3268988	-0.1350846	0.08072345	0.0063236	-0.0132311	0.11309695	-0.1079559	-0.059042	0.9105377	0.1274109	0.14116144	0.34611985	-0.2949639	-0.2530305	-0.4193857	-0.0498257	-0.130404	-0.3412739	-0.3173132	-0.2810144	0.18817425	0.48795778	0.1080985	-0.0147653	-0.0597305	0.23589781	0.12835169	-0.3580227	-0.4936924	-0.7185602	-0.0013471	0.27814195	0.32644725	0.33371258	0.1829289	0.4363501	0.34674835	0.17543246	0.44024757	0.33977038	0.10655494	0.06448865	0.3728435	-0.2893841
A_43_P21955	251	-0.9662974	0.7946296	-0.4620765	-0.1299677	0	0.12294555	0.1941206	0	0	0	-0.8524014	-0.6004458	0.75150347	0.2061293	0.59350747	0.6226659	-0.113352	-0.325819	0	0.16251284	-0.2842903	0	-0.4727397	-0.0082197	-0.4583271	0.9947502	-0.1059115	-0.2930698	0.0975149	-0.3267625	1.2438545	-0.0945125	-0.9854894	-0.5213637	-0.2150746	-0.0652649	0	-1.1126649	-0.4317723	0	-0.349345	0.8358231	0.9467325	0.0453985	0.4116075	-0.311841	0.30619693	-0.404943
A_43_P19804	252	-0.1554289	0.86423373	-0.3127036	-0.1418247	-0.1104016	-0.0978394	0.02152565	0.17196704	0.1200699	-0.1203126	0.05811215	-0.4942377	0.09764955	0.0714109	0.02079035	0.2531798	0.2118363	0.24128821	0.31306225	0.48788428	0.3945219	-0.3154079	0.29063225	0.33115265	-0.3978623	0.50325197	-0.0331247	-0.1356239	0.09141541	0.00743315	0.4294491	-0.1770301	0.1240694	0.13928099	0.0914495	-0.4843516	0.04642485	0.24762174	0.01221335	-0.0321989	-0.077138	0.24902439	0.4863453	0.12172915	0.0066395	0.0767987	0.2801299	0.13284636
A_42_P460758	254	0.09914345	0.18754046	0.09907385	0.08274075	-0.0750814	-0.031447	-0.4050055	0.09133815	-0.0093889	-0.0617934	-0.0677428	-0.1220865	-0.1250229	0.06890015	-0.0485492	0.15375376	0.05093055	0.0493803	0.061059	-0.0579148	0.15018745	-0.3205681	0.12040995	0.17126414	-0.1286478	0.0728259	-0.1325708	-0.1632504	-0.2750101	-0.4181032	-0.127347	-0.3529282	-0.2136293	-0.0127096	0.26482436	0.0306139	0.1528211	0.14902635	-0.3374777	-0.1119786	-0.2813869	-0.2125488	0.2180433	-0.033762	-0.0087404	0.09433745	0.32501602	0.21005535
A_43_P10482	255	-0.1543491	0.14175624	0.16222799	-0.1455088	0	-0.2070933	0	0	0	0	0	-0.9500309	0	0	0	0	0	-0.2118461	0	0	0	0	0	-0.4616807	0	0.07348745	-0.0850182	0.24579981	0	-0.3589539	1.0210335	-0.1223014	-0.4132227	0	-0.3584419	-0.1868577	-0.1617136	0	0	0	0	0.37138942	0	0	-0.0515125	0	0	0
A_43_P12118	256	0.67289484	0	-0.3679928	-0.0590103	0	-0.2308245	0	0	0	0	0	-0.5598733	0	0	0	0.1113254	0	0	0	0	0.20341715	0	0	-0.4423584	0	0	0	-0.9132443	0	0.17594317	0.57502604	0.06181446	-0.191247	-0.0082305	0	-0.0776015	0.37192887	0.00866269	0	0	0	0	0	0	0.10439321	-0.0168053	-0.1193479	-0.032347
A_43_P11867	257	0.3342304	0.0986886	-0.1969944	-0.1224833	-0.095314	-0.1485886	-0.2088538	-0.2364959	-0.5991817	0.05831791	-0.0080066	-0.5320883	0.0810373	-0.0199713	0.01126289	0.2044177	-0.0665836	-0.1400807	-0.2569883	0.0055277	-0.0740094	-0.2635543	0.0021858	-0.1449471	-0.2316699	0.1183474	-0.0155081	-0.054018	-0.0241757	-0.0005215	0.10336686	-0.1485433	-0.0890869	-0.0405979	-0.0668587	-0.1794641	0.00807905	-0.1031005	-0.0501615	-0.8778324	-0.3663757	-0.2614293	0.5904052	0.06458905	-0.237752	-0.0575159	0.072294	-0.2286632
A_42_P682589	258	0.1464308	0	-0.0105326	1.2620986	-0.3354502	0.30666256	0.38595465	-0.3163922	0.53205955	0.5850458	0.33947003	-0.5484489	2.2040792	0.21525751	2.4842074	1.9390628	0.5765758	2.1013963	0.24167415	1.4946055	0.04910734	-0.2380568	0.8507271	0.73316264	-0.4367068	0.10483122	2.5127974	1.418811	1.8500221	3.1266701	3.2249475	0.892641	2.9195566	1.2945683	-0.0658695	2.0614486	0.01278065	-0.5932981	0	0.0078437	0.09038571	-0.1316734	0.18958835	0	0.03221008	-0.4673522	-0.1921613	-0.4920939
A_42_P808875	259	0.45533755	0.30430886	0.4856419	0.50388956	0.20767686	-0.1049213	-0.7112727	0.13586855	0.29115534	0.2479744	-0.1296009	-0.533926	0.662683	0.44119883	0.6734133	0.4708443	0.39523602	0.2391415	0.492918	0.59530973	0.52788204	0.17547321	0.26103634	0.380755	0.21067904	0.17894025	0.04432965	-0.4515138	0.26992744	0.14120054	0.7724571	0.45305204	0.8521824	0.84848213	-0.1439696	0.2947354	0.09941675	0.17388579	0.33832788	0.42414665	0.33874896	0.16521455	-0.0328822	-0.0119553	-0.1849633	-0.0587378	-0.0015869	-0.0713377
A_42_P841448	260	-0.394382	-0.401556	-0.2287188	-0.3008585	-0.1599193	-0.1285915	-0.2128523	-0.0161076	0.2200675	0.42330313	0.2013798	-0.1384959	-0.429575	-0.107409	-0.2198048	-0.2076207	0.53601694	0.3083062	0.4089074	0.3159509	0.44079304	0.3368287	0.42358732	0.51977396	-0.4281907	-0.0719567	0.098433	-0.1317153	0.642498	0.748435	0.6064125	0.4241848	0.7748718	0.8908949	-0.4935203	-0.3609304	-0.2071113	-0.301353	-1.4247663	-0.8985477	-0.7106614	-0.6809363	-0.2101249	-0.5629287	-0.5594468	-0.2990351	-0.2989544	-0.1906081
A_43_P15732	262	-0.3257536	0	0.8472481	-0.6810991	0	0.324574	-0.0698571	0	0	0	0	0	0	0.014585	0	0.9083382	0	0.73973775	0	0.24447244	0.0089886	0	-0.0152057	0.14391969	-0.1882804	0.0264727	0.22365735	0.3832207	0.9090018	-0.1077798	0.4994154	0.18278025	1.2995474	0.53119963	0	0.10917111	-0.3994567	-0.6648879	0	0	-0.223259	0.01005125	0	0	0.00790125	0.0182832	-0.1366776	-0.473794
A_42_P491486	263	-0.7341873	0	1.5316055	0.0953868	0	0.045996	-0.6305928	0	-0.408676	0	0	-0.3688959	-0.0263271	0	0.23965335	0.40718764	0	-0.1996532	-0.747901	0.30292875	0.01766825	0	-0.0197847	0	0	0.41894925	-0.1808386	0.09730686	-0.2237081	0	0	0.23216835	-0.2689898	-0.3890189	0	0	0	0	0	0	0	0.43646482	0	0	0.10916591	-0.0529044	0	0
A_43_P19874	265	0	0	-0.3413893	-0.4871758	-0.156219	-0.0656562	0	0	0	0.0548173	0	-0.2713459	0	0.0203658	0	0.22962621	-0.4890292	0.07360172	-0.08533	0.4784347	0.10907275	0	0	0.01128891	0	0	0.0567457	0.5476212	0.1202154	0.73367214	0.30085218	0	0.2609961	-0.1325622	0	0.12904	0	-0.1059815	0.1062389	0	0.14855844	0	0.6508386	0	-0.3483675	0.01459312	0	0.0278927
A_43_P20238	266	-0.4951187	-0.5101801	-0.2664604	-0.4436761	0.00259015	-0.0537949	-0.0512944	-0.1397853	0.00967215	0.0097551	-0.1031375	0.0044255	-0.6828709	-0.6802349	-0.6902905	-0.5959616	-0.6910238	-0.9223986	-0.6105061	-0.7718769	-0.0731044	0.1214361	-0.2843991	-0.24405	-0.6498938	-0.7049151	-0.7578259	-0.7763149	-1.0575237	-1.0889654	-1.3140979	-0.9402313	-1.0925779	-0.8810955	-0.1849551	-0.2251225	-0.2691503	-0.2196645	-0.8177419	-0.8787355	-0.8489648	-0.7628461	-0.2246943	-0.4111929	-0.3108053	-0.372038	-0.2892332	-0.1594563
A_43_P13209	267	-0.0632057	-0.2150841	-0.1490112	-0.2230716	-0.0250926	-0.0687027	0.32724285	-0.0296755	-0.2388754	-0.245152	-0.2744402	-0.2001438	-0.0208812	-0.1461954	0.09771255	-0.0639544	0.1669159	-0.0898657	0.19312525	-0.1224776	-0.0530911	-0.0490041	0.0066376	-0.03049	0.04961155	-0.1107082	-0.0403252	-0.0756206	0.57572556	0.4986401	0.27544254	0.21957254	0.0632186	0.381979	0.0008621	0.1549139	-0.0081816	0.1840086	-0.1753092	-0.2986937	-0.0093761	0.13207865	0.19364595	0.17065336	0.15850261	0.10540246	0.07981015	0.26498413
A_42_P827171	268	0.0778499	0.2472977	0.22873971	0.1677008	0.19229801	-0.1511131	0.440413	0.34835005	0.0460205	-0.0292955	-0.0022654	0.17122695	-0.4071545	0.02003955	-0.0374146	-0.1414761	0.22804454	-0.0393357	-0.0137586	0.15375575	0.1509433	-0.1539684	0.37274596	0.41440344	-0.265695	-0.0861016	-0.1285967	-0.0504188	-0.7669782	-0.5806532	-0.3570304	-0.5303659	-0.1081228	0.29569295	-0.1841464	0.04864075	0.07512235	0.0105214	0.36465645	0.43726775	0.4070139	0.5258074	0.03563735	-0.0016737	0.0185885	0.09779405	-0.1061087	-0.0944162
A_43_P12306	269	0.1462746	0.26237053	0.21532011	0.09480095	0.06756066	-0.0864978	0.01605605	-0.0713053	-0.0068598	-0.0118728	-0.2372479	-0.1552625	0.0803471	-0.034875	0.07286406	-0.0203023	-0.4299941	-0.3196306	-0.5235243	-0.6756401	-0.550477	-0.0578323	-0.6361632	-0.4984508	0.0825205	-0.2447352	-0.0719146	0.02128366	-0.5959072	-0.6577295	-0.5244942	-0.382576	-0.3735495	-0.7638513	0.16538335	0.1691923	-0.0189553	0.08726645	0.60968494	0.49223185	0.53930146	0.6796961	0.25841957	0.25337744	0.21963501	0.17947295	-0.0202871	0.1287322
A_42_P770133	271	0.09189845	0.1743045	0.30920365	0.2125425	-0.1468948	-0.2187905	-0.0203605	-0.0491467	0.03702545	-0.0468712	-0.0506559	-0.0250454	0.33589786	0.36362505	0.26576036	0.1186571	-0.1897326	-0.2492294	-0.1185718	-0.0200758	-0.0186643	-0.1330162	0.16667125	0.0007801	-0.0712715	0.07553721	-0.0760846	-0.0454311	0.05761575	-0.0694747	-0.0826826	-0.0620747	0.11002635	0.32126617	0.06673195	0.0555353	0.0482836	0.12825015	0.1800499	0.2620363	0.39720926	0.35583633	0.131423	-0.0008974	0.03401805	0.0672436	0.0253	0.0374656
A_42_P513099	272	-0.6354227	0.796669	-0.1235766	-0.2292007	-0.1217754	0.02120876	0.5196545	0.1315236	0.00181975	-0.2219662	-0.075182	0.29297417	0.11278246	0.2927675	1.2480114	0.16089964	0.50565743	0.846066	0.32619786	0.89059496	0.0776439	-0.3539355	0.5918298	0.5637757	0.1335812	0.02301515	0.03550935	-0.0147286	0.09633015	-0.0347991	0.78144336	0.18504074	1.1591258	1.2616298	-0.06948	0.21281411	0.38936472	0.2932305	0.34352857	0.05481347	0.2071979	0.10839865	0.09255075	0.3510343	0.07258985	0.16681056	0.02802205	0.10307051
A_43_P22410	273	-0.7480869	0.36878777	0.04371215	-0.0614629	-0.1247568	0.02855775	0.08257771	-0.0117441	0.12973237	0.00507065	-0.0131969	0.0712757	-0.036429	0.0173602	0.10112336	0.1326976	-0.1400933	-0.192894	-0.0761271	-0.064919	-0.2166763	-0.0606981	-0.0787916	-0.1186209	0.03909349	0.35955957	-0.0661254	-0.0637274	0.0216932	0.04753255	0.27613932	-0.1869469	-0.2085539	-0.0886817	0.1011682	0.03611945	0.17037585	0.08776275	0.19675495	-0.3351862	0.14354184	0.19187595	-0.0396075	0.3287814	0.11261655	0.04215005	0.13598016	0.1270051
A_43_P18042	274	-1.2378206	-0.2757507	-0.6878748	-0.5674529	-0.2604494	0.0489092	-0.6629553	-0.7665896	-0.2416663	-0.1488424	-0.1905351	-0.0364361	-0.3844928	-0.1571927	-0.7891346	-0.5811954	-1.1381917	-1.1648812	-0.8945704	-1.0844388	-0.7096071	-0.0691962	-0.6892915	-0.8148308	0.23499495	0.6956496	0.0230899	0.5394974	-0.3525848	-0.4441161	-0.421227	-0.5616489	-0.284852	-0.62641	-0.2305966	-0.7234063	-0.6092324	-0.6834291	-0.5948586	-1.1679597	-0.7357731	-0.545959	-0.4744721	-0.1391788	-0.2454343	-0.2606717	-0.3230104	-0.1553884
A_42_P476457	275	0	0	0.02867505	-0.3853634	0	0	0	0.03877281	0	0.0989691	0	0	0	0	0.93527913	0.26716143	-1.3577027	0.03783542	0	0.14497261	0	0	0	0	0	0	0	-0.0778965	0	-0.1973265	0	-0.1323663	0	0	0	0.1352154	-0.0420205	0	0.0307024	0	-0.0175969	0.23154989	0	0	-0.1477615	-0.2787979	-0.3835396	-0.4241948
A_43_P21481	276	-0.7140961	0.5315614	0.19724941	-0.0380926	-0.0460582	0.0313811	-0.1634131	0.07841919	0.24616267	0.0649476	-0.0084958	-0.0258727	0.068284	0.16771317	0.8319893	0.5523577	-0.0751768	0.0821452	0.0156288	0.17500019	-0.099	-0.2627025	-0.0134882	0.0626621	0.13347411	0.11796521	0.0584631	0.1074166	0.0675893	0.1868825	0.15990925	0.14961486	0.04940795	0.01698015	-0.1713553	-0.0563059	0.15974374	-0.2064181	-0.0251966	0.01576015	0.0331988	0.14713	-0.1610484	-0.1692319	0.0026922	0.06001376	-0.020124	0.051476
A_43_P19918	277	-0.3887868	0.35704374	0.26159427	0.0213599	-0.1434498	0.07139775	-0.1288457	-0.0609832	-0.0549474	0.2575846	0.0369339	-0.2053556	0.0948796	-0.0520473	0.7243357	0.24397326	-0.3728538	0.414217	0.26552776	0.6385536	-0.2781253	-0.0370469	-0.1445542	0.12055869	-0.5015674	-0.5941753	-0.4230127	-0.5266618	0.6452675	0.73764944	0.95218134	0.36971235	0.48928452	0.5199909	-0.4925747	-0.1166449	-0.1514893	-0.4763098	-0.4410241	-0.17853	-0.5970364	-0.28088	-0.5719481	-0.3359158	-0.5264454	-0.3088903	-0.5333738	-0.2272168
A_43_P22285	278	-0.4387889	0.6434059	0.5419005	0.05682755	0.1428857	-0.0418024	0.61713564	0.2692933	-0.0539055	-0.1711887	0.02035855	-0.3880358	-0.3713088	0.11321306	0.4126539	0.26483917	0.3564249	0.26390696	0.7045965	0.33530954	-0.1995459	-0.2928705	-0.0208297	0.15343425	-0.6386467	0.06324625	-0.4060454	-0.3490104	-0.2814794	-0.1626068	-0.0216679	-0.4536915	-0.4124532	-0.1298527	0.0945392	0.33966875	0.42324686	0.2448983	-0.740092	-0.6066693	-0.6090145	-0.3672528	-0.1256833	-0.202373	-0.0768714	0.05113125	0.04914715	0.146934
A_43_P15664	280	-0.2613645	0.37542084	0.48486426	-0.105428	-0.4125619	0.05625275	-0.004424	0.22013095	0.0132038	-0.2700172	-0.0582776	-0.7647402	0.3651979	0.59302044	0.9851301	0.14724186	0.0036385	0.34948206	0.18914865	0.42341065	-0.0882786	-0.3392386	-0.0951633	-0.0663946	-0.0276158	1.1976957	0.6653198	0.39613846	0.4865601	0.65311885	0.8383362	1.099015	0.43845844	0.32963255	-0.053756	-0.2100899	-0.2286095	0.09037115	0.07036845	0.16278791	-0.0670874	-0.0411088	-0.3162777	0	-0.1725464	-0.0268288	0.02540135	0.08816525
A_42_P658264	282	-0.1597142	-0.1665955	0.12658685	-0.1168085	-0.3833962	0.28569883	-0.0762939	-0.3826981	-0.4541607	-0.440989	-0.244267	-0.1527028	-0.2273274	-0.1947499	-0.0651092	-0.1536369	-0.3534551	-0.3101026	-0.2746568	-0.1923342	-0.3140769	-0.0984621	-0.4314633	-0.4188238	-0.4881921	-0.2807841	-0.3736153	-0.3549905	-0.139689	-0.2621813	0.18120475	-0.1808524	-0.3689046	-0.3138624	0.2665596	0.25348902	0.36395788	0.05932665	-0.067966	-0.1898074	-0.2189632	0.02008775	-0.183177	-0.1519208	0.2086611	0.2259722	0.1113453	0.09877875
A_43_P13207	283	0.7986541	0.7731004	0.7690058	0.5641705	0.378593	0.66275555	0.0163207	0.01162865	-0.1932341	-0.178935	-0.4173579	-0.5213262	3.95965	0.33038563	4.046028	3.206747	0.45114893	3.8001556	0.2220311	2.368021	0.22911644	0.22195864	-0.0206188	0.5869837	2.4528246	1.9927502	2.8161697	2.072379	3.9251509	3.642983	3.957502	3.909	3.4012651	3.199304	0.4708233	1.7774305	0.3375387	0.1586342	0.48350435	0.5083699	0.68408585	1.0761852	-0.1223908	0.01566025	-0.0641776	-0.0112176	0.2133956	0.3072906
A_43_P17919	284	0.6730921	0.7369902	0.7063739	0.15193726	-0.7644274	0.0839679	-0.0237914	-0.2440276	-0.2040221	-0.3084796	-0.2125897	-0.8667626	-0.1486349	0	0.53201014	0.8284228	-0.2355785	-0.4890254	-1.0399787	-0.3903129	0.10476066	-1.0611386	0.0880518	-0.440382	-0.3109017	0.5331972	-0.0951362	0.04438236	-0.0792296	-0.3795772	0.14064625	-0.382967	-0.1062563	-0.1027266	0.11562824	-0.0623455	0.36854985	-0.6015861	0.33046985	0.03307068	-0.4030469	0.36591738	0.05575441	0	-0.1585677	0.1649907	0.18850501	-0.042113
A_43_P19109	285	-0.7884541	0.87802815	0.5483978	0.0155251	-0.1997385	0.17617826	-0.0785385	0.29719853	-0.2489096	-0.1138556	-0.2485586	-1.0388634	-0.1452937	-0.3844676	0.50195307	0.67094016	0.16221026	0.011435	0.29387975	0.13938929	0.22526506	-0.57296	0.04619025	-0.3874486	-0.2481107	0.30550316	0.1258895	0.35133454	-0.2946554	-0.1138752	-0.0509882	-0.4124992	0.33833462	-0.045872	-0.038639	-0.1570735	0.0498934	-0.1887691	0.04064375	0.21298295	0.04161456	0.1244428	0.00013735	-0.0773223	-0.0620206	0.109437	-0.1347597	-0.0869308
A_42_P700230	286	0.1722593	0.64895153	0.5117283	0.16711426	0.03517625	-0.1313748	0.11398315	0.13740444	0.1753321	-0.1009937	-0.1103783	-0.342267	0.56124306	0.3953734	0.55235815	0.59329605	0.5053291	0.56122005	0.73259544	0.39061216	0.4254384	-0.5887737	0.43985128	0.38249785	-0.0368224	0.26781985	0.3705477	0.38930374	0.39948085	0.4474483	0.42813826	0.56061643	1.2229395	1.0327325	-0.1878767	-0.1370316	-0.2122398	-0.1220727	0.43338925	0.10059165	0.39661175	0.38678598	-0.2402721	-0.0564398	-0.1650219	-0.1280361	-0.0939493	-0.1305103
A_42_P656389	287	-0.4468041	-0.3311119	-0.0830942	-0.3886929	-0.478087	0.0597296	-0.4001356	-0.435298	-0.0151538	-0.2121453	-0.0987806	-0.1940394	-1.0113249	-0.7427054	-0.6382556	-0.6981821	-0.2373453	-0.4522667	-0.1455221	-0.6127811	0.0865955	-0.197321	0.2542801	0.32114983	-1.38203	-1.4344306	-1.1748466	-1.304358	-2.2942653	-2.379817	-2.5210657	-1.6742549	-1.0605989	-0.615487	-0.293716	-0.3681679	-0.1771607	-0.1938014	-0.2962184	-0.429842	-0.4182911	-0.1636657	-0.0646296	-0.1009273	-0.116221	-0.1192284	-0.5595598	-1.0042434
A_43_P19413	289	-1.1270554	0.009171	-0.2382381	-0.2612681	-0.5206006	-0.1178036	0.23588273	-0.3232534	-0.2915399	-0.2428308	-0.0227738	-0.6458765	-0.1803035	0.23718545	0.37875512	0.44116452	-0.0400205	-0.238112	0.0630865	0.17459105	-0.3563476	-0.3445694	-0.078051	0.13537765	0.20058464	0.51385164	0.04144195	0.08987715	0.0326395	0.1981659	0.20109226	-0.3278232	0	0.0866127	-0.0118625	0.16638945	0.50645614	-0.1432741	0.01804565	-0.4265153	-0.0368946	-0.0474176	-0.2303653	-0.1421865	0.0188749	0.01252314	0.41105467	0.23095535
A_43_P15229	290	-0.3515208	0.28378555	0.23470855	-0.1234513	-0.0991483	-0.0237503	-0.0295263	0.29375648	-0.0670632	0.14930534	0.3501935	-0.1484027	-0.1299277	0.2241993	0.1789446	0.31122443	0.10538055	0.6880548	0.62262106	0.87817025	0.32482055	-0.5123137	0.2579465	0.31573752	0.11669996	0.4432161	-0.3442361	-0.0861806	-0.1901441	0.22874878	1.591917	-0.4764495	0.1073661	0.4697335	0.0003321	0.01163316	0.1725886	-0.1569274	-0.3414383	0.07227349	0.09769035	0.3368654	-0.5790737	0.058795	-0.2470008	-0.2998452	-0.2176139	-0.0261459
A_43_P20056	291	-0.4766574	0.29921484	0.01628685	-0.0826025	0.08541586	0.05377865	0.03340675	0.04561425	-0.2652788	0.146966	-0.0465823	-0.1722369	0.1023016	0.04480885	0.6204357	0.5623379	0.04149535	0.043303	-0.0250054	0.04575255	0.0156131	-0.3573923	0.17420055	0.03642941	-0.1557441	0.306715	0.06417079	0.22376345	0.07744885	0.0137148	0.31466675	0.02618121	0.1581502	-0.094851	0.1797724	0.3228812	0.0930543	-0.0713177	-0.1002131	-0.2191453	-0.274345	-0.075203	0.04113516	-0.1122222	0.0699115	0.16483161	0.0485687	0.0428629
A_43_P14435	292	0.19727755	-0.0224238	0.07761955	0.20488265	0.19818589	0.02312185	-0.0767241	0.00346325	-0.0268297	0.13288641	0.07244395	-0.1448841	0.5320678	0.14400195	0.54111814	0.34824085	0.0647602	0.0888944	-0.0443187	-0.0022245	0.05821275	-0.1009322	0.0334039	0.0976605	0.33450416	0.16430135	0.29274225	0.2673068	0.6970792	0.5618911	0.564765	0.87999153	0.31171322	0.1713543	0.0828509	0.1165209	0.0468688	0.07316685	0.48161936	0.5856466	0.56985575	0.36598444	0.17409611	0.37232736	0.1374841	0.1652255	0.27866125	0.27870178
A_42_P508185	293	0.25668815	0.507555	0.36257935	-0.1510868	-0.0632883	0.15692855	0.3403363	0.12884614	0.2159505	0.00112105	0.07869005	-0.0780444	0.04487275	0.13229945	0.24650665	0.10251854	0.7744508	0.65803766	0.6900377	0.7606988	0.1362114	0.07468275	0.19316006	0.43916082	-0.4502549	-0.2717137	-0.5799494	-0.8502202	-0.5666809	-0.4103303	0.03057815	-0.3685708	-0.0699153	0.115685	0.4791608	0.41673616	0.12477305	0.00169135	0.2916961	0.53944016	0.50865275	0.33146524	-0.0092746	-0.1677633	-0.1217966	-0.1794748	0.47062057	0.4502621
A_42_P599210	294	-0.271656	-0.0207791	-0.2064052	-0.2508192	-0.3378644	-0.0966363	0.15622619	-0.0323859	-0.1568995	-0.0030642	0.02850915	-0.080389	-0.0517493	0.0118737	0.00641915	0.027514	0.6734524	0.36072496	0.7565279	0.47438765	0.21288201	0.029911	0.6091771	0.56124115	-0.0360442	0.0846558	-0.0675331	-0.1535182	-0.2269087	-0.103147	0.21526429	0.2853918	1.1044154	1.1291685	-0.0673995	-0.0686655	-0.1188221	-0.1249161	-0.3024716	-0.2726006	-0.2109003	-0.3616352	0.35095125	0.2967953	0.31733516	0.3417296	-0.0927744	-0.0249763
A_43_P16555	296	-0.4417251	1.0567819	0.51916605	-1.0542645	-0.053881	0.1522186	0.27828157	0.02114105	-0.515078	0.08270775	-0.2884346	-0.7431216	-0.0416957	0.891166	0.8858037	0.53707355	-0.4222656	-0.1195362	-1.0048363	0.31873348	-0.6008226	-0.370789	-0.1757672	0.40091765	-0.7049058	-0.0597777	0.08990267	0.01063159	0.15752748	-0.8623443	0.29206723	0	-0.5330221	-0.5710552	0.45433882	-0.2199693	-0.0830022	0	0.17005995	0.51015925	-0.6793364	-0.0200856	0	0.02504854	0.41938883	0.5670409	-0.5826821	-0.1914246
A_43_P14197	298	0.23563525	0.40796757	0.08864975	0.07682515	0.41433954	-0.1390886	0.3218966	0.44349626	0.39773086	0.35301924	0.41526318	0.4214301	0.03647325	0.20975685	0.2297802	0.09454726	0.167604	0.0781541	0.17638731	0.0250535	0.5869808	0.20877215	0.1600051	0.52463484	-0.0833168	-0.0988207	0.04644585	-0.1250696	-0.0208497	0.0219312	-0.130116	-0.0368862	-0.4832101	-0.1808033	-0.240068	-0.1115909	-0.3608551	-0.3828564	0.16129446	0.0421929	0.19118169	0.4864235	0.0168676	-0.1321116	-0.0162654	-0.202623	-0.403142	-0.3193612
A_43_P20271	299	-0.5287352	0.0715852	0.38712597	-0.0945368	0.5948887	0.0620999	0.7390305	0.57764304	-0.4654522	-0.1596555	-0.2146406	-0.4374318	-0.1191955	0.0135999	0.35597324	0.24460936	0.16917135	0.2269578	-0.1240716	-0.1735072	-0.1918664	-0.3613991	-0.1476002	-0.0948196	0.19401309	0.705575	0.28160095	0.62632227	-0.144938	-0.0519943	0.33427292	0.0330114	-0.5789447	-0.5121207	0.32891178	0.42317298	0.4929347	0.47020775	-0.0071569	-0.1304159	0.032629	0.0718737	0.44572634	0.67175055	0.6918359	0.6757594	0.55303526	0.60528183
A_43_P11524	300	-0.9418556	0.61214644	0.51675653	-0.0343459	-0.3341722	-0.1321142	0	-0.0486951	-0.8444629	0.44476616	-0.3611582	-0.6971185	0.0203278	0.49936965	0.4915375	0.90950155	0.21581918	0.3507161	0	0.41427281	0.10673904	-0.8102311	0.15861966	0.34157008	-0.5900773	0.6093433	0.19379981	-0.1807438	-0.0294936	0.6031807	0.64865595	-0.2057789	-0.0927142	-0.2597399	-0.6209207	-0.0768075	0.20392361	-0.1671657	0	0	-0.3447278	-0.3324528	0	-0.1072053	-0.0634544	-0.432085	-0.6980388	-0.8368454
A_43_P22487	301	-1.3360343	0.3072316	-0.201698	-1.1607198	0	0	0	-0.5063273	0	0.03418174	0	0	0	0	2.1010213	0	0	0	0	0	0	0	0	-0.2174244	0	0	1.4899621	0	0	0	0	0	1.1010003	0	-0.0964476	0	0	0	0	0	0	0	0	0.0835083	0	0	0	0
A_42_P680021	302	0.3109946	0.5349846	0.39633083	0.28765583	0.1245861	-0.180439	0.20071271	0.20374966	0.3300414	0.47226286	0.24975684	0.21089745	0.24706319	0.3036275	0.38870478	0.17002916	0.10892865	0.08657695	0.3435812	0.2299013	0.15688086	0.1202593	0.2973943	0.25605485	0.1299634	0.26822424	0.286695	0.3524065	-0.1493559	0.0460148	0.4142809	0.46930456	0.2635126	0.30289555	-0.327394	-0.3135862	-0.4587512	-0.3483076	0.10136745	0.1342163	0.19124416	0.1943712	-0.0872626	-0.1788693	-0.2441068	-0.1436496	-0.4200478	-0.3569313
A_43_P14372	303	0.0164161	0.18992755	0.40595287	0.36199093	0.041275	0.01126195	0.11615136	0.05284735	0.02633475	-0.028625	-0.2276021	-0.1820855	0.13640405	0.26389927	0.0896983	0.09312625	-0.1881976	-0.407918	-0.2036653	-0.2483721	-0.3700104	-0.1250582	-0.2446599	-0.3039464	0.24849275	0.26769775	0.26093435	0.5683074	0.055995	0.1176839	-0.5322137	-0.1374774	-0.4196015	-0.464346	0.1609726	0.14344549	0.0743494	0.1515288	0.4217706	0.41205502	0.35196733	0.4638443	0.0400114	0.10397245	0.17399076	0.12850095	0.07660105	-0.025692
A_42_P597535	304	-1.1788884	0.38936448	0.31236738	-0.6676188	-0.1705773	-0.2053108	0.7769326	-0.2923591	-0.2106004	-0.1516801	-0.7793102	-0.8086541	0.02812289	0.46545893	1.2634261	0.4917254	-0.525496	-0.0695818	-0.2238133	-0.4979921	0.31949943	-0.3855957	-0.07072	0.02477481	-0.6709513	0	0.3262673	-0.0360093	-0.8134623	0.06327511	0.92815566	-0.6880646	-0.4046956	-0.3064452	0.12357621	0.4842567	0.11348786	-0.2822425	0.01157984	0.9435332	-0.0937245	0.28759384	-0.1259228	0.51168513	0.23832536	0.7524364	0.4810996	-0.3173139
A_43_P11496	305	-0.6334432	0.30955473	0.07473904	0.18449715	0.2379639	-0.0326681	0	0.22748184	-0.5387366	0.26729825	0.2256648	-0.508597	-0.1513736	0.28881907	0.8595105	0.74255705	-0.3560128	0.07014799	-0.5507629	-0.1068874	0.15103512	0	-0.1645646	0.15685295	-0.1049336	0.803631	0.27622744	0.27143475	-0.2620764	0.4478302	0.72327477	-0.826546	0.27240846	-0.730252	-0.0429057	-0.1026613	0	-0.0015983	0.683838	0.65011024	0.3733487	0.6202235	0	0.60221714	0.15465474	0.22576809	-0.3976121	-0.3041272
A_43_P17263	307	0	0	1.5138861	0	-0.3142879	0.4383482	0	-0.2021866	0	0.13721511	0	0	-0.075716	0.17827205	0.77433634	0	0	0	-0.9533241	0.2180965	0	0	0	0	0	0	0.3794513	-0.0337375	0	-0.1403679	0	-0.2017987	0	0	0	0	0	0	0	-0.0653489	0.21105078	0.4847052	0	0.2509383	0	0.04129052	0	0
A_42_P454907	308	0.5984377	-0.0714099	0.99865437	0.28527477	0.09531735	-0.3312182	0	0.28713298	-1.0597174	0.1923098	-0.1683132	0.07504128	-0.4344004	0.3124888	0.02145765	0.63565886	-0.8721581	0.19050169	-0.3358481	-0.2681797	-0.4757271	0	-0.3876009	-0.2184134	0	1.4063034	0.3152089	-0.9426079	-0.1906712	0.2870202	0.20224805	-0.3855558	0.0883534	-0.7070177	0	0	0	-0.0929482	-0.0391482	-0.2154069	-0.5914154	-0.0967321	0	0	-0.0161508	0.12447	0.17157905	0.0463909
A_43_P19402	309	-1.2384963	0.40819335	0.35681796	0.0070641	-0.0515981	-0.0925656	0.48748785	0.12108646	-0.2496254	-0.8275255	-0.3261158	0.07523514	-0.0760178	0.6115205	0.7898767	0.29659405	-0.3076186	0.0905669	-0.8781395	0.0558998	-0.2751917	-0.540406	-0.4096963	0.36235425	-0.3774261	0.27432567	0.0545835	-0.1121147	0.01219624	-0.7519444	-0.1509915	-0.3763633	0.0285445	-0.0902012	0.19659469	0.11436701	0.33631584	0.1090548	-0.2532604	0.142673	-0.2571282	0.102911	0	0.51297784	-0.3033423	0.32566643	0.44320226	0.1652341
A_43_P18946	310	0.39663887	0.13750555	0.03119183	-0.1811776	0.1755016	-0.054069	0.6594024	0.39539504	-0.4684443	-0.2312743	-0.5492153	0.13176009	-0.164635	0.33674812	0.3886585	1.0988891	0.03024556	0.096946	-0.869966	-0.0671535	-0.3716986	-0.7053943	-0.1140327	0.1169536	-0.3619797	0.8057606	0.1381023	0.60107875	0.21915029	-0.3761749	0.1630862	-0.268678	-0.2547441	-0.2620631	0.01343705	0.24820995	0.49532098	0.17934296	-0.2873974	0.2995727	-0.0700515	0.0189481	-0.3175073	1.0060534	0.21342039	0.26593927	0.42097807	0.18804385
A_43_P13607	311	0	0	0.24641588	0	0	0	0	0	0	0	0	0	0	0	0	0	0	0	0	0	0	0	0	0	0	0	0	0	0	0	0	0	0	0	0	0	0	0	0	0	0	0.1945172	0	0	0	0	0	0
A_42_P504462	312	0.961843	0.5271411	0.3803625	0.18518165	-0.0479751	-0.2457285	0.2427821	0.0430474	-0.7620826	0.01919365	-0.1752925	-0.2026997	-0.2064069	0.51539564	0.3928461	0.48939374	-0.0742536	-0.0416756	0.01400755	-0.1531959	-0.0894823	-0.4794645	-0.1036621	0.20799015	-0.6668763	0.34963945	-0.0798583	0.02642579	-0.7425709	-0.5078421	-0.612143	-0.1264281	0.0749383	-0.2630101	0.11970647	0.20819475	0.44242474	0.11996776	-0.3312578	-0.1606098	0.18064594	-0.033495	-0.0534929	0.40779546	0.0739689	-0.036419	0.2673983	-0.2006261
A_43_P14036	314	0.33724022	0.20894581	0.54022694	0.5615778	0.10099405	-0.2085905	0.15541264	0.4789924	-0.1190505	0.08362385	-0.0798007	-0.0168906	0.2566924	0.5138454	0.4253649	0.44607925	0.78050613	0.37944126	0.5443983	0.32630634	0.7811136	0.2171469	1.2373362	0.54789823	0.32877687	0.2927366	0.45991564	0.53445387	-0.6337471	-0.2384328	-0.4740139	-0.2495589	-0.6087995	-0.4392242	0.2014222	0.5438318	-0.0762958	0.4805374	-0.0096283	0.9511337	0.6820555	0.93133736	0.13918209	-0.1934556	-0.2270756	-0.0411692	-0.1224976	0.58926344
A_43_P15264	316	-0.0146527	0.2486081	0.1580391	0.2074952	0.0592885	-0.0424056	-0.0744791	-0.1491122	-0.2934065	-0.3737789	-0.2937861	-0.3263468	0.08378745	0.2329831	0.15165135	0.0358944	-0.5125651	-0.5050769	-0.3778262	-0.5561595	-0.6773849	-0.3542213	-0.9750042	-0.9785671	-0.0403567	-0.0875526	-0.0624237	-0.0166125	-0.6135458	-0.7091894	-1.0503173	-0.588398	-1.9930258	-1.6724854	0.20710659	0.2372918	0.0567541	0.20859385	0.2028341	0.2760458	0.09661625	0.26101205	-0.011117	-0.1166854	0.03870965	0.01028875	-0.021348	0.2226305
A_43_P13726	317	-0.4521679	-0.5980587	-0.542522	-0.915535	0.03395079	0.0770645	-0.0307155	-0.2347765	-0.0295305	0.2600593	0.5953168	0.5086169	-1.0439787	-0.6824408	-0.761446	-0.4938765	-0.1442957	-0.1278353	0.38332134	0.15965801	0.0411067	0.26883504	0.03025485	0.07576135	-0.5940986	-0.2497912	-0.5237184	-0.7134943	-0.0133758	0.00770471	0.39097884	0.14266534	0.1451402	-0.1963005	-1.146853	-1.18929	-1.1539078	-1.2434535	-1.4178336	-1.1868291	-1.3164725	-1.2399216	-0.6581698	-0.5624853	-0.5520883	-0.5092675	-1.2696238	-1.1562233
A_43_P12746	318	0	0.64319706	-0.6661841	0	0	0	0	0	0	0	0	0	0	0	0	0	0	0	0	0.0468456	0	0	-0.5581792	0	0	0	0	0	0	0	0	0	0	0	0	0.22898251	0	0	0	0.35449427	0	-0.0328679	0	0	0	0	0	0
A_43_P10155	319	-0.0355866	0	0.1402084	0	0	0	0	-0.0153668	0	0	0	0	0	0	1.5487363	0	0	0	-1.8291588	0.39826137	0	0	0.10323165	0	0	0	0	0	0	-0.4561311	0	0	0	0	0	0	0	-0.1704491	0	0	0.01562095	0.7204454	0	0	0	0	0.12477085	0
A_43_P23011	320	-0.3557599	0.41230488	0.0010972	0	0.62293625	-0.2518218	0.4988407	0.60907054	-0.6705086	0.7303345	0.3760435	0.48604417	-0.2605421	0.10792685	0.16929555	1.0252249	-0.0569848	-0.9695656	-0.5942357	0.10417485	0.50414896	0.19922051	0.7318488	0.29802635	-1.2420831	0.1088853	-0.2948883	-0.1762323	-1.4317985	-1.8050675	-0.1246466	0	0.2545073	-0.3954096	-0.6998235	-0.5280504	0.1948653	-0.8516581	-1.0039136	-0.4590661	-1.0883491	-0.727438	-0.6434181	1.1510615	-0.0180895	-0.0032296	-0.9134469	-1.5057418
A_43_P18350	321	-0.0728306	0.1202583	-0.3522993	-0.0811477	0.27378035	-0.0281067	0.3823986	0.0050993	-0.0762215	0.42612648	0.18397285	0.0235944	-0.7658796	-0.1132102	-1.0440845	-0.1776238	0.5675616	-0.0075097	-0.1388359	-0.1434655	0.21335554	0.26860994	0.38224885	0.35213566	0.88849974	0.9226321	0.6848798	0.5903669	-0.3155694	-0.3384314	0.87135744	1.026423	1.2277989	0.7802191	-0.317234	-0.3762717	-0.4101902	-0.765131	0.0736685	0.19387195	0.1148572	0.08387805	0.45123428	0.5249152	0.2771349	0.4532194	-0.6044326	-0.7091851
A_43_P19892	322	-0.291358	-0.0448456	-0.240438	-0.2287231	-0.0382714	0.0201597	-0.0423494	-0.0946479	-0.0813623	-0.154273	0.12198975	0.05327845	-0.3470106	-0.239471	-0.1914072	-0.1578751	-0.1997285	-0.2982488	-0.190259	-0.2416654	-0.0201802	0.0132556	-0.0254635	-0.0938497	-0.2144809	-0.0953217	-0.228703	-0.1675601	-0.4745507	-0.4503379	-0.3824315	-0.4220562	-0.1972242	-0.2430939	0.0024523	-0.1086669	-0.0918556	0.05916695	-0.261238	-0.2001596	-0.1265459	-0.1551133	0.0553999	0.0529461	0.05478145	-0.1010881	0.00159025	0.03411245
A_43_P22768	323	0.1966977	-0.0105987	-0.0142932	-0.0454187	0.0418973	0.05399705	-0.0727644	-0.0763946	0.16350651	-0.1226196	0.01347585	-0.021586	-0.1308332	-0.0024853	-0.1245289	-0.0156474	-0.2462578	-0.3533282	-0.1237397	-0.280561	-0.2339764	0.05081511	-0.3790941	-0.203815	-0.3256211	-0.0997234	-0.0408182	0.03405	-0.279296	-0.1352024	-0.2186393	-0.46067	-0.479651	-0.5880241	0.15527199	0.21707726	0.3923049	0.22280979	0.1525545	0.1173916	0.20848036	0.19199035	-0.0766974	0.38057756	0.14652395	0.10680005	0.28815314	0.3143282
A_43_P13837	325	0.48328474	-0.1613522	0.12406778	0.0550196	0.24590105	-0.1974043	0.3206844	0.14072269	0.2638554	0.6249904	0.36009213	0.31009436	-0.3694778	-0.2001195	-0.1668731	0.3071429	-0.501471	-1.2325363	-0.660954	-0.4929483	0.11666086	-0.0181904	0.00108786	0.27273604	-0.1120503	0.25554305	0.23867224	0.45883372	-0.8929407	-1.5087368	-0.3690805	-0.3085294	-0.4634477	-0.3246251	-1.2305629	-0.3183945	-0.4112103	-0.8381271	-0.3917871	-0.6015608	-0.3637285	-0.2977639	-0.4091194	-0.0564079	-0.288487	-0.1667604	-0.9591465	-1.3315814
A_42_P590598	326	0.61414814	0.24769166	0.22624825	0.37700453	-0.0749965	-0.3588443	-0.3910885	0.01370805	0.35858345	0.16760394	-0.0260158	0.25813004	0.4459033	0.7168641	0.52676487	0.45375395	0.00563905	-0.1380391	0.0917196	0.07826895	0.1076956	-0.0338483	0.09118455	0.14376494	0.10474775	0.5213771	0.48441708	0.51973206	0.06710196	0.221353	-0.026135	-0.0555086	0.1327831	0.28635785	-0.2115908	0.02966785	0.24145934	0.2166104	0.1707635	0.2025695	0.37447697	-0.0926516	-0.269907	0.12523796	-0.0059762	-0.0491252	0.2932382	0.01060675
A_43_P18800	327	-0.3227205	-0.2176604	-0.1607366	-0.1304131	-0.125453	0.13814545	-0.2913266	-0.3804784	-0.2722263	-0.3186656	-0.1905294	-0.1370816	-0.3849626	-0.3175497	-0.2144899	-0.2779303	-1.1207781	-1.2447071	-1.0265884	-1.2035222	-0.646719	-0.2160558	-0.9098815	-0.8078575	-0.3060232	-0.3860908	-0.3202514	-0.2855063	-1.0291796	-1.0449896	-1.5115805	-1.1091642	-1.7043829	-1.6631064	0.10968685	0.29623795	0.16326475	0.13759899	0.286921	0.11095095	-0.038816	0.2254844	0.19292596	0.25388286	0.190516	0.145051	0.0766621	0.285192
A_43_P14107	328	0.44230562	0.5268616	0.5126705	0.4975028	0.690042	0.2454428	0.6339016	0.7377138	0.21430111	0.28577474	0.24376924	0.23891975	0.10684295	0.22908635	0.27245426	0.09164906	-0.1158161	-0.0884208	0.05291835	0.38375515	0.44981864	0.25018215	0.51186514	0.26638895	0.12122725	0.0946889	0.3221274	0.31712294	-0.2382031	-0.5047059	-0.2039224	-0.2298245	-0.1559158	-0.1414351	0.1196671	0.15566824	-0.011375	-0.0935574	0.74503326	0.41683105	0.29604486	0.35533857	-0.029913	0.1716256	-0.1050902	0.0406003	-0.0207501	0.12613726
A_42_P720155	329	0	0	0.57382846	0	0	0	0	0	0	0	0	0	0	0	0	0	0.0049939	0	0	0	0	0	0	0	-0.430118	0	0	0	0	0	0.45920706	0.02698165	0	0.7782389	0	0	0	-0.0112781	0	0	0	0	0	0	0	-0.1000893	0	0
A_43_P22311	330	0.5604334	0.41754147	-0.1009145	-0.0956674	-0.1512127	0.0420332	0.20888996	-0.0671416	-0.4151602	-0.0959373	-0.178071	0.0202408	-0.0294137	0.1139736	0.55722904	0.31523415	-0.0227208	-0.1297653	-0.2376557	-0.0518456	-0.3185549	-0.0283026	-0.2100039	-0.0563702	-0.4255603	0.097692	-0.1166373	0.04093935	0.0666299	0.14476414	0.2263618	-0.2257433	0.0266919	-0.2372627	0.03047604	0.27422974	0.2676883	0.1191983	-0.0262222	-0.3610969	-0.1863048	0.0615015	-0.3268134	0.5396869	0.18947224	-0.0984221	0.40389395	0.39839175
A_43_P15280	331	0.17258304	-0.0163722	0.25723505	0.09373045	0.6624408	0.29506397	0.9816975	0.7225144	-0.2487856	-0.290087	0.4081392	0.75783235	-0.5064055	-0.3469729	0.346292	1.0645144	1.0246682	1.4004519	1.0237241	0.906929	0.1007552	-0.4598322	0.52540374	0.28359723	0.62416416	0.22764304	0.7156043	0.33782434	0.6240017	0.28188944	0.76033735	-0.0386954	0.7905266	1.0378306	0.65264845	1.1163778	0.987977	0.9549451	-0.0980706	-0.4109536	-0.2829137	0.09465547	0.21297431	1.3926	0.5974073	0.8609469	0.9454818	0.50867563
A_43_P16784	333	-0.2876692	-0.1809259	-0.2266941	-0.2347412	-0.1084542	0.0933504	-0.0386977	-0.1907544	-0.3304892	-0.3339529	-0.1761828	-0.1617656	-0.236804	-0.1071849	-0.1246033	-0.185329	0.0401621	-0.1178112	0.0132351	-0.1386008	-0.1045409	-0.0663562	0.11425545	0.13132955	-0.1718698	-0.1574664	-0.1780615	-0.0904646	-0.7449975	-0.5782528	-0.3635397	-0.4036059	0.064198	0.13810875	0.21224545	0.23943615	0.20900774	0.2104063	0.3085432	0.2836194	0.20188761	0.39160013	0.03998135	0.16050816	0.21169995	0.0631375	0.19895795	0.232512
A_43_P13283	334	-0.3213807	-0.297731	-0.2409043	-0.1870294	0.04124926	0.07380295	-0.2660293	-0.3173895	-0.2112842	-0.1953706	-0.0905152	-0.0351472	-0.338707	-0.280983	-0.2524476	-0.2995577	-0.3990227	-0.4195447	-0.3534603	-0.4199543	-0.2029395	-0.1587863	-0.3615056	-0.3420396	-0.2819796	-0.3398303	-0.37264	-0.272304	-0.4717898	-0.6241669	-0.5245557	-0.4747958	-0.7126365	-0.6438823	-0.0079718	0.01076175	-0.0348606	-0.1484866	-0.2569336	-0.2680378	-0.5790391	-0.3032914	-0.0138731	-0.0309963	0.08968685	-0.0544887	-0.1293597	0.09695575
A_43_P10530	335	-0.150782	0.1821685	0.20271784	-0.0241919	-0.0345494	-0.0004959	-0.1566268	-0.1612206	-0.1559812	-0.2141314	-0.0283761	-0.1049844	-0.0022392	0.06803325	0.11005729	0.21362635	-0.637485	-0.7326489	-0.3848639	-0.5082898	-0.2293229	-0.0650077	-0.2519074	-0.1909237	-0.3411193	-0.0069785	-0.0971823	-0.0069288	-0.6727549	-0.4979143	-0.4872837	-0.559998	-0.715621	-0.8500347	0.23155355	-0.0210209	0.26530024	0.1636658	-0.0774746	-0.1177864	-0.317349	-0.0565791	-0.2633934	0.40233946	-0.0335841	-0.1431928	0.2744078	0.18712756
A_42_P820597	336	0.67865515	0.8009443	0.86305046	0.6066823	0.3244176	-0.0650187	0.3430152	0.4503398	0.6716323	0.48236847	-0.2480746	0.2722502	1.1194139	0.74461126	0.7095547	0.38303754	1.6392069	1.5675869	1.5671291	1.9945035	0.7857919	0.3833871	1.2870674	1.2671514	0.5643797	0.86272097	0.88681793	2.0411115	4.4007535	4.4209194	4.296437	4.1378474	2.5459003	2.1180449	-0.1316724	-0.5354466	-0.733037	-0.7210099	0.0866966	0.38200426	0.33776903	0.58787286	-0.4542489	-0.4892893	-0.6286025	-0.4902586	-0.6425734	-0.4610877
A_43_P13203	337	-0.4022083	1.2378905	0.45333117	0.15217255	-0.4323622	0.07455535	0	-0.4659438	0.03476195	0	0.17942709	-0.1327664	0.5792477	0.029656	0.6896498	0.12957755	0.20346545	0.28567588	-0.6446676	1.1880996	0	0	0.59196043	-0.5461937	0	0.4615252	-0.1128788	-0.0569165	0.0181394	0.0314095	0.8906773	0.00083661	0	0.10083755	0.107835	0.0115774	0	0.10701205	0	-0.0045346	-0.2336765	0.5507574	0	1.1368697	0.26590472	0.0577255	0	-0.1781918
A_43_P20124	338	-0.6548436	0.26207092	0.36592004	-0.0613604	-0.4854722	-0.1917057	-0.3478999	-0.4733103	-0.0755444	-0.4356559	-0.6347501	-0.582563	0.17252421	0.378613	0.28267765	0.2745104	-0.8519666	-0.7226429	-0.4519877	-0.528621	0.0281328	-0.2109325	-0.2487945	-0.2266565	-0.7999411	0.15013248	-0.0505219	-0.3271652	-0.6444373	-1.0419993	-0.372378	0.1794652	-0.5835567	-0.7662463	0.2460721	0.19736505	0.10972631	0.02013779	0.611217	-0.2110725	-0.3708918	0.8448357	0	0.5743573	0.26295245	0.05333995	0.92055017	0.03347591
A_42_P729848	339	0.5651536	0.45309204	0.43825382	0.46714872	-0.0120125	-0.2439818	0.00065995	-0.0860323	0.0988369	-0.0786648	-0.1022897	-0.4169684	0.6914559	0.5844903	0.73862267	0.44918725	0.76599455	0.518942	0.82313967	0.7366252	0.03684476	0.01815225	-0.1818953	0.20348406	-0.3388767	-0.0465846	-0.141253	-0.3866243	0.7467532	0.57552433	0.40478605	0.22268914	0.1624112	0.14022869	-0.2097798	0.2113156	-0.1184936	-0.0116897	0.28449345	0.49533123	0.3327823	0.1709795	-0.1673293	0.072526	-0.3994446	-0.0817795	-0.0473643	-0.1497221
A_42_P625147	340	0.10504626	0.2232151	0.2558055	0.04252335	0.07066585	-0.0266304	0.14210656	-0.0053449	0.07875206	-0.0776315	-0.026331	-0.0968585	0.10964395	0.25890306	0.3087492	0.09365846	-0.0082288	0.0103102	0.4460535	0.11910535	-0.0168619	-0.0202265	-0.0711885	-0.1472745	-0.1291823	0.17020515	0.01379345	0.0985675	0.2800932	0.1173644	1.4204044	0.19244765	-0.0700932	-0.1307883	0.003757	0.111279	0.2556425	0.07203435	0.2132974	0.07939765	0.0739208	0.06126595	-0.0298219	0.2922058	-0.0421543	-0.0369082	0.12110379	0.1240239
A_42_P835838	342	-0.1863761	0.17800856	0.17866324	-0.1578078	-0.6660985	0.34058762	-0.6786394	-0.7228518	-0.8532003	-0.4708972	-0.722474	-0.7061348	0.0328932	-0.2697802	0.0905447	-0.0222011	-0.9455329	-0.7147026	-0.6305194	-0.7688718	-0.5549168	-0.7140923	-0.765235	-0.7785677	-0.2346015	-0.2054406	-0.2996459	-0.3726735	-0.9788289	-0.8500438	-0.5916686	-0.6679888	-1.1112952	-1.1491599	-0.0158763	0.1465087	0.09073255	0.0789099	0.4036579	0.32738546	0.25455475	0.18671224	0.05331945	0.41163635	0.46447515	0.35012388	0.1852951	0.23125504
A_42_P477311	343	-0.1274886	0.05640795	-0.0636186	0.069355	-0.641851	0.0575447	-0.0722137	-0.0878487	-0.3277063	-0.2762256	-0.221643	-0.3646016	0.0177674	0.10680195	0.049006	-0.1701369	0.03323795	0.13280535	0.1357818	0.4624572	-0.0243907	-0.1311923	0.25797415	0.2172904	-0.1593823	0.00061035	-0.2149791	-0.1650882	0.11628055	0.11182736	0.42077303	0.22616196	0.41176987	0.37074566	0.32974577	0.21573305	0.08928965	-0.0135212	0.02755025	0.48355478	0.45746088	0.28304195	0.09608795	0.1182642	-0.0721684	-0.0178972	0.09780025	0.33426574
A_42_P600122	344	-0.0401144	0.3574062	0.1857672	0.028636	-0.2809291	-0.2970099	0.02134755	0.08050105	0.32565975	0.3423343	0.04615065	0.045856	-0.2427397	0.23760985	-0.1426812	-0.3274298	0.056036	-0.1406593	0.24403095	0.1967964	-0.0649553	0.17955685	0.3624973	0.18048951	-0.4967656	-0.1406035	-0.1268559	-0.1487575	-0.3812594	-0.2272964	-0.256669	-0.2502503	0.29338557	0.2834015	-0.5564027	-0.6838408	-0.6475277	-0.6413984	-0.2088299	-0.1932536	-0.0711355	-0.0283789	-0.2895036	-0.3843665	-0.293376	-0.2166524	-0.6889606	-0.7759233
A_43_P10406	345	0.26713628	0.87466955	0.7356272	0.76738167	1.8590598	-0.5994521	1.7013206	1.2126131	1.2259934	0.8639331	0.6508026	0.34283304	0.24418679	0.3736093	0.6265998	0.9084773	0.5701356	0.29869467	1.1071389	0.33520645	0.3254776	0.35265967	0.5768001	0.4212246	0.8456931	0.8138051	1.1315398	0.56251097	-0.3469667	0.34500152	0.4757633	0.48226702	0.23191379	0.00895785	-1.0666635	-0.9083152	-0.3816364	-1.0860333	0.35758924	0.085217	-0.0403199	0.2953143	-0.3871775	0.39883614	-0.1331468	-0.1719041	-1.3247104	-1.4554882
A_43_P12740	346	-0.2854009	-0.22084	-0.1646356	-0.5393648	-0.1156731	-0.1599284	-0.1390729	-0.3807783	0.29748684	0.2192907	-0.1505508	-0.0628104	-0.1331682	-0.4332051	-0.3362398	-0.7111802	0.63726234	1.069952	1.1651268	1.276835	0.02471165	0.2696872	0.28451252	0.29876754	-1.12293	-0.7878285	-0.8492045	-1.1257873	1.0397444	0.8096676	1.1328897	0.66522115	0.6619963	0.5675487	-0.8227606	-0.8328314	-0.8980861	-0.8330889	-1.9912343	-1.8949533	-2.2062955	-1.8644328	-1.0264935	-1.5484214	-1.394043	-1.3913827	-1.0192404	-0.8616146
A_43_P11136	347	-0.1327747	-0.2910107	1.3689132	0	0	0	0	0	0	0	0	-0.4532234	0	0	1.489686	0	-0.4926402	0	0	0	0	0	0	0	0	-0.2398521	-0.5276339	-0.3183765	0.07383589	0.12552236	0	0	0.00953841	0.16655605	0	0	0	0.09627365	0	0	0	0	0	-0.3584199	0	0	0	0
A_43_P13694	348	-0.580009	0.4120612	0.5289028	-0.3503841	-0.1950427	-0.2670488	0.28216988	0.09813239	-0.0687462	-0.0354886	-0.391216	-0.6451354	0.0811717	0.4400363	0.5201877	0.76474166	-0.1385112	-0.1004538	-0.7090938	0.164938	-0.0257773	-0.3592355	-0.3003473	-0.1968768	0.28864625	1.0061848	0.6007261	0.6770799	0.1806164	-0.0069856	0.33058327	-0.5459676	-0.0085683	-0.6324623	-0.0788312	-0.0710471	0.2928464	-0.023866	-4.8548e-5	-0.1373174	-0.0518458	0.03436515	-0.1581322	0.08682875	0.29872495	-0.0560568	-0.6733198	-0.3829236
A_43_P14535	349	-0.5506706	1.3165972	1.2304244	0.17213315	0.806484	0.41306654	0.38987356	0.47990853	-0.3987927	-0.349715	0.16700585	-0.0457441	0.05811345	0.8297665	0.8753133	1.2886665	1.5784009	-0.0021563	0.81654906	0.6341231	0.08244366	0	-0.5116224	0.7736838	0.72129464	1.4530962	1.319443	0.83669347	0.1648259	0.5140581	0.2956333	-0.0278193	1.0599117	-0.5502813	0	0	0.40073347	0.60370946	1.3694992	2.2078848	1.6382364	0.9733983	0	1.6894064	0.7207137	0.29449546	0.59332085	0.1875807
A_43_P17483	351	-0.3239861	-0.0661674	0.0547423	-0.0703678	0.1490703	0.01222465	0.24998616	0.02253435	0.2293391	-0.0110269	-0.0547542	-0.1041027	-0.1518975	-0.0222282	0.06227255	0.16205025	-0.143506	-0.0236512	0.23356535	-0.1514054	0.0368938	0.0232744	0.0848699	0.0327006	-0.2366028	-0.011086	-0.1290899	-0.0252876	0.07294125	-0.0149012	-0.2497826	-0.2243114	-0.234181	-0.1796146	0.01839445	0.06654785	0.11986876	0.07312535	-0.1215696	-0.1333098	-0.1727299	-0.0749865	-0.0894703	0.216867	0.07781735	-0.1109019	0.07528215	0.0774726
A_42_P682003	352	-0.0964785	0.073164	0.1096692	0.04440545	-0.0948992	-0.0457082	0.0204568	-0.101882	-0.0710516	-0.2715283	-0.1759543	-0.1745835	-0.1164346	-0.0408278	-0.0065308	-0.0368033	-0.433609	-0.3908109	-0.2747788	-0.4363318	-0.2692429	-0.1452394	-0.3850898	-0.3507428	-0.0845113	-0.0217633	-0.1003909	-0.073174	-0.2555929	-0.2655692	-0.373467	-0.3580179	-0.3860875	-0.4611626	0.23192075	0.33767408	0.40830803	0.32058907	0.23778582	0.11096001	0.06951385	0.09554675	0.0313706	0.03970765	0.13915876	0.09790185	0.27786452	0.38706255
A_43_P23143	353	-0.4988852	1.124311	1.6067936	0	0	0	0	0	0	0.58635104	-0.5678839	0	0	0	0.08156286	0	0	0	0	0	0	0	0	0	0	0	-0.0048511	0	0	0	0	0	0	0	-0.0978535	0	0	0	0	0.11715441	0	0	0	0.1500241	0	0	0	0
A_42_P835665	354	0.13436934	-0.003273	0.14017124	-0.0163904	0.14735176	-0.061883	0.25382566	0.2768011	0.38896894	0.27172375	0.0522275	0.08888485	-0.0760155	-0.054257	-0.0442529	-0.1105433	0.3213668	0.42365217	0.31845334	0.30581287	0.23127174	0.20239165	0.33147144	0.28670216	-0.2150445	-0.1997976	-0.1081894	-0.1193438	0.06556655	-0.0414748	0.5523157	-0.0799504	0.3348231	0.40033484	-0.5198783	-0.4608513	-0.6519814	-0.5163984	-0.2616401	-0.3100811	-0.4795089	-0.2281752	-0.3864442	-0.4390107	-0.2630934	-0.3481607	-0.6523824	-0.6116915
A_43_P14474	355	-0.8257765	0.8441844	1.0335082	0	0	0.3635876	0	0	0	-0.0662062	-0.1254661	-0.4188803	0	0.5001666	-0.2488744	-0.146616	-0.487594	0	-1.5307963	-0.0266355	-0.1022037	0	-0.2178188	0	0	-0.3489199	-0.1409262	0.8615248	0	0	-0.6194116	0	0.14198685	-0.4496139	0.16834636	0.15540405	0	0.5162782	0	0.27414933	0	0.7377732	0	0.10673106	0	-0.0912097	0	0
A_43_P10951	356	-0.1223951	0.8323461	0.06010015	0	0	0	0	-0.0013622	0	0.4773581	0	0	-0.1113735	0	-0.2664608	0.01177985	0.0109143	0	-0.2942755	-0.3047524	-0.0832466	0	-0.5770314	-0.4372337	0	-0.0357373	0.13132097	0.1088714	0	0	-0.0281319	-0.1773795	0.10647656	-0.6485364	0.5770934	0.28887326	0	-0.0387891	0	0	0	0.13564205	0	0.22803712	0	0.0192446	0	-0.123425
A_42_P579185	357	-0.1377802	-0.0623494	0.10741235	-0.0350118	-0.0181814	-0.0566755	0.1553559	0.07897615	0.0372181	0.0186725	0.1145415	0.0696778	0.13306955	0.2040515	0.13228461	0.0289807	0.79706955	1.1156282	0.7598505	0.74779415	-0.0288649	-0.0311542	0.0592513	0.1966052	-0.1259947	0.1843333	0.01887035	0.16122821	1.5270605	1.5582952	1.0997887	0.86983633	0.75817776	0.76168346	0.072813	0.1371851	0.1719103	0.1445465	-0.0785189	0.01961425	-0.0244446	0.01759005	0.07813645	0.11184549	0.22779845	0.14385796	0.20394805	0.07737351
A_43_P17078	358	-0.2916312	0.0157008	0.0118699	-0.1504422	0.0783157	0.10073945	0.1580701	0.08577725	-0.216682	-0.1486373	-0.0811401	-0.0829349	-0.2908998	-0.1693182	-0.1953163	-0.1817312	-0.2253719	-0.187924	-0.0877829	-0.3748894	-0.1231647	-0.1610628	-0.24966	-0.2549219	-0.0230213	0.17271565	-0.0068178	0.21828505	-0.4350381	-0.3557859	-0.3959775	-0.2457905	-0.5166464	-0.5264387	0.1174378	0.24004275	0.16071135	0.20915276	0.1670208	0.05414865	0.1972656	0.1452484	0.15044495	0.43688154	0.3871145	0.2511315	0.16525316	0.2439571
A_43_P18761	360	-0.2421837	0.5461426	-0.0046292	0.011302	0.18715146	0.15527485	0.06433246	0.2134714	-0.0694361	-0.0241299	-0.0238018	-0.2484822	-0.0975309	-0.0090366	0.20901395	0.1648283	-0.1495591	-0.0587577	-0.161284	-0.167139	-0.1105447	-0.1256519	-0.1204501	-0.2522731	-0.1390834	0.093966	-0.1234678	0.053905	0.0523548	-0.0515686	-0.0847025	-0.2147622	-0.3982172	-0.5240321	-0.2000837	0.01131775	0.0430517	0.10216475	0.030365	-0.3226985	-0.2768588	-0.1463824	-0.2138305	-0.0454588	0.0367446	-0.1266017	-0.0501452	0.0357771
A_42_P658986	361	-0.0517674	0.85546553	0.06157565	0.08954716	-0.1821535	0.32809806	0.03070055	0.3207829	-0.6081159	0.0903189	-0.0312689	-0.6050944	0.69532275	0.6840212	1.023818	0.6465614	0.6254256	1.7890549	1.0367506	1.6789718	0.55814767	0.1590786	0.96367645	0.81741357	-0.4545577	0.5949247	-0.3341723	0.136734	1.1120756	0.19124287	2.1426878	0.85488546	0.2684472	0.9973471	-0.9846899	-0.3737936	-0.3201551	-0.5665605	-0.0665519	0.06466225	-0.678638	0.1437645	0	-0.3404988	-1.2333248	-1.2656195	-1.0537136	-0.4308552
A_43_P17917	362	-0.1544934	0.0240154	-0.0427299	-0.0983153	-0.1165862	0.05768445	-0.0395641	-0.0740848	-0.2591138	-0.3053184	-0.2051297	-0.2693062	-0.1517954	-0.1262198	-0.0319333	-0.1107721	-0.4524141	-0.4791627	-0.4565115	-0.4424486	-0.3718796	-0.2014237	-0.4137611	-0.3800091	0.0466924	-0.0637946	-0.057776	0.0065165	-0.3783498	-0.4196214	-0.2696872	-0.402433	-0.726862	-0.638936	0.4134426	0.46222925	0.44565433	0.39380217	0.34034395	0.36695528	0.36683553	0.39441347	0.13405655	0.2478814	0.27779245	0.1048756	0.41399527	0.43331525
A_43_P10759	363	-0.4564285	0.4828763	0.36440822	0	0	0.13870895	0	-0.1537693	-0.0527379	-0.0484345	-0.1565872	-0.1535426	-0.2138858	0	0.9346831	0.3856454	-0.1052081	0	1.1769742	0.1677849	0.02018425	0	-0.2971394	0.11536217	0	0.4888982	0.913784	-0.4434875	-0.0326792	0	0.3288694	0.38690463	0.8044021	-0.1131709	0	0	-0.0540843	0.4839617	0	0	-0.1333147	-0.2439516	0	0.1615802	-0.081322	0.18482019	0	0
A_43_P21255	364	-0.2763216	0.98455864	0.5699542	0	0	0	0	-0.6146766	0	0	0	-0.6579037	-0.1556204	0	1.4125046	0.61983234	0.22897276	0.61804414	-0.6572238	-0.131705	0	0	0	0	0	0	0.78116846	0.5360975	0.3717111	0.11772901	0.7044194	0.5654166	1.31265	-0.02336	-0.5631309	0	-0.0875132	0.2126195	0	0.1407117	0	0	0	0	0.05615426	0	0	0.0637181
A_43_P10265	365	0	0	0	0	0	0	0	0	0	0	0	0	0	0	0	0	0	0	0	0	0	0	0	0	0	0	0	0	0	0	0	0	0	0	0	0	0	0	0	0	0	0	0	0	0	0	0	0
A_42_P823497	366	0.5082731	0.5895753	0.4527774	0.4683461	0.3518691	-0.0095835	0.51230955	0.5158906	-0.1555429	-0.1003094	-0.1965985	-0.1392703	0.10954285	0.3712897	0.21875384	0.1886468	-0.1754504	-0.3285379	-0.1839624	-0.0825944	-0.0558281	-0.2192102	0.0751095	-0.0205512	0.35381603	0.2246556	0.3283682	0.2379794	-1.0198545	-0.928051	-0.9589338	-0.5796384	-0.5023112	-0.4345951	0.30975252	0.328289	0.20980884	0.3494897	0.71997917	0.7800884	0.8607677	0.90751785	0.1821561	0.14270446	0.20410636	0.13048984	0.27105474	0.22858045
A_42_P558206	367	0.6278	0.12580015	0.64572245	0.47802734	0.36125135	0.07725196	0.6528156	0.6779895	0.59498215	-0.0661716	-0.0370832	-0.3340964	0.58552593	0.6549716	0.82240343	0.91394955	0.42742002	0.5850642	0.41665936	0.38877732	-0.206099	0.5250673	-0.2491398	-0.1248603	-0.3299246	0.5241719	0.36885214	0.24747106	1.642164	1.1828967	0.9407415	0.46959144	0.4750801	0.05926801	-0.6184884	0.61321926	-0.210387	-0.1259074	0.41104263	0.4675889	0.5078454	0.6642976	-0.6452651	0.17983295	-0.2238388	-0.3950367	-0.3040743	-0.5144376
A_43_P21045	369	-0.1498905	-0.0733447	0.0464077	-0.1502824	-0.050829	-0.0066514	0.15737624	-0.0886326	0.0918045	-0.1406746	-0.1670484	-0.155632	-0.2729517	0.0218911	0.4459167	0.29594946	-0.3515812	-0.0859775	-0.4966818	-0.3261266	-0.2637501	-0.1610813	-0.2792144	-0.1232924	-0.4221885	0.07296655	-0.1886877	-0.1041622	-0.1951289	-0.2549458	-0.3926629	-0.2898898	-0.5210648	-0.5238795	0.0631523	0.6089334	0.19460605	0.23478934	0.1674342	0.23035905	0.11463974	0.30483532	-0.3521261	0.06940175	0.11156225	-0.0233221	0.1383567	0.24518207
A_42_P463478	370	0.1821713	-0.1380939	0.11859935	0.156538	0.11740831	-0.0981539	0.14347175	-0.002564	0.2483125	0.0692444	-0.0036445	0.14383599	1.0325041	0.7212992	0.88361925	0.6988836	0.5908498	0.7217274	0.4921221	0.6724796	0.16339831	0.09842395	0.06900925	0.31207943	0.25856635	0.5808449	0.3509302	0.2260603	1.6959462	1.4278679	1.1581321	1.6139092	0.8724828	0.8499441	-0.2652149	0.10559275	0.0160632	-0.3012614	-0.2377543	-0.3565302	-0.2754412	-0.5560203	-0.1741152	-0.083437	-0.163373	-0.2626991	0.11142445	-0.0143047
A_43_P17118	371	0.003623	0.26568654	0.06067895	0.05155705	-0.0505224	-0.0720502	0.44446898	0.25236794	-0.1375847	-0.2904463	-0.3680468	-0.3098831	-0.1017876	0.29900455	0.0370092	-0.0110288	0.1162719	0.08355715	0.1467156	0.0549507	-0.5202017	-0.2369113	-0.3493971	-0.3693723	0.0361481	0.1315274	0.15476845	0.19825935	-0.5765771	-0.6240106	-0.5746694	-0.3039932	-0.5006409	-0.3828111	0.4698897	0.37468815	0.5051336	0.373106	0.43291658	0.53394115	0.73009396	0.4333706	0.09191085	0.3421154	0.35584405	0.1575246	0.6288639	0.36161324
A_42_P576782	372	0.04754305	0.14592746	-0.0752106	-0.041791	-0.4597936	0.0798998	0.07914595	0.0613422	0.37191415	-0.0154672	-0.0345664	-0.3500008	-0.7846222	0.08556131	-0.2818184	-0.3472056	1.0017662	0.69488144	0.8980675	0.9131293	-0.1300156	0.37239242	-0.0251074	0.13891645	-0.5952029	-0.3280354	-0.8047695	-0.9345331	-0.3211155	-0.0674076	-0.2118673	0.05024222	0.43018246	0.38048172	-0.0504274	0.15031445	0.2424769	0.2980213	-0.6128993	0.31885532	0.6324206	0.44475403	-0.3017147	0.17076255	-0.1476402	-0.1930437	-0.015393	0.0682874
A_42_P654862	373	-0.1595092	0.0022259	-0.1017151	-0.157115	-0.0200572	0.0693798	-0.0823216	-0.2430125	-0.2530346	-0.2096524	-0.1696749	-0.2282172	-0.2351241	-0.2342983	-0.0735493	-0.0808463	-0.5809813	-0.6289535	-0.6745791	-0.62006	-0.1865463	-0.2111512	-0.3892803	-0.3072658	-0.1271053	0.04183725	-0.1405006	-0.0136619	-0.5224896	-0.5596886	-0.6285467	-0.3565998	-0.6954069	-0.644536	0.2077961	0.1794968	0.22844741	0.21528819	0.1496177	0.1897621	0.2056551	0.2145315	0.1226907	0.22336815	0.17207384	0.04804565	0.2777505	0.30192518
A_42_P696769	374	0.06127405	0.2731528	0.6208834	0.4557696	0.0547934	0.02520655	0.13262415	0.14636795	-0.2099814	-0.1305829	-0.3591304	-0.3252502	0.7655882	0.6213284	0.82157516	0.83035415	-0.2470293	-0.2352223	0.04904795	0.06990055	-0.2536154	-0.2138228	-0.0521416	-0.1351733	0.5792599	0.5855371	0.84705305	0.7042613	0.6404815	0.645949	0.05939055	0.7128968	-0.1919857	-0.1254273	-0.0444999	0.39647532	0.2825847	0.27499485	0.04896595	0.17959836	0.271173	0.23290825	-0.1025977	-0.102264	-0.0959325	0.1592936	0.17906329	0.24762395
A_43_P12435	375	0.22170985	-0.1186024	-0.052232	0	0	-0.1531091	0	0	0	0	-0.2436779	-0.0766784	0.05478355	-0.0219906	0.6581768	0.3683669	0.08606529	0	0	-0.0542927	-0.0004354	0	-0.0821127	0.6601601	0	0.1868936	-0.0777101	0.2917873	0	0	-0.208406	0	0.06018325	0	0	0	0	0	0	0	0	0	0	0.19369274	0	-0.1418268	0	-0.385588
A_43_P14917	376	0.2497673	0.1608467	0.33814478	-0.0110526	-0.2331715	0.0168643	-0.3953729	-0.3974032	-0.3307333	-0.2094007	-0.45256	-0.4432415	-0.5921607	-0.1947465	-0.5075827	-0.7208977	-1.2826409	-1.4760642	-1.0687914	-1.6753306	-0.7808747	-0.4187021	-0.7538843	-0.609973	-0.3356524	-0.6253386	-0.5851097	-0.4767752	-3.622015	-3.4770951	-4.6847296	-3.126021	-2.6299062	-2.4467344	0.2595019	0.2608161	0.17451715	0.25590086	0.1869254	0.17952205	0.27802372	0.30362415	-0.0682592	-0.1895642	-0.1766572	-0.2357383	0.08522465	0.16661164
A_43_P15924	378	-0.0870825	0.5521366	0.6657269	0	0	0	0	0	0	0	0	0.09035	-0.3741604	0	0	0	0	-0.2480719	-1.4008143	0.09216205	0	0	0	0	0	0	0	0	0	0.09919921	0.1951881	0	0.1212621	0	0.14246035	0	-0.05858	0	0	0	-0.0869572	0	0	-0.1582883	0	0	0	0.10866904
A_42_P710191	379	-0.5017343	-0.2166978	-0.1883075	-0.6001606	0.7675617	-0.0310605	1.0724936	0.5299368	0.6834198	1.2976732	0.6439362	0.60660183	-0.1193748	-0.564507	0.832773	0.9099355	0.7373488	0.64932895	0.70840216	-0.1436525	0.42665935	0.50915205	0.41443002	0.57220715	0.9256108	1.3965552	1.1853983	1.199337	0.61111164	0.8444691	1.2869871	0	1.0155323	1.379468	-1.4536848	-1.0497997	-1.2365386	-1.6703804	-0.2245201	-0.8244317	-0.4204884	-0.7499664	0.21669504	0.4073634	0.6960716	0.4662304	-1.4723194	-1.6314235
A_43_P18872	380	-0.1688273	0.15701288	0.31068563	0.0994501	-0.4463368	-0.1016929	0.02502129	-0.1239899	-0.2312844	-0.1881397	-0.5562041	-0.4744269	-0.5268831	0.9247682	0.85840964	0.8694854	-0.7558441	-0.1947169	-0.5276778	-1.1508107	-0.571131	0.13632736	-0.0351298	-0.3759654	-0.6535477	0.02703691	-0.1369412	0.06913945	-0.7480796	-0.9261315	-0.3131015	0	0.15083712	-0.745605	0.07991505	-0.1064652	-0.3320522	-0.4463956	-0.9283447	-0.2196793	-0.1202135	-0.2831624	-1.2869325	0.6242914	-0.1964858	-0.1692701	-0.2207337	-0.5100443
A_42_P746659	381	-0.1564937	0.33396435	0.46311235	0.38248253	0.09693335	-0.0573082	0.4489565	0.59330034	0.32841516	0.51679134	0.02923395	0.0956342	0.12918375	1.0573912	0.3330145	0.4432273	1.3376484	1.1082172	1.4391212	1.5533037	0.0846758	0.1576121	0.7350669	0.6230242	-0.0273276	0.68276215	0.3974147	0.39307404	1.39295	1.649075	1.2634177	0	1.9080644	1.417954	-0.235826	-0.3826244	-0.0017433	-0.4063572	0.0296049	0.17057899	0.4086752	0.26512575	-0.1558356	0.00188835	-0.2800087	-0.2962728	0.03406765	-0.1086879
A_43_P12022	382	-0.0566835	0.02909425	-0.1097812	-0.0284467	0.09109164	0.02855305	0.2116189	0.04883195	-0.1310616	-0.1039787	-0.0201459	-0.0519171	-0.1619535	-0.1771493	0.00053215	-0.0388317	-0.1874366	-0.0774961	-0.4058237	-0.2595597	-0.1402569	-0.0909844	-0.1209359	-0.1428371	0.1481667	0.11798715	0.04973985	0.084167	-0.2089739	-0.2152343	-0.1493902	-0.0853167	-0.2978892	-0.2641125	0.0244956	0.07758045	-0.0451055	0.0496998	-0.0505805	-0.0512767	-0.0599737	0.0632801	0.2181325	0.11091571	0.3082943	0.13209769	-0.0578881	0.023355
A_42_P479064	383	-0.1896065	0.08411955	0.83510065	0.19570115	-0.7574351	0.2045935	0.4633307	0.20661756	-0.1107406	-0.1949727	-0.1217688	0.22299023	-0.2190222	0.3656686	0.4464661	0.7466265	-0.2221634	-0.504797	-0.8536091	-0.5008676	-0.2687416	-0.187235	-0.0871124	0.06560679	-0.177475	0.31794295	0.32857725	-0.0971242	0.05507225	-0.3156723	0.09229206	0	0.1238673	-0.218065	0.1024086	0	-0.0059623	0.38852274	-0.0465379	-0.0105654	0.2083122	0.21212581	0	0.28652263	-0.0314745	0.06522565	-0.1649216	-0.4186079
A_42_P542589	384	0.00378465	0.0632949	0.1829548	-0.3048286	-0.153934	-0.0263658	-0.0194478	0.0138683	0.14346215	0.04416085	-0.0493865	-0.0121966	-0.0602937	-0.2001038	0.0794282	-0.027523	-0.095594	-0.1304679	0.12650825	0.04620601	0.1863966	0.5124297	0.2382789	0.23197365	-0.4359412	-0.316432	-0.2061429	-0.2424598	-0.2742133	-0.2009006	0.3030319	-0.1083464	-0.0016289	0.28716522	-0.0063505	-0.1804348	-0.1469722	-0.035265	0.24633265	0.05055425	0.4504776	0.2597685	-0.4119182	0.1226411	-0.2040114	-0.2889772	-0.1206808	-0.2380548
A_43_P15798	385	-0.0778275	0.2771967	0.08748141	0	-0.3260391	0	0	0	0	-0.0918201	0	-0.1482072	0.47802666	0	0	0	0	-0.2173631	-1.1760433	0	0	0	0	0	0	0	0.5996821	0.0534485	0	0	-0.0773177	0	0	0	0.151311	0	0	0	0	0	0	0	0	-0.5139371	0	-0.3429982	0	0
A_43_P18835	387	-0.4533179	-0.1392918	-0.3346002	-0.6787419	-0.4178293	0.61895347	0.40310007	-0.2142163	-0.2486958	0.01808835	-0.0553387	-0.3375316	-0.3868873	-0.2106019	1.0046451	0.561049	0.3959279	0.6838937	-0.0379636	0.5098729	0.40127516	0	-0.0913944	0.28327775	-0.4572282	-0.4876614	-0.5516524	-0.6415023	0.35592076	0.5403051	0.0691019	0	1.0740814	0.5564299	-0.2940305	-0.0543713	-0.3999937	-0.2543189	0	-0.5947773	-0.5976551	-0.9039516	0	-0.0380555	-0.4559286	-0.5819457	-0.6938644	-1.1048217
A_43_P23060	388	-0.5220282	0.09661695	-0.5761294	0.0338435	-0.3219833	0.07299355	0.52693284	0.4518151	0.0140387	0.07175946	0.18382946	0.00185385	-0.3718417	0.23333745	1.158144	0.6537862	0.0115028	0.10321449	1.4480786	-0.1258509	0.8344932	-0.2412749	0.02762885	0.22062044	0.19002154	0.50514066	0.32179165	0.76368743	-0.036444	0.00064111	-0.044678	-0.2424434	-0.23204	0.35799238	0.4207067	0.3047424	0.18225251	0.02976704	0.01386389	0.21281365	0.33972195	0.30080974	0	0.28704146	-0.3835719	-0.2366843	0.3121402	0.0479846
A_42_P497349	389	-0.1231949	0.0541191	-0.3671429	-0.0227356	0.0898519	0.29406023	0.6145241	0.02520496	-0.0344155	-0.3413461	0.1284852	0.03384155	-0.3242646	0.1987617	0.62153316	0.4882304	0.0565891	0.0848651	0.5088275	-0.1199828	0.2044415	-0.4050201	0.0486374	-0.1008239	-0.0218993	-0.0410366	0.15102735	0.2326887	0.41069943	-0.0163408	-0.0227728	0.17150034	-0.1242223	0.30101418	0.17041679	0.0338917	-0.0613711	0.09413435	0.5608089	0.41587758	-0.1425474	0.0856781	-0.5166774	0.4271405	-0.1844444	-0.2082589	0.02380756	-0.2869072
A_42_P549317	390	0.08782435	-0.0027723	0.29413316	0.2219677	-0.2017808	-0.1612577	0.06912375	-0.2882876	-0.0497561	-0.3086672	-0.3290772	-0.1549277	1.3109164	0.6506954	1.2772384	0.9474549	-0.2501001	-0.3625803	-0.2158804	-0.2525253	-0.4752699	-0.2480355	-0.4606305	-0.5080308	0.6612954	0.7368092	0.61572456	0.1501732	0.24780086	-0.1631013	0.04803225	0.48023993	-0.2988563	-0.0687714	-0.0475145	-0.1654038	-0.098495	0.1124945	-0.1120844	-0.0418272	0.35354328	-0.1138954	0.37546256	0.28188848	0.27287245	-0.0192123	0.14879179	0.314115
A_42_P815309	391	0.4297185	0.541204	0.37295341	0.39577624	0.21100235	-0.0216627	0.45583683	0.24016044	0.00915	0.3739934	-0.0255709	-0.0821381	1.3292007	0.8724284	1.1729031	1.207819	0.62254095	0.8201653	0.49213266	0.7224198	0.04108525	0.1609416	0.19673775	0.31878805	1.0114217	1.3222466	1.24612	1.3006425	1.3882079	1.4212141	1.4460754	1.950182	1.2669153	1.1837687	-0.1378508	0.04679155	0.03908255	-0.1073546	-0.1372352	-0.0257091	-0.0682831	-0.1040874	-0.2872877	-0.0494456	-0.1312948	-0.1434255	-0.0366335	-0.0228987
A_42_P545163	392	-0.3450441	-0.2436982	-0.4518995	-0.1288729	-0.1090298	0.1041708	0.16009	-0.1828142	-0.021009	-0.2127228	0.1214547	0.25557995	-0.6129069	-0.0760332	0.12024401	-0.3466349	0.37233686	0.46862745	0.6247978	0.4958534	0.4566784	0.4222259	0.6198034	0.6070299	-0.4592395	-0.3399549	-0.457551	-0.4296904	-0.3778276	-0.194798	0.27541545	0.08872215	0.3783555	0.67945576	-0.3289757	-0.3705082	-0.2945418	-0.267827	-0.9673341	-0.5585709	-0.2542801	-0.4338508	-0.7605898	-0.0996976	-0.3112221	-0.2469163	-0.3683896	-0.358696
A_42_P731510	393	0.3532062	0.8253617	0.23267171	0.22022775	0.83936214	0.17117605	1.3627329	1.2501817	-0.0927829	0.1072216	0.1646747	0.3137951	1.2281055	-0.4155198	1.6029353	1.3819184	0.9299474	1.1396017	0.667809	1.0065479	0.68224627	0.5738926	0.33936265	0.56821585	0.8356881	0.6654935	1.2847943	1.6534882	1.4301243	1.7191467	1.9650297	2.0054016	0.63351965	0.5939169	0.1704645	0.13977431	0.3001437	0.2779198	0.6749816	0.42395595	0.5617372	0.60936165	0.12700655	0.52061135	0.31121826	0.33562183	0.2072582	0.49432996
A_42_P540121	394	0.18403055	0.33727545	0.3219871	0.3847427	-0.0055261	-0.0745378	0.16343115	0.0561752	-0.0776148	-0.0084763	-0.0120154	-0.0862832	-0.1521654	0.36644936	-0.1618619	-0.1456466	-0.2963224	-0.3385611	-0.2969356	-0.215713	-0.0106035	-0.0897146	0.06335355	-0.0543037	-0.1308837	-0.0080757	-0.0644813	0.0124531	-1.1114869	-1.1662064	-1.2897696	-0.7017431	-0.650651	-0.5479207	0.1312742	0.08979655	0.03893039	0.0029025	0.26427695	0.39219615	0.35630083	0.354362	0.05802675	0.0197749	0.0338378	0.0320511	-0.0451217	0.02787495
A_43_P22758	396	-0.1845074	0.23072481	-0.0176539	0.031744	-0.0089388	0.1932101	0.0220089	0.1197829	-0.1777697	-0.0214615	-0.0463366	0.121407	0.0463095	0.08469585	0.60058165	0.1629138	-0.2170911	0.0431657	-0.4584746	-0.3403149	-0.1256413	0.25522885	-0.1108537	-0.1280022	-0.2432414	0.04160975	-0.1208401	-0.0077834	-0.0378894	-0.1995235	-0.1418376	-0.1555493	-0.5171223	-0.551455	-0.0574288	0.05416156	0.0907588	-0.0263677	-0.2030571	-0.1953292	0.08733035	-0.1705242	-0.3347631	0.1508584	-0.001174	-0.0523119	-0.1480332	-0.0097137
A_42_P818005	397	0.13126944	0.53169775	0.412107	0.3252201	-0.0955696	0.45793867	-0.591296	0.27196115	0.16905664	0.00716975	-0.071795	0.05863765	1.6070762	0.91258574	1.985116	1.7427807	0.3616944	1.5690627	0.17069674	0.8352771	-0.0645998	0.29183388	-0.0740343	0.03433461	1.9280076	1.7538109	1.9112654	1.8106966	2.0397096	2.3535433	1.888514	0.8925059	2.0556102	1.4846907	0.00083065	0.2043867	-0.1601734	-0.086988	-0.0090871	-0.2818983	0.3291426	0.0683832	-0.293294	0.10562185	0.27197593	0.0583267	0.2594752	0.3871279
A_42_P552341	398	0.20678043	0.4276693	-0.2511535	-0.346463	-0.1371226	0.3215344	0.2148035	0.0804534	0.01299455	0.09452459	0.7679908	0.00009685	-0.8853369	-0.4327925	0.00845841	-0.6239483	-0.1604202	0.6754725	-0.2052873	0.15661645	0.26296327	0.27741575	0.52308345	0.2412622	-0.6855873	-0.3841938	-0.6240966	-0.1572266	-0.5808284	-0.5224085	1.0136032	-0.6709877	-0.0496916	0.0773344	-0.7570267	-0.2428465	-0.4614558	-0.6613402	-0.8519402	-0.4211397	-0.4966111	-0.3836531	-0.7035592	0.1454032	-0.1536555	0.12713575	-0.865401	-0.5414648
A_42_P715712	400	0.70433426	0.7548156	0.8319273	0.32106304	0.22025819	0.20855284	0.1986694	0.4581704	0.0518861	0.0348606	-0.4254622	-0.1163287	1.2333713	0.7108927	1.2232232	1.0326991	0.5667062	0.888577	0.7259616	1.0379467	-0.0647869	-0.0564656	-0.0337834	-0.018167	0.1641078	0.4260893	0.62047625	0.5780921	1.7120495	1.8554373	1.5642834	1.0291597	0.6887255	0.39243746	-0.0542336	0.3192501	0.0757899	0.0219307	0.35127258	0.2649393	0.42147925	0.67000484	-0.3091307	-0.0514307	0.03994655	-0.1011019	0.0652771	0.04852295
A_42_P462379	401	-0.1067429	-0.0390387	-0.0364847	-0.1004849	-0.0634574	0.0297141	-0.0285897	-0.1214595	-0.1482249	-0.0953703	-0.0982891	-0.0798378	-0.1241932	-0.1538229	-0.0170584	-0.0405207	-0.4048747	-0.4066572	-0.3581605	-0.4601326	-0.2476969	-0.1031304	-0.3565373	-0.3032064	-0.0206923	-0.0636535	-0.0742312	-0.0499316	-0.3309335	-0.3290396	-0.1651139	-0.3095121	-0.6466187	-0.5806985	0.16006899	0.17525625	0.15374804	0.15280536	0.0688696	0.14009716	0.11295649	0.11146925	0.12713145	0.14509535	0.21656275	0.08118295	0.13988161	0.15369125
A_42_P468662	402	0.0287585	0.07447095	0.16453315	0.0156684	-0.2893415	-0.0632406	-0.2963944	-0.1900249	0.0917249	0.24340725	-0.2791857	-0.229775	0.3891759	0.2677808	0.42538646	0.35992432	-0.0301709	0.1863465	0.16787004	0.2420983	-0.3008413	-0.0187916	0.23109424	-0.2607069	0.0261202	0.35619736	0.21046355	0.35261106	1.0037327	0.91089916	0.840333	0.7573538	0.36075068	0.29622173	-0.2710958	-0.1237464	-0.0611907	-0.2904701	-0.3072548	-0.0704813	-0.19913	-0.2875499	-0.4504857	-0.2875557	-0.4240494	-0.4146857	-0.2581931	-0.2441616
A_42_P528770	404	0.43484306	0.6921048	0.6329913	0.17249845	0.19130565	0.02395675	-0.3728375	0.15482381	-0.0739201	-0.102891	-0.3105066	-0.4553667	0.37103078	0.1378088	0.8045206	0.4954672	0.07008935	0.2584543	0.169477	0.31016016	0.10449505	0.25177765	0.4480176	0.14121194	-0.1641659	-0.0931453	-0.1539488	-0.278172	-0.9035447	-1.1318307	0.2771504	-0.0032904	-0.1714001	-0.0943985	-0.1479908	0.15314655	-0.1890582	-0.1491488	-0.0125618	-0.2332147	0.12846994	0.12889335	-0.2520414	0.42576146	-0.066936	-0.101635	-0.3065552	-0.1318651
A_43_P22239	405	0.04450705	0.0982194	0.15364835	0.04815435	0.0320129	-0.0159264	0.07541275	-0.0042963	-0.0725384	0.0984778	0.03554295	-0.2172118	-0.0874257	0.06555125	0.24890806	0.2054725	-0.1457377	0.09563636	-0.5418506	-0.1161013	-0.2441716	0.31354094	-0.1578083	-0.4107743	-0.3643503	0.22390269	-0.0228276	0.05481195	0.0729971	0.0402403	0.14942265	0.15559675	-0.2831688	-0.4164133	-0.2610164	0.11340615	0.0168462	0.08591795	-0.2558899	-0.1737924	0.2205448	0.14196679	-0.3142591	0.1680379	0.2010546	0.001544	0.0743346	-0.0190897
A_42_P687849	406	0.7411022	0.67029524	0.92464304	0.36419827	0.1774206	0.08637524	0.37797394	0.44946384	-0.1822166	-0.1112881	-0.0623412	-0.138855	-0.0052705	0.28515574	0.6666341	0.5602255	0.47067028	0.40174007	0.0345053	-0.0821347	0.046104	0.00853635	0.43721256	-0.0874858	0.00623985	-0.1097513	0.2250714	0.06571105	-0.8945212	-0.8076677	0.26517436	0.52373695	-0.0563878	0.1487484	0.61742115	0.67368126	0.5458908	0.4056964	-0.0446033	0.26490545	0.7569032	0.44448376	0.8401551	1.0235877	0.8779888	0.78269386	0.6242876	0.3250041
A_42_P517407	408	-0.2134171	-0.0031443	0.03138115	-0.0950966	0.14769505	0.0094204	0.09311535	0.08817436	-0.072485	-0.0629864	-0.0475802	-0.0252175	-0.5008616	-0.1875358	-0.2319703	-0.3016272	-0.4113588	-0.44208	-0.3593202	-0.552043	-0.1461144	-0.0491433	-0.2304997	-0.1048708	-0.273922	-0.2984233	-0.1371074	0.09133101	-0.3754544	-0.0584755	-0.9381566	-0.3584495	-0.7944918	-0.5747838	-0.1378617	0.00661755	-0.1260243	0.016737	0.40347055	0.2936473	0.11337995	0.33798218	-0.0222855	-0.0693288	0.03733825	-0.0069847	-0.0880436	-0.1817178
A_42_P737365	409	-0.2793136	-0.307682	-0.2631431	-0.0526591	-0.1646762	-0.1105795	-0.564723	-0.5218692	-0.1723485	0.12006095	-0.2293945	-0.4508901	-0.3988653	0.2085929	-0.5245862	-0.2016964	-1.051117	-1.3237596	-0.7926207	-0.8713956	-0.098659	0.01282691	-0.5516076	-0.3061295	-0.4829302	0.2173018	-0.4867491	-0.9567552	-2.4166265	-2.5079303	-3.1981053	-1.8946834	-2.031289	-2.0278945	-0.4977202	-0.2354789	-0.3438091	-0.1857195	-0.0567108	0.1467395	-0.2598834	-0.2462163	0.05696775	0.14922665	0.1443009	0.12343455	-0.8124061	0.0848637
A_42_P808637	410	0.202173	0.4434259	0.3514018	-0.3715535	-0.4568862	0.36659527	0.58848846	0.5215688	-0.1974445	0.01265064	-0.3713813	-0.3131892	0.1080685	0.26507425	1.1811208	0.47203165	0.73408556	1.2653706	0.20805216	1.2119269	0.40382135	-0.3714977	1.7127979	1.0506599	-0.5376574	0.2055641	-0.6536403	0.7979207	0.2036209	-0.6235392	1.5204344	-0.1478047	0.5825765	1.1546297	-0.3659651	0.29877156	-0.1810628	-0.0198181	-0.8746224	-0.3087851	0.17243837	0.2255106	0	-0.0756074	-0.1470763	-0.3715334	-1.2801042	-0.8305254
A_42_P685406	411	-0.0854749	0.3307781	0.04609655	-0.0944082	-0.2270737	0.0539694	-0.1141338	-0.1655438	-0.103509	-0.0332332	-0.2653253	-0.2976356	0.59130454	0.23224354	0.94069123	1.2473032	0.26595145	0.8328032	-0.6588501	0.2958381	-0.0769253	0.0041265	-0.1396856	-0.4199622	0.02331877	0.00566006	-0.0724786	-0.0109361	1.858526	1.2005162	1.2133312	0.83784485	-0.2755604	-0.0933275	0.18475221	0	0.2013025	0.04465055	0.0576351	-0.3637634	0.21767999	0.3786688	-0.639921	0.232512	0.24335575	0.0546241	0.1830535	0.2034707
A_42_P673370	413	-0.3920746	-0.2982435	-0.3827243	-0.2762923	-0.0029135	0.03039695	0.3558712	0.21582036	-0.0111146	-0.0622882	0.0697427	0.16571376	-0.4236546	-0.144044	-0.4919266	-0.4025555	0.65006924	0.5606522	0.5148429	0.5183883	0.34219027	0.11752175	0.68571377	0.70223665	-0.2174721	-0.0770364	-0.333447	-0.1940036	0.09204145	0.10033225	0.668262	0.32028726	0.9098964	0.9893818	0.0263624	-0.0769067	-0.0047321	0.0697131	-0.1943307	-0.1809316	-0.0786682	-0.1525293	0.02581355	0.0206051	0.17202476	-0.0222864	0.08075905	0.1370492
A_42_P729886	414	-0.0400773	0.3326964	0.1144166	-0.0303412	0.279726	0.10993955	0.37723303	0.3601904	-0.0096908	-0.0544596	0.09850645	-0.1175103	0.65908194	0.10224006	0.9047346	0.72071695	0.4048524	0.57246494	-0.0004983	0.27958488	0.00292685	0.07693864	0.00841855	-0.0572033	0.0529337	0.6094737	0.1509333	0.37341833	0.7081881	0.7729292	0.90838623	0.3847928	0.4790821	0.47464135	0.22936775	0.30902955	0.4022851	0.4937644	-0.2073188	-0.1118741	0.0558734	0.3061609	0.04273275	0.0303645	0.2868042	-0.010727	0.33609155	0.547204
A_42_P572242	415	-0.1603012	0.23503685	-0.0135321	0.03441285	0.1892657	0.09896331	0.22417735	0.062078	0.2323899	0.4953437	-0.0497432	0.0427556	0.50141764	-0.0903116	0.7531243	0.8767152	0.3262186	0.27962542	0.2038722	0.0235815	0.2370138	0.13753845	-0.1195379	0.07259085	0.79083204	0.77975225	0.87348986	1.0395536	0.9797888	0.72967386	1.1773872	1.3673401	0.43327475	0.28858948	-0.7977834	-0.5411816	-0.7468419	-0.8711195	-0.1271858	-0.1964488	-0.2119689	0.03710415	-0.0868617	0.26399374	0.32734877	0.3216052	-0.8601666	-0.7518468
A_42_P528537	416	-0.0651284	0.40088105	0.35203886	-0.1805821	-0.1914387	0.04122445	0.21053006	-0.1670132	0.23102692	0.17655039	-0.3230381	0.12106605	0.17909816	-0.0206304	1.0266805	0.58349514	-0.7803373	0.0086379	0.27206278	-0.6560512	-0.1216254	0.06532618	-0.1648107	-0.153349	-0.3268404	-0.0928831	0.19728944	0.2161186	0.11752125	-0.0705788	0.5224197	-0.3147716	-0.1122461	-0.5757618	0.28250462	0.45541644	0.26374936	0.3454876	-0.8951218	-0.4352222	-0.1759038	-0.1813574	-0.3386419	0.1999738	0.15724514	-0.1928162	0.556765	0.06769085
A_43_P17284	417	-0.4538517	0.01173735	-0.0028653	-0.3195286	0.3650317	0.21794751	0.8425946	0.42174625	0.2953696	-0.1280952	0.055603	-0.2676601	-0.4121518	-0.3806247	0.0564895	0.28899786	0.06654835	0.1536393	0.00864885	-0.0998097	0.0272155	-0.3776007	-0.1925144	-0.2254014	0.034749	0.2548542	0.10092305	0.3544307	-0.0395677	-0.2542758	0.4589291	0.3886261	-0.2749009	-0.5011482	0.3652401	0.3455534	0.0473051	0.29487565	-0.0844522	-0.1737065	-0.09937	0.10326006	0.6640363	0.9448943	1.0637589	0.6872587	0.26615906	0.24660397
A_42_P471239	418	0.34391308	0.54722214	0.3312807	0.39218804	0.13551906	-0.0049763	0.3812542	0.12332825	-0.1096497	-0.1165943	-0.1979361	-0.2207336	0.5112362	0.528388	0.47438714	0.1978188	0.87887955	0.846241	0.75607014	0.98242366	0.06400871	-0.2121907	0.3901968	0.28482246	0.0620556	0.17703825	0.04937365	0.06760785	0.685565	0.73321533	1.2864742	0.8394833	1.1486006	1.1794004	0.35049152	0.30807775	0.22957134	0.32287216	0.501585	0.4924479	0.3856678	0.4323282	0.0168371	0.0210886	0.12462235	0.04424	0.2241907	0.41964626
A_43_P16716	419	0.1322844	0.8474493	0.8017535	0.6397238	0.8270087	-0.2861278	1.3164339	0.8504877	0.28697562	-0.4459958	-0.4393909	-0.0370443	0.7743559	0.75300694	1.2387526	1.2081692	1.2732139	1.2305303	0	1.2752411	0.12712714	-0.2157587	0.1361251	-0.0088311	1.044791	1.3382981	1.2455521	1.5713296	1.633892	1.7247157	1.9405031	1.2650535	0.9719384	0.7054095	0.42100525	0.5956013	0.16451049	0.34625316	0.6768441	0.72906995	0.96975994	0.887383	0.98882484	1.1823862	0.93287754	0.8946366	0.2828193	0.15185164
A_43_P20433	420	0.16903405	0.5335736	0.6669854	0.28387403	0.2147088	-0.2236781	0.5409285	0.29429385	0.70776725	0.41073078	-0.0968466	-0.0758019	-0.1340285	0.3313513	0.3793993	0.1013756	0.56705433	0.47805378	0.93835866	0.8337093	0.1744375	0.3226544	0.27187255	0.03098725	-0.9098194	-0.8906436	-0.4560002	-0.4229998	-0.0068989	0.35926294	0.10057735	0.2735333	0.5431818	0.38025522	-0.3570809	-0.1410894	-0.1400046	-0.2185244	-0.5642271	-0.5773835	-0.4514962	-0.317193	-0.7846732	-0.386972	-0.3914704	-0.3674331	-0.444314	-0.371307
A_42_P526161	422	0.32422692	0.24762344	0.2162137	0.1285978	0.05107735	-0.1936254	0.00637535	-0.0307155	0.2617459	0.02508735	-0.0827075	-0.171699	-0.1792626	0.11997745	-0.0163183	-0.1069432	-0.1352582	-0.424756	0.2939945	-0.4181089	-0.1628837	-0.1220369	-0.1827802	-0.0845127	-0.1877504	-0.076697	-0.1914378	-0.1645131	-0.2753854	-0.2692857	-0.7473917	-0.3651099	-0.3808495	-0.2824712	-0.1987295	0.1467223	-0.1597767	0.03343725	0.33040005	0.25982764	0.43455267	0.22664881	-0.0469241	0.11567925	0.0644002	-0.0373059	-0.0958639	-0.1626578
A_43_P12234	423	-0.0322328	0.13441421	0.0868392	0.12936115	0.02276755	0.08807755	0.17486095	0.12327816	-0.0274329	0.0422187	0.08894255	0.1017704	0.931375	0.2081146	0.8981314	0.47853082	0.42196798	0.5345378	0.40647885	0.6692114	0.30314827	0.064033	0.5793357	0.6135278	0.1855712	0.1401086	0.1232066	0.2227583	1.5555415	1.4208922	1.641665	1.4553294	0.8458462	0.9153614	-0.0700507	-0.0340882	-0.1172099	-0.1214424	-0.179029	-0.0247927	-0.1330696	-0.0236763	0.0711131	-0.0801415	0.1348052	0.1156502	-0.1003175	0.21427679
A_43_P15706	424	0	0	-0.7175222	-0.0499941	0	0	0	0	0	0	0	0	-0.1058565	0	1.051728	0	0	0	0	0	0	0	-0.1912434	0	0	0.0867901	-0.5014811	0.93314755	0	0.0742676	0.1842573	0	0	-0.2128623	0	0	0	0	0	0	0	0	0	0	0	0	0	0
A_42_P463645	425	0.28040075	0.42815065	0.43000126	0.41234636	0.22093914	-0.0136766	0.3840303	0.3329492	-0.091671	-0.1838961	-0.0837045	-0.1017008	0.91461176	0.8155904	0.8626332	0.56264496	0.8731065	0.94335175	0.9183254	1.0407419	-0.0948396	-0.1296063	0.13070725	0.0412154	0.53967714	0.9114914	0.6150079	0.9024267	1.6942358	1.7116637	1.4110107	1.513248	0.29343605	0.40163708	0.4515996	0.5014186	0.5962701	0.454248	0.20609285	0.3191748	0.4721542	0.40221643	0.27249002	0.27956104	0.34510142	0.24367905	0.5962915	0.64805615
A_43_P13509	426	0.67526984	0.5245786	0.15053447	0.35139465	-0.5601816	0.09975883	-0.8275379	-0.6188424	0	-0.138465	-1.1604928	-1.1652007	-0.6861805	1.0688474	0.69950867	0.7931442	-0.6251012	-0.6297751	0.3659499	0.42979467	-0.9258615	-0.3481092	-0.5847218	-0.8741992	-0.6546979	-0.6452655	0.677403	0.0391973	0.47299886	-0.8319607	-0.9094148	0.2040999	-0.9081867	-1.064682	-0.5837956	-0.4776771	0	0.49627376	0.1962981	0	1.0994339	1.2163144	0	0.19172591	0.31016493	-0.9512516	-0.1942234	0.27546
A_42_P652202	427	0.6804029	0.29723787	0.4407692	0.0723872	0.0698013	0.1965442	0.11183405	0.31508255	0.44398642	-0.1397639	0.0138664	0.07796955	-0.345982	0.16928485	0.2357702	0.06065125	0.77935266	0.48745537	0.54066324	0.7964344	0.1153078	-0.0257596	0.0748739	0.5917766	-0.4110103	0.05029966	-0.2637668	-0.2510323	-0.1983505	-0.0158592	0.28735968	-0.0293932	0.6853399	0.50285345	0.07892084	0.43997478	-0.0228243	0.1572137	-0.1540103	-0.099885	0.14180565	0.01432755	0.2111001	0.6354439	0.2539935	0.11991595	0.1580644	0.11089565
A_43_P17277	431	-0.2921691	-0.0277767	-0.2176414	-0.1568465	0.1074462	0.1601167	-0.0066638	-0.1360498	0.06820105	-0.0553694	0.28378296	-0.2146363	-0.3458691	-0.3300686	-0.1842895	0.01326605	-0.1944604	-0.0268063	0.08839845	-0.0571608	-0.1196051	0.08587454	-0.1176258	-0.0656448	-0.4599547	-0.4615774	-0.5512652	-0.482173	-0.3751311	-0.3615871	-0.2996731	0.3537469	-0.2927285	-0.2159558	-0.1731477	-0.1354704	-0.1002803	0.055141	0.0858531	-0.1371651	0.06369355	-0.1261048	-0.266275	-0.2275463	0.12261775	0.0670271	0.0831151	-0.2083569
A_42_P830332	432	0.5413791	0.6024437	0.72980165	0.55418205	0.31931257	0.1611185	0.2948651	0.28011936	-0.0041422	0.2508978	0.16385078	-0.283999	0.5780377	0.59946495	0.7977305	0.62037367	0.42925164	0.6268902	0.72991556	0.55314124	-0.046328	0.32060048	0.8100815	-0.0136872	0.34232715	0.52368224	0.47107077	0.20560876	0.99799204	1.1301455	0.95338637	1.2381315	0.5797053	0.6379754	-0.3414555	-0.1255494	-0.0786319	-0.1950426	0.5909171	0.5378103	0.42709735	0.53087807	-0.5066443	0.03480435	-0.3495379	0.02380895	-0.0435191	-0.0558772
A_43_P17941	434	-0.4960947	0.16457655	0.4134898	-0.1268829	-0.1648879	0.05297945	0.1433635	-0.115212	-0.016572	-0.1321006	0.00640345	-0.4300027	-0.0762663	-0.1801367	0.02424575	0.32094234	-0.1149159	-0.2837486	-0.4434895	-0.2115822	-0.2141319	-0.0424166	-0.1581297	-0.2311291	0.1108866	0.1261492	-0.0320659	0.00782635	-0.1680923	-0.1432667	0.05827235	-0.1852766	-0.3439779	-0.2793156	0.005517	-0.0094909	-0.0273776	-0.0611091	0.17885636	-0.0609217	-0.0262718	-0.1064063	0.04321	0.10017825	0.18595125	0.1381402	0.1027517	-0.0676613
A_42_P683083	435	0.12912932	0	0	0	0	0	0	0	0	0	0	-0.9456999	0	0	0.25592119	0	0	0.50936365	0	0	-0.8280969	0	0	-0.5996962	0	0	0.07902002	-0.5608282	0	0	0	0	0	0	0	0	0	0	0.71939504	0	0	0	0	0	0.5713369	0.0188933	0	0
A_43_P20533	436	0.11105445	0.46490955	0.17191601	0.20190954	-0.0624037	-0.0223694	0.39487022	0.06805185	-0.0331426	-0.1781864	-0.2258782	-0.2027836	0.36292887	0.3579111	0.35342836	0.20792675	0.67721176	0.68669546	0.70994806	0.8660445	0.00776955	-0.2405673	0.2756796	0.20498465	0.02783295	0.07406995	-0.0402455	-0.0028948	0.83805704	0.83172035	1.0101991	0.7414946	0.88398266	0.81693065	0.2753	0.24957705	0.32549	0.24061155	0.4543686	0.31082827	0.13319351	0.1893778	-0.0960488	-0.0682931	-0.0624848	-0.0723086	0.36703154	0.33770275
A_42_P739181	437	-0.4345527	-0.6172915	-0.9614101	-0.804666	-0.1082931	-0.288846	0.02883295	-0.1518183	0.0567212	0.2705712	0.22390214	0.42371947	-0.5464315	-0.9008527	-0.5466333	-0.4820361	0.28140068	0.10542725	0.72698736	-0.0356245	0.15238805	0.14640564	1.1377301	0.40128946	-0.2381706	-0.0726433	-0.2439914	-0.115797	0.0838661	0.15481	0.50730515	0.9186873	0.77382994	0.65712684	-1.3305483	-0.9480457	-1.150641	-1.1159935	-0.107142	-0.1929359	-0.2324758	-0.1629705	0.5686908	0.676425	0.48527336	0.64313936	-1.2337828	-1.2340713
A_43_P23204	438	-0.4415655	-0.3511615	-0.7070099	-0.4311051	0.02345085	0.12768885	-0.1198831	-0.2509652	-0.2349115	-0.1354156	0.33445168	0.0852227	-0.5585361	-0.5121198	-0.8073835	-0.53686	-0.3280329	-0.2574382	-0.1560888	-0.2745471	-0.0223055	-0.3474274	0.291081	0.0274558	-0.3414694	-0.3085685	-0.6104875	-0.573019	-0.6177449	-0.6799551	-0.7048627	-0.5716705	-0.3383598	-0.3039832	0.0340562	-0.1016989	0.02059555	0.19165325	-0.2170448	-0.2320023	-0.0816755	-0.2454381	0.25151774	0.15100765	0.2224741	0.13107824	0.22679235	0.0242939
A_43_P18065	439	0.02603412	0.2153387	0.14499989	0	0	0.11071229	0.6855518	-0.3495518	-0.2344727	0	0	0.19453976	-0.0490941	0.24497697	0	-0.2847372	0	-0.2754158	-0.8699105	-0.4338267	0	0	0.003668	-0.0110118	0	0.3208429	0.31686234	-0.498461	0.10365726	-0.0212813	0.9691677	0	-0.1376588	0	0	-0.0093785	0	0	0.96555	0	0	0	-0.4284658	0	-0.0334092	0	0.1995516	-0.0606088
A_42_P518620	440	0.13972665	0.7341857	0.454515	0.5193806	0.3403359	-0.0535956	0.6388998	0.26411632	-0.0686031	0.1665602	-0.173696	0.06478405	1.147625	0.7495756	0.9451561	0.9982524	0.56709385	0.8756118	0.29930162	0.79063654	-0.3158016	-0.2506733	0.04447075	0.01905825	0.69896275	0.87557507	0.67897034	0.8112311	1.8134551	1.4967432	1.4314623	1.1395564	0.74728453	0.5605135	-0.1613679	0.10670375	0.0366678	-0.1155496	0.4872751	0.28014368	0.2506623	0.29309225	-0.2489848	-0.1643095	-0.23732	-0.1864471	0.0042453	0.0714927
A_42_P801679	442	-0.9018543	0	-0.2983694	-0.0434372	0.44219416	0.3308619	0	0.7534802	-0.1293928	0.10355376	0.39080635	0.44474745	0.111536	-0.2404065	0.27354985	-0.0489362	0.32227045	0.39983547	-0.2012746	0.25538	-0.4526182	-0.5901696	0.16644916	0.63109326	-0.0056328	0.4894899	-0.2752885	-0.1979863	0.06826545	0.50798005	1.2800388	0.1862288	-0.0356386	-0.1439946	0	-0.3199186	-0.0168315	-0.3608971	0.42456335	0	0.13364224	-0.3143957	-0.0706118	0.26758084	0.1319189	0.0235312	0.2398469	-0.9322608
A_43_P16520	443	-0.9685605	0.0231902	0.6747575	0.26580155	-0.0696302	0.7724631	0	0.45586446	-0.2655039	-0.109381	-0.3157395	0.0499569	0.04627565	0.1266589	0	-0.0252991	-0.1461977	0	-1.0578983	-0.1162696	-0.8857603	-0.3598264	-0.3882875	-0.2646198	0.15817985	0.24101336	0	-0.1016636	0.00497165	0.07011035	0.2160286	0	-0.4588182	-0.6491155	-0.2095437	0.3283148	0	-0.6133872	0.9837832	0.6963148	0	0.26508957	0.2871373	0.2904768	0.77944565	0.55998516	0.5598478	-0.2398818
A_42_P841620	444	-0.193419	0.1717906	-4.9151e-5	0.00350045	-0.0664005	0.02400255	0.1903744	-0.0117541	-0.2154398	-0.1287336	-0.0114002	-0.0020075	0.1585984	0.08011865	0.04766415	0.0143566	0.34326023	0.19605875	0.5205841	0.33286572	0.0988593	-0.0615416	0.17189121	0.1768932	0.051877	-0.0277019	-0.0755897	-0.0716725	0.4432006	0.38937187	0.65522337	0.2722416	0.42921782	0.3272138	0.17347094	0.1568961	0.24937055	0.22187471	0.31034184	0.1818547	0.1766157	0.14462855	0.092916	0.02822545	-0.03966	0.00768565	0.2843175	0.35828355
A_42_P525061	445	-0.3554649	-0.1805529	0.26485085	-0.0112829	-0.1670332	-0.3965542	0.19430435	-0.0227117	-0.2842898	-0.1371208	0.17380044	0.27446195	-0.3110926	0.0670285	-0.3860447	-0.3553102	0.11941835	-0.0708128	0.30208778	0.01676175	-0.9025087	-0.1914969	-0.0275946	-0.1518703	0.18159676	0.0195215	-0.1810613	-0.0587516	0.00377795	-0.1967028	0.1455679	-0.1070299	0.0540171	0.0391636	-0.2038904	0.08641335	0.00827025	0.08286235	0.0922544	-0.298007	0.22692825	0.055634	0.13553405	-0.0358979	0.12879565	-0.1655746	0.087672	-0.0838406
A_42_P558394	446	-0.2248593	-0.4594545	0.1092539	-0.1232372	-0.0054565	-0.5668068	-0.0048999	-0.0851202	-0.1325067	0.28427604	0.3355956	0.3748906	-0.2475383	-0.176599	-0.6123548	-0.470434	0.12071065	0.0062861	0.50645995	-0.1593332	-0.1713365	0.27143505	0.2658248	0.14220525	-0.341512	-0.2515993	-0.1940832	-0.9910191	-1.1950998	-1.5226042	0.408586	-0.2504723	0.5210669	0.19350386	-0.6484828	-0.6594743	-0.397666	-0.4911804	0.18440835	-0.6651101	-0.0475368	-0.2607488	0.08938785	-0.0932391	-0.0277338	-0.1127453	-0.2988935	-0.4548073
A_43_P13395	447	-0.3621309	-0.0961144	0.40013433	0.1543932	-0.1151662	-0.0855101	0.219699	-0.2373593	-0.2543945	0.1902349	0.53433895	0.017704	-0.1636236	0.08818819	-0.0170146	0.0159357	-0.3961134	-0.1285181	-0.8868403	-0.1711216	-0.7633619	-0.3449381	0.41121584	-0.0792995	0.28564885	0.5798104	0.14720225	-0.1716323	-0.0375605	0.5276378	0.4057994	-0.1934787	-0.0692105	-0.0678134	-0.2664559	-0.0104502	0.09962739	0.1977272	0.0807309	0.24388221	0.1671636	0.05241485	0.3182025	0.21106979	0.21323895	-0.0167336	0.26992226	0.05266095
A_43_P22428	448	-0.4445448	-0.1018882	-0.1115356	-0.2417055	-0.0482135	-0.016511	-0.4515539	-0.4029417	-0.2559872	-0.2739692	-0.2340885	-0.2566195	-0.3816266	-0.2891664	-0.3870654	-0.4259882	-1.0093923	-1.2933607	-1.0554338	-1.2390532	-0.6589904	-0.0556674	-0.8681784	-0.9032574	-0.3730135	-0.5603967	-0.4436489	-0.4224992	-1.469852	-1.4858665	-2.0737333	-1.4550195	-1.760612	-1.6755185	0.1581459	0.03292085	-0.127934	0.07808925	0.15657616	0.11198381	0.1631484	0.4106536	0.1807871	-0.0546151	0.04562805	0.0182171	-0.0551548	0.10258339
A_43_P15209	449	-0.2739172	0.23745441	0.43450588	0.15356115	-0.472589	-0.4734712	-0.3632664	0.044137	0.04573155	0.1504087	0.1063566	-0.0220212	0.37725344	0.81564325	0.0918913	0.11426395	-0.5502023	-0.604105	0.67858404	-0.224567	-0.2966394	0.19292301	0.46674445	-0.1858777	0.352161	0.70783377	0.6596389	0.80119705	0.8106661	1.0745411	-0.1942511	0.28522155	-0.3924885	-0.0582281	-0.1272735	-0.0695873	0.2636433	0.05980635	0.19488095	0.5948324	0.99484205	0.41939974	-0.0611802	0.09397651	-0.2809472	0.04097225	0.21340801	-0.0039277
A_42_P745441	451	0.2008748	0.1147189	0.6015443	0.1267061	-0.2236657	0.0073881	-0.0851783	0.0863342	0.0847192	0.31039095	0.2264552	0.13668871	0.06102225	0.0404882	-0.2898732	-0.3403178	1.1280088	0.7848234	1.1484647	0.8789243	0.6431699	0.38316774	0.6213655	0.4967041	-0.2585702	-0.3783832	-0.4558654	-0.7774625	-1.3374028	-1.4110999	-0.9678016	-0.8639879	0.1638737	0.4751778	-0.3253751	-0.2517166	-0.5843101	-0.263937	-0.1818914	0.41369775	0.079916	0.46949673	-0.3304987	-0.6309547	-0.6417313	-0.4648981	-0.5504108	0.04734135
A_43_P20674	452	-0.1830861	0.1344851	0	0	0	0	0	0	0	0.7085859	0	0	0	0	0	0.05544505	0	-0.7530296	0	-0.0490913	-0.0003109	0	0	0	0	1.2907882	-0.0786416	0.03718875	0	-0.6275157	0.7492256	0	0	-0.2785046	-1.0283048	-0.1736385	-0.1417133	-0.7457367	0	0.1996649	0	0.74711585	0.43522143	0	0	-0.9176486	0.23744127	-0.1364496
A_43_P12041	453	-0.2738136	-0.0831296	0.32117656	-0.305213	0.1977248	-0.1478954	0.72830653	0.18898249	0.00512815	0.168797	0.15931681	0.2942791	-0.2436519	-0.0791671	0.00636865	-0.1686008	0.5557793	0.05818089	1.2618113	-0.0597276	-0.1929535	-0.1350068	0.1960239	0.18964335	0.272578	0.6062075	0.346298	-0.0195847	-0.3034239	0.06331945	-0.0409016	0.5563315	-0.1034208	-0.0206823	-0.5852819	-0.2763343	0.27693388	0.13009216	-0.2284184	-0.4689295	-0.3022404	-0.2954338	0.1300418	0.03027485	0.1298852	-0.0585788	0.48468348	0.11332275
A_42_P606048	454	-0.7272315	-0.4120036	-0.1992426	-0.269957	-0.1754122	-0.000565	0.14124966	-0.0145011	-0.2515636	0.30583096	0.15618515	0.20606235	-0.2918473	-0.3515864	-0.232872	-0.2364201	0.12093785	-0.1392865	-0.1636176	0.15061375	0.1678519	-0.078054	0.22169445	0.32074222	-0.0785847	-0.3420557	-0.4173017	-0.4599866	0.04146575	-0.1294951	0.1671076	-0.0996826	0.2898646	0.2125921	-0.5667666	-0.2844567	-0.2240691	-0.1119842	-0.4952025	-0.3324261	-0.3164573	-0.4175358	0.00485655	0.0862269	-0.0606665	-0.113544	0.11774155	-0.3728347
A_43_P18775	455	-0.9829276	-0.6073694	-0.3202083	-0.456602	-0.0557079	-0.0675149	0.7747631	0.33292913	-0.461898	0.4873433	0.32253596	0.21907234	0.557106	0.170691	0.53757906	0.11021996	0.68058854	1.3304021	0.9178729	1.3571429	0.6718159	0.2097297	0.8144946	0.9692912	0.11376905	0.4523344	0.3691988	-0.1091595	1.4913111	1.5924504	1.406842	1.0017867	1.7117805	1.7319894	-0.5949612	-0.7067618	-0.2747591	-0.4663577	-0.6506723	-1.1525478	-1.0154324	-1.2779047	0.0117016	0.2752144	0.1643615	-0.0372773	-0.1863971	-0.419322
A_43_P18276	456	-0.1230216	0.0386057	0.36260062	-0.7076578	-0.5455811	0.19792558	-0.4422821	0.272928	-0.1262382	0.32151246	-0.2336559	-0.1231234	0.42128134	0.2426162	0.6394985	0.1695969	-0.4708753	-0.4204109	-0.9303303	-0.1880028	-1.0608349	-0.2322102	-0.2498806	-0.0922632	0.21900955	1.0787528	0.1571007	0.47149205	0.24018	0.03223585	0.48027116	0.17862965	-0.3079021	-0.262044	0.22378469	-0.0681738	0.7171979	-0.0565925	0.0964303	0.27970052	0.15434955	0.5302386	0.6436291	0.65847695	0.9331238	-0.1561933	0.8364804	0.0190604
A_43_P11020	457	-0.5350884	0	0.76671106	-0.5050814	0.16410905	-0.1197756	-0.1164712	0.08923839	-0.4551329	0.0667529	-0.2251556	-0.0557096	0.3638857	0.16714899	0.6492457	0.7777816	0.16598126	-0.7059135	-0.5559208	0.66240025	-0.2161479	0	-0.4040678	-0.0402723	0	1.4794252	0.27180454	0.2376967	0.6181021	1.1848438	1.6946492	0	0.8399129	1.1363597	0	0	0	-0.3098538	0	0.11291947	0.5350857	0.7385416	0.658289	0	0.31516838	-0.2426668	0.5465448	-0.3171303
A_43_P10052	458	0.09909295	-0.0028467	0.07272385	0.20286319	-0.1040559	-0.2217917	-0.3919511	-0.2245717	-0.0408178	0.0170374	-0.017057	-0.094532	0.26482344	0.26149082	0.314117	0.00742195	-0.3013015	-0.205357	-0.3520975	-0.2282291	-0.0315838	-0.0160003	-0.1566759	-0.0943508	0.05370525	-0.106586	-0.0292535	-0.3401384	0.07558395	-0.1943646	0.0660033	0.116313	-0.0561781	-0.1249972	0.02943565	0.09941765	0.02028135	-0.1292048	0.4554124	0.3260245	0.2564597	0.16099739	0.1361971	0.1402426	-0.0438656	0.15021086	-0.142189	-0.0678072
A_43_P11737	460	0.04504392	0.20014659	0.8529758	0.1177008	-0.2509975	-0.1667037	0.12636346	-0.2467678	-0.4656097	-0.1165613	0.322511	0.02012301	-0.1531961	-0.2077076	0.13517044	0.0846426	-0.4331123	-0.7442932	-0.6129015	-0.4287233	-0.0660057	-0.693415	-0.2021432	-0.1610064	-0.0324707	0.3203625	-0.1729369	-0.2464537	-0.0245383	0.0894232	0.13906765	-0.2181425	-0.3255172	-0.3948682	-0.379963	-0.1038651	0.22177626	0.098434	0.0639002	-0.2149687	0.19827461	-0.0416374	-0.0118501	0.68146026	0.25656962	-0.127631	0.3024063	-0.1535974
A_42_P786624	461	-0.1462874	0.01291655	-0.1111188	-0.3120437	0.16196199	-0.1457591	0.1750951	-0.174676	0.05616045	0.22942165	0.14129734	0.19530965	-0.4307251	-0.4525046	-0.6967135	-0.1707988	-1.1959071	-1.8190985	-1.3869472	-1.9046717	-0.2077212	0.11129095	-0.40379	-0.3451767	0.55307007	0.27170753	0.3008728	0.36273146	-1.1009202	-1.139163	-1.77142	-0.2655029	-2.1753817	-2.116477	-0.19276	-0.4780464	-0.4755717	-0.3986969	-0.6541376	-0.5141683	-0.5542622	-0.4168401	0.403532	0.17806625	0.1277852	0.1542878	-0.6598048	-0.5501757
A_43_P16587	462	-0.2949357	0.01446105	0.2050204	-0.0391684	-0.1711316	-0.0290861	-0.0438175	-0.2284684	-0.1297092	-0.042738	-0.0223246	0.05529355	-0.1030269	0.14718865	0.0291352	-0.0527368	-0.3248158	-0.4835587	-0.5221934	-0.4864144	-0.2896671	-0.4413023	-0.3611808	-0.3256274	-0.2270453	0.04523565	-0.049099	-0.0995112	-0.494206	-0.4970846	-0.2215371	-0.6223507	-0.77179	-0.725678	-0.0249401	-0.1436854	0.320601	0.11830665	-0.4019291	-0.0491538	-0.1018195	-0.1315179	0.15728185	0.40543413	-0.0504656	-0.0610938	0.12044431	-0.0234166
A_43_P12142	463	0.20832345	0.2092848	0.32864186	0.0396089	-0.0739169	-0.0297871	-0.249063	-0.0418177	-0.1128526	-0.1723461	-0.1614833	-0.1778678	0.17112824	-0.0102911	0.1471262	0.0989943	-0.3926682	-0.32726	-0.2663918	-0.3637805	0.32285792	-0.0765614	0.223423	-0.1120868	0.01678945	-0.285943	-0.110137	-0.0712414	-0.4345135	-0.63832	0.2590251	-0.4834919	-0.6537814	0.0859232	0.23852825	0.19697335	0.0146127	0.1903944	0.27330446	0.34084645	0.29973269	0.35816956	0.0615206	-0.0850921	0.011024	-0.0254121	0.00964975	0.31493092
A_43_P12751	464	-0.6463509	-0.6349545	-0.8419042	-0.5115094	-0.3925338	-0.2751331	-0.2615571	-0.0070472	-0.1767058	-0.1322827	0.30109975	0.40483952	-1.7881684	-0.9641709	-1.6890631	-2.0208836	-3.3845954	-3.120772	-3.2919698	-3.1679087	-0.8401203	0.0095296	-0.9701295	-1.4410915	-1.0414004	-1.5975933	-1.6885133	-1.4452667	-4.886477	-4.586809	-4.4635696	-4.2209888	-4.604706	-5.453903	0.3333845	-0.2758727	-0.0197073	0.1534858	-0.9824438	-0.574905	-0.7446561	-0.4439411	0.1750412	-0.2654247	0.25465629	0.36800534	-0.1395569	-0.2703528
A_42_P737527	465	0.0505981	0.14155483	0.09414361	-0.215883	0.20276861	-0.9045396	0.86706686	0.16492435	-0.0465877	0.16161375	0.30488583	0.5390332	-0.7188902	-0.0097475	-0.1451435	0.42169663	0.9405086	0.49820444	0.66879874	0.5048416	0.48840046	0.01663065	0.8171365	0.95826316	0.2284162	1.0448623	0.11726665	-0.3589048	0.1138864	0.22526309	0.16015631	-0.1034401	0.42071074	0.61325043	-0.3938397	0.37947965	0.6221552	0.23505095	0.0545613	-0.5773721	0.50568604	0.5363858	0.2520921	1.1281264	0.3064828	-0.1355708	0.1963122	0.2308109
A_43_P23154	466	0.1297059	-0.0665503	0.02127125	-0.1146428	-0.2381532	-0.0366786	0.28518015	0.2765243	-0.0750554	-0.4197521	-0.5386815	0.04201435	0.00675845	-0.0578196	0.09180255	0.2858	-0.2517676	-0.0515173	-0.4121572	-0.0586965	-0.0353971	-0.2956455	-0.0353487	0.06589846	0.26052356	0.29141927	-0.2895975	-0.3752053	-0.1936991	-0.7637823	-0.0308597	-0.4732237	-0.5791678	-0.5202415	-0.017298	0.06018496	0.0899813	0.06524915	-0.4494564	0.23203969	0.11858705	0.2465651	0.4518439	1.0304632	0.47907084	0.30675027	0.27358225	-0.203556
A_43_P10484	467	0.35554865	-0.7602024	0.3525858	0.24772316	-0.167908	-0.2095788	-0.1820281	-0.3972435	-0.2921234	-0.188045	-0.3529339	0.70963	0.2675285	-0.3202643	-0.2990554	-0.0688286	-0.2282901	0.30306867	-0.4456812	0.15148686	-0.4373065	-0.4604128	-0.1285512	-0.0801287	0.2846822	1.4389248	0.11880419	-0.2149928	0.47864485	0.4352076	0.5383103	0.19559331	0.13184473	-0.0953231	-0.0099304	0.06581999	-0.0668788	-0.3135224	0	0.40725476	0.63729215	-0.2297044	0.7292822	0.10462813	0.74442554	-0.6994894	0.3759286	-0.2240697
A_43_P20748	469	0.12607384	0.12718776	0.0752196	0.10701376	-0.2061719	-0.5435348	0.06983366	-0.0426836	-0.1827454	0.1100266	-0.3186486	0.04343985	0.41232586	-0.4012032	0.17390084	0.69191974	0.01584075	-0.2344382	-0.2336025	0.03506021	-0.4179289	-0.896219	-0.261571	-0.0805087	0.16368815	0.77845025	-0.1506498	-0.1876245	0.02342536	-0.3980015	0.5446318	-0.5824482	-0.4474853	0.00109962	0.12164044	-0.0993221	0.1681624	0.1513033	-0.1800968	0.14743024	-0.2347238	0.14625454	0.5296773	0.25150514	0.58328396	0.25536394	0.6628592	-0.2773781
A_42_P606907	470	-0.1845862	0	0	0	0	0	0	0	0	0	0	0	0	0	0	0	0	0.04592249	0	0	0	0	0	0	0	0	0	0	0	0	0.44193655	0.04604605	0	0	0	0	0.07420105	0	0	0	0	0	0	0	0	0	0	0
A_43_P15401	471	0	0	0	0	0	0	0	0	0	0	0	0	0	0	0	0	0	0	0	0	0	0	0	0	0	0	0	0	0	0	0	0	0	0	0	0	0	0	0	0	0	0.7633233	0	0	0	0	0	0
A_43_P16181	472	0.12013914	-0.2345409	0.03849025	-0.1039362	-0.1197757	-0.1855359	-0.5388808	0.08980364	0.2045972	0.3341997	0.2564512	0.3579278	0.2952566	-0.3416925	-0.1800862	-0.0202938	0.6851172	0.95065784	0.498847	1.0103681	0.8014326	0.29400533	0.6608968	0.79124355	0.0100029	-0.1485653	-0.2479005	-0.3070984	-0.0323697	-0.3422117	0.1808939	-0.4009605	-0.9601502	-0.2539855	-0.2326856	-0.0991445	-0.2193839	-0.2695957	-0.6410763	-0.3088088	-0.3699431	-0.3072863	-0.1955839	-0.4587721	-0.3535585	-0.5083828	-0.369113	0.00151065
A_42_P548207	473	-0.3031256	0	0	0	0	0	0	0	0	0	0	0	0	0	0	0	0	0	0	0	0.16538034	0	0	0	0	0	0	0	0	0	0	-0.016438	0	0	0	-0.0198262	0	0	0	0	0	0	0	0	0	0	0	0
A_43_P14310	474	-0.1354489	0.04287721	0.39170647	0.00609065	-0.414115	-0.1205059	-0.8427043	-0.2446799	-0.0188399	-0.0846024	-0.2249985	0.040061	0.1708474	0.07331415	0.19047546	0.0957742	-0.5621634	-0.7014942	-0.2694955	-0.4318595	-0.3063898	-0.0005193	-0.4298439	-0.2307883	0.10769986	-0.1369634	-0.0686836	-0.2686953	-0.5024343	-0.3312368	-0.5956951	-0.7369226	-0.8272786	-0.2772512	-0.3519211	-0.1205324	-0.1058569	-0.1074119	0.5185456	0.46971986	0.8694158	0.5784445	-0.096932	-0.0098195	-0.1872077	-0.0189109	-0.0422983	-0.0748692
A_42_P540032	475	0.4094541	-0.6238797	0.40101814	-0.0286815	-0.0025308	-0.297713	-0.5796864	0.40837625	0.01172055	0.5673654	-0.1604962	0.36751437	-0.3760309	-0.0051339	-0.2854874	0.1168661	-0.1117406	-0.5519934	-0.3744295	0.02069186	-0.5048509	-0.2434677	0.48770523	-0.134568	0.10778655	0.33696035	0.0568011	-0.3649676	-0.6498771	-0.6641458	-0.5096446	-0.3867658	-0.1577287	-0.1661609	0.1409653	-0.388151	0.44249302	0.1134348	0.1390952	0.227159	0.39983484	0.556614	0.44057798	0.3540599	0.1514101	-0.0343611	0.34424686	-0.2864285
A_43_P11132	477	0.38543633	0.1334628	-0.4234167	0.7585898	0.08620951	0	-0.8444164	-0.3957708	0	0	0	0	0	0	0	0	0	-0.6287394	-1.2512589	0.12705591	0	-1.1756065	-0.3767804	-0.0580133	-0.0338273	0.71531034	0	0.8542445	-0.2001782	-0.5169001	-0.4975373	0.027873	-0.4928942	0.13606405	0.1361137	0.07281925	0	-0.1523137	0.0858848	0	0.06814954	0.63180614	0.7430317	0	0	-1.1357056	0	-0.0884276
A_42_P571517	478	-0.6779041	0.5950208	0.4243667	0.0241988	-0.4803083	0.07379319	0.08721015	0	0	0	0.259058	0.30008695	-0.2273705	0.4215987	0.17208959	-0.0206966	0	-0.2849634	-0.4702194	-0.00239	-0.5388711	-0.4158607	0.29928204	0.18069765	0	0.5330135	0.1538465	0.36704183	0.12941575	-0.0568164	1.5491099	-0.1106339	0.3222966	-0.2946324	0.08115885	-0.2031218	0.044042	0.1366601	-0.3788793	0	0.8086736	-0.1837371	0.53288454	0.36882353	0.5872278	-0.2527009	0.56058145	-0.4428396
A_43_P17475	479	-0.2498798	0.8748431	0.119236	0.1647682	0.521338	-0.2356582	0.43686342	0.30162096	0.00791695	0.04992675	0.06598095	-0.0893545	1.1148987	1.0984778	0.9594531	1.1133056	-0.3359718	0.3339629	-0.2798142	-0.0799246	0.18161866	-0.1046701	0.23180816	0.13211966	1.1484694	1.775804	1.466558	1.9369049	1.0278149	1.3667712	0.1513319	0.6924896	0.41652775	0.0390515	0.20040795	0.2340479	0.6940737	0.45364094	1.4533467	0.4866639	0.6057744	1.0247518	0.03425975	0.3032761	0.2570667	0.09465505	0.898262	0.44950676
A_42_P787813	480	-0.4309032	0.8262708	0.02580315	0.1427114	0.21227819	-0.2090547	0.097225	-0.556573	-0.1200853	0.46937826	0.46905357	0.15573406	-0.1001626	-0.021828	-0.4013756	0.20594175	-0.3695137	0.23662424	0.48429438	0.3639264	0.03693055	-0.8369491	0.38180566	-0.1867019	0.4124453	0.45769936	0.31124735	0.1211188	0.2082362	0.26290542	0.68460274	0.0417814	0.13489151	0.12880689	-0.6671979	0.17143705	-0.1697023	-0.2511752	-0.5288644	-0.1144689	-0.2173724	0.218338	0.41267014	1.1067207	0.08367705	-0.0414152	-0.2609549	-0.1692758
A_43_P14971	481	-0.2150888	0.13756844	0.1802616	0.0273533	0.12150385	-0.142776	-0.1722556	-0.2310104	0.07102965	0.15868665	-0.1030393	-0.093534	0.0859423	-0.0066271	-0.0445977	-0.0342045	-0.9403482	-1.0291443	-0.8922353	-1.1903005	-0.5494552	0.01756475	-0.7489601	-0.7803917	-0.135386	-0.4254532	-0.3293562	-0.2009345	-0.9282651	-0.9732747	-1.5310755	-0.9417644	-2.468648	-2.171245	-0.1161689	-0.2933106	-0.4388018	-0.2399826	0.01788805	-0.0158816	0.0357304	0.26795197	-0.0075035	-0.053287	-0.0775919	-0.1330462	-0.4485264	-0.2405033
A_42_P818445	482	-0.3318152	-0.4953647	-0.2634988	-0.399374	-0.2434692	-0.0699058	-0.3125573	-0.3600969	-0.022861	-0.1239901	-0.1053515	-0.1373659	-0.6121048	-0.550179	-0.4446436	-0.5423989	-0.4499826	-0.6844544	-0.5185313	-0.7278938	-0.229229	-0.0871768	-0.4346361	-0.3048563	-0.5292883	-0.8339376	-0.6181331	-0.7041445	-1.6410375	-1.5410132	-1.8183603	-1.6956191	-0.7312045	-0.5249024	-0.0493846	0.01603605	-0.0395531	0.02780915	-0.2949166	-0.3428235	-0.2665052	-0.1309395	-0.0185208	-0.0976853	-0.0390091	-0.0266514	-0.0177011	-0.0984387
A_42_P457773	483	-0.0538454	0.01424505	0.0691428	-0.0377312	0.18885231	-0.0465531	0.22562839	0.15226695	0.12445594	0.0894842	0.16895485	0.16544625	0.06042195	-0.0068979	0.07632065	-0.0057588	0.0050597	-0.1246209	-0.0642081	-0.1626797	-0.0796972	0.0929303	-0.0457116	0.00318145	-0.0624361	-0.1399446	-0.0586419	-0.0771766	-0.4162193	-0.3536921	-0.3894821	-0.2424608	-0.277071	-0.1883541	-0.1492815	-0.2493396	-0.2486973	-0.191319	-0.0001145	-0.1332212	-0.1256551	0.01858095	0.12027645	0.1090021	0.15883541	0.21081686	-0.190002	-0.1801706
A_43_P16790	484	-0.5793253	-0.0010989	0.01365265	-0.3342087	-0.1410625	0.05728979	0.39648098	0.07702254	0	-0.0831256	-0.0809582	0	-0.4617109	-0.0764667	0	-0.0512498	-0.3970875	-0.7116218	-0.9132023	-0.8717526	-0.0735807	0	0.32253847	-0.1235917	0.0855497	0.2387262	-0.063556	0.1341508	-0.6348779	-0.2177368	-0.0158057	-0.0676974	-0.5539175	-0.1722544	-0.2329355	-0.2512771	0.45907545	0.17216489	0.48958725	0.13280545	-0.0636858	0.18519974	0.5578123	0	0.5540042	0.06204839	0.1931231	-0.0216465
A_43_P15373	486	-0.1980582	0.11483	0.06880335	0.03276535	0.3048763	-0.1675092	0.47172445	0.47099543	0.08055875	0.35666555	0.2396941	0.59884506	0.21835946	0.13771445	0.23211429	0.0849257	0.6432457	0.5383129	0.6897886	0.23403358	0.2807746	-0.3841407	0.41154504	0.15814875	0.18649825	0.13714889	0.6571121	0.6193133	0.65580267	0.84042406	0.98942375	0.7988768	0.80729383	1.0741286	-0.1329742	-0.3235011	0.0047159	-0.2565403	-0.1510721	-0.4343033	0.1215992	0.0086536	0.30791426	0.35020083	0.23434594	0.31755733	-0.4082475	-0.24609
A_43_P11236	487	0.33340454	0.2240071	0.19041824	0.14147425	0.26783225	0.07540705	0.16784474	0.21916345	0.15900135	0.15490675	0.0824947	0.14156915	0.1889691	0.05338525	0.12651825	0.1716623	0.11286175	0.528533	0.5459118	0.2880583	0.7513943	0.20667455	0.60772705	0.4323821	0.071898	-0.1671524	-0.0499492	-0.1056128	-0.5518508	-0.6509428	0.80738163	-0.3213649	-0.3460069	0.4336548	0.0477948	0.114068	-0.2541599	-0.0142198	0.024055	0.1464009	-0.0363093	0.30216408	-0.1140562	-0.2601371	-0.3242202	-0.2030673	-0.1403089	0.21593711
A_43_P10255	488	-0.1297191	-0.0716501	-0.0941941	-0.0667882	0.41600084	0	0.34645936	0.50906396	0	0	0	0	0.9007597	0.06059135	0.30170277	0.12916934	0.1383419	1.3899772	0	1.60273	0	0	0	0	-0.1171055	0	-0.2658345	0.45269442	1.7342322	2.1986125	1.1846122	0.7290674	1.3639972	0.75844854	0	-0.1465763	0.70446444	-0.0456107	0.6192951	0	-0.5210418	0.0123861	0.16158809	0	-0.2385709	0.2659199	0.00392675	0.37455034
A_42_P673244	489	0.0382085	0.40272808	-0.0691028	-0.0591602	0.3747363	-0.066865	0.2124515	0.1846056	0.2967282	0.15916345	0.1412573	0.2692804	0.0144963	0.0637755	-0.0703502	-0.0322786	-0.3599711	0.46488237	0.34524488	0.23913196	0.05686955	-0.1011186	-0.2741084	0.04253675	-0.1109147	-0.1550317	-0.2986317	-0.2935505	0.4120646	0.31913325	0.71238136	0.2870383	0.1060362	0.08260915	0.21294975	-0.1528902	0.1084404	0.21493006	0.38368988	0.1555309	0.117651	0.3568187	0.1333432	-0.0508456	0.0703235	0.118834	0.31062555	0.08745715
A_42_P730779	490	0.44170147	-0.0667839	0.1339411	0.06740189	-0.0012016	-0.1452404	0.09144066	0.2333307	0.17110795	0.35114518	0.20464325	0.4775848	-0.0847735	0.13502641	-0.0919976	-0.0171652	-0.2787895	0.61809206	0.47156525	0.7572065	1.2343206	0.19581157	1.1666031	0.6590309	-0.1109303	-0.4059921	-0.181283	-0.2307625	-0.2078719	-0.4531374	1.062479	-0.1915951	0.077981	0.7972159	-0.071013	-0.0590768	-0.080142	0.05137685	-0.2945365	0.02647421	0.14989564	0.34123564	0.00241605	-0.2320802	-0.3043819	-0.2559218	-0.169477	0.27096552
A_43_P12220	491	0.23466161	-0.068131	1.2661896	0.8244004	0.890934	-0.1051474	0.31434295	0.5348315	-0.2321777	0.12538525	0.46734285	-0.1482525	1.129375	-1.3911777	1.4043503	0.3570447	-1.4286618	-2.1911469	-1.5416374	-1.6084595	0.0471015	0.46561813	0.03020475	0.3221674	0.21521711	-0.1967011	1.0065494	1.7189164	-2.067213	-2.1548395	-0.8316498	-2.1227255	-0.8757892	-0.9766202	-0.6162543	-0.6513362	-0.3188467	-0.5152421	-0.8718162	-0.1141748	-0.0470996	0.66683626	-0.4006667	0.14680815	-0.4264188	-0.2293524	-1.3823957	-1.5656204
A_43_P23097	492	0.0013457	-0.4702433	-0.5965688	-0.0101736	0	-0.4485111	-0.091037	0.0873837	0	0.00923309	0	0	0	0	0.52924764	-0.729159	0.09957317	0.09250926	-1.0892467	-0.2964688	-0.6021974	0	-0.2374416	-0.0174696	0	0	0.4980724	-0.6144412	-0.3720158	-0.1286868	1.1257954	-0.0293891	0.43438855	-0.0193686	0.5866876	-0.0888039	-0.1187924	0.4665962	-0.0676689	0	-0.359215	0.9272864	0.27484012	0	0	-0.1459116	0	0
A_43_P10698	493	0	0.09612325	0	0	0	-0.4825916	0	0	0	0	0	0	0	0	0	-0.4846812	0	-0.0329824	0	0	0	0	0	0	0	0	0	0	0	0.3392795	0.37617403	0	0	0	0	-0.1702677	0	0	0	0	0	0	-0.0023402	0	0	0	0	0
A_43_P20103	496	-0.1163459	0.0275397	0.1519928	-0.1088915	-0.1399351	0.0638976	0.1258345	-0.0786867	0.29218334	-0.0338044	-0.1489806	-0.2696839	-0.1766224	0.0198278	0.18679905	0.01154945	-0.2781057	-0.2000699	-0.1515842	-0.2482534	-0.1959719	1.2557354	-0.2328129	-0.2227254	-0.2295913	-0.0460367	-0.0917225	-0.0252796	-0.0918599	0.02188635	0.01843165	-0.0390292	-0.4831891	-0.4393954	0.10717345	0.04357055	0.1439009	0.2403779	0.0304179	-0.3594694	-0.1682329	-0.1330719	-0.0569382	-0.3501413	-0.0088825	0.0197334	0.17906095	0.2533603
A_43_P13189	497	1.4076247	0	-0.0341191	0	0	-0.4290568	0.4358936	0	-0.1625124	0	0	-0.1881711	0.0187663	0.12148485	0.71243215	-0.193563	0.0563594	1.8791769	0	0.36044237	0	0	-0.0228367	-0.0566233	0	0	0	-0.0059507	1.1144204	1.1595585	1.5723456	0.28773776	0.96531296	0.5453557	0	-0.2672441	-0.0132981	-0.0500422	0	0	0.0597805	0	0.03903911	0	0.1602216	0.1456222	0	0
A_42_P508977	498	0.15479565	1.1290526	0.3061404	0.84778595	-0.2475729	-0.0590344	-0.0508804	0.0155573	-0.0066443	-0.1285014	-0.2412901	-0.3400364	0.56808805	0.67592627	0.36243296	0.41298246	-0.4032097	0.26341966	-0.2156711	0.32186365	0.07610084	-0.111731	-0.2274909	0.01326895	0.19432494	0.13619755	0.11209535	-0.1156607	0.0054827	-0.189147	3.446711	0.1815419	-0.3287172	0.21092701	0.5168786	0.02749971	0.2050505	-0.1457042	0.60894775	0.86346436	0.8901223	0.84639966	-0.3083935	-0.5510824	0.1044664	-0.2922678	-0.1197515	0.23350334
A_43_P20139	499	0.15490244	-0.0312167	-0.0257788	-0.0610866	-0.1123805	-0.0026822	0.04419945	-0.0938211	-0.1846509	-0.0767036	-0.0460725	-0.00983	-0.2607532	-0.2008424	-0.2360025	-0.1825438	-0.2766538	-0.2852879	-0.0540023	-0.2437568	-0.065177	-0.1464992	-0.2132502	-0.2146306	-0.1099224	-0.1818676	-0.1550584	-0.0936003	-0.2669644	-0.2730808	-0.204874	-0.384438	-0.3626562	-0.3434215	0.1605039	0.18692446	0.2074294	0.15765044	0.10409924	0.07097051	0.01924275	0.0838456	0.21195985	0.26784566	0.10963111	0.0621004	0.22614525	0.19843245
A_43_P20259	500	-0.93419	0.35126874	-0.1977753	-0.5385131	0.2515588	-0.2633688	0.29605135	0.19887824	0.6309262	0.32487458	0.40975833	0.32276157	3.0631995	0.5158968	2.5743709	2.4927096	1.3653116	1.908628	2.670305	1.9563282	0.47739553	-0.4110359	0.63758683	0.5649805	1.5860581	2.2239776	2.4170594	1.9752884	4.2637596	4.243173	3.36841	2.1837435	2.0936997	1.7523997	-1.7128859	-1.5166278	-1.1851795	-0.8134822	0.266268	-0.5276482	-0.9013705	-0.2145815	-0.2337911	-0.3579465	-1.247026	-0.8269048	-1.2639155	-0.3677011
A_43_P20502	501	-0.3375127	0.19607615	0.05482176	-0.1133485	0.02382825	-0.037991	0.3347008	-0.2224739	0.13562441	0.34699345	-0.0483949	-0.1900329	0.1082442	0.19911481	-0.0071555	-0.0757396	-0.396735	-0.0894804	-0.0600262	0.09308861	-0.0760656	-0.6283526	-0.1452449	-0.1846726	-0.0356004	-0.0534323	0.0454948	0.04455995	0.06637145	-0.3796883	0.1118269	-0.2104979	0.0270913	-0.2124749	0.42378855	-0.0241096	0.328099	0.31026125	0.06801225	-0.2237277	0.28742436	0.28676796	0.16372679	0.01538774	0.1483538	0.20902015	0.09450575	-0.1144352
A_43_P15689	502	0.50797313	0.46464443	0.4588947	0.4136515	0.27894926	-0.1430998	0.27181673	0.18164825	0.18592215	0.44012025	0.1689019	0.0403681	1.0006905	0.7352271	0.9063091	0.626575	0.57807446	0.7127166	0.6126962	0.5821309	0.2097244	0.0525956	0.2167778	0.23242715	0.645442	0.6377473	0.73887014	0.65240383	1.506578	1.2635818	1.3759007	1.5039034	0.91209793	0.8274307	-0.8625126	-0.8130903	-0.6256847	-0.8244596	0.0679412	0.17913291	0.0207648	0.04777625	0.05800485	0.408309	-0.0239119	0.2015033	-0.6433983	-0.6128101
A_43_P18568	504	0	-0.0732334	0.0001561	-0.2356684	-0.5862362	-0.8424742	-0.0619002	-0.8146697	-0.4964126	-0.6158633	0.20524505	-0.0873556	0.01815055	0.19960481	-0.1081158	-0.1261359	-1.5901616	-1.5418706	-1.1299441	-1.3798461	-0.6137252	0	-0.161918	-0.6175575	0	0	0.6671355	0.03923345	-2.4556508	-1.9628704	-0.2859075	-0.8991833	-0.2894552	0.08484056	0.534371	-0.0198674	0.8859565	0.4829101	-0.0044194	0.11795831	0.4402466	0.41913885	0.0997588	0	0.2237177	0.0178563	0.2625808	0.4039986
A_43_P13849	505	-0.1185437	0.24310854	0.18384051	0.02342606	-0.0281544	-0.0309744	-0.0376024	-0.5710583	-0.0555621	-0.1355398	-0.2644279	-0.5056541	0.55765915	0.03254345	0.22399089	0.0041768	-0.3696527	-0.2925804	-0.1317601	-0.5575272	-0.4700393	-0.8754563	-0.3703508	-0.4235484	0.1331439	-0.393191	0.0323918	-0.2496238	-0.1663473	-0.4841613	0.00136735	-0.239722	-0.6878858	-0.9156821	0.6024008	0.0329904	0.21296999	0.38836122	0.5466141	0.5369961	0.26699945	0.42072773	0.14730431	-0.2264617	0.1423828	0.08396386	0.20504475	0.1952951
A_43_P17282	506	0.21710253	0	0	0	0	0	0	0	0	0	0	0	0	0	0	0	0	0	0	0	0	0	0	0	0	0	0	0	0	0	0	0	0	0	0	0	0	0	0	0	0	0	-0.1523745	0	0	0	0	0
A_43_P20931	508	0.17883825	0.34115314	0.01763465	-0.1543851	0.12786415	-0.3149242	0	0.0002255	-0.5290359	0	0.08960414	0.12676644	-0.1974371	0.16649675	0.1840932	0.591106	-0.4036264	-0.4001198	-1.3752236	-0.4450803	-0.4269888	-0.229726	-0.2658296	-0.0448763	-0.1835099	0.03812939	0.12771556	0.09664181	-0.1041806	0.2643838	0.10256961	0.2174558	-0.3495746	-0.8157151	0.68526363	0.7049123	0.05593005	0.32221195	0.3315992	0.21719624	0.45090035	0.0285175	-0.1464326	0	0.27301764	0.12056191	0	0
A_43_P14519	509	-0.1226487	0.1662941	0.17016935	0.16870975	0.4620004	-0.1512876	0.657928	0.0616088	-0.0663839	0.34599018	-0.0914459	0.05233765	-0.0354614	0.06725885	0.10059835	0.06129935	-0.4278812	-0.6078658	-0.5194755	-0.73314	-0.438075	-0.0750385	-0.3827944	-0.364758	-0.2703476	0.02809665	-0.0712099	0.0251255	-0.5587421	-0.5191002	-0.6304119	-0.73808	-0.7742739	-0.9092875	-0.0582328	-0.0985046	0.24901606	0.007544	0.0052767	0.22452925	0.38245916	0.30090094	-0.1226406	-0.1609521	-0.2683163	0.0409932	-0.0577893	-0.0997434
A_43_P19984	510	0.20733404	0.6825435	-0.0713983	-0.1074872	0	-0.1648314	0.2800224	-0.2931665	-0.0404973	0	-0.6259577	-0.333647	0.631289	0.6679783	0.74830014	0.44660106	-0.4451817	0.13893871	-0.8895062	0.27361825	-0.4370837	-0.8791008	-0.2905949	-0.1550859	-0.3128963	-0.0915243	-0.1366973	0.14339995	-0.4956148	-0.580478	0.04384915	-0.0577099	0	-0.5630753	0.2371123	0.8176674	0	0	0.40854168	0	-0.0654125	0.2108154	0.35360935	-0.1916866	-0.1030559	-0.3697047	-0.8246343	-0.0459925
A_43_P22435	511	0.098332	0.22993806	0	-0.5318873	0	0.00924204	1.060069	-0.0284198	0	0	0	0	0.3506706	0.01377895	-0.0371652	-0.1143472	-0.3708337	0.8003154	0	0.0094963	-0.082007	0	0	0	0	0	-0.5554089	-0.0033784	0	0.61356515	1.1485883	0.17753851	0	0	0	0	0	-0.1675977	0	0	0.01503894	0	0	0	0	0.3158254	0	0
A_43_P21772	513	0.9228911	0.3787003	0.88763237	-1.9625989	0	0	0	0	0	0	-0.1896548	-0.6681697	-0.2284479	0.20569661	0.41031075	0	-0.0688731	-0.2176127	-0.6941862	-0.7315579	-0.1444361	-0.2094692	0	0	0	0	0.49893463	0.3499092	0	0	0	-0.1734183	0.02589946	0	-0.072204	0	0	0	0	0	0	0	0	0	0	-0.3733928	0	0
A_42_P804382	514	-0.1400762	-0.0513182	-0.0380225	-0.1157555	-0.3086348	-0.1147089	-0.1218252	-0.2000971	-0.0300331	-0.087758	-0.1794963	-0.1831742	-0.2520247	-0.1869507	-0.2211137	-0.3844538	-0.2841287	-0.3185087	-0.2421836	-0.3480158	-0.3059115	-0.0931683	-0.1109057	-0.0088668	-0.2434574	-0.4188738	-0.3400841	-0.4614244	-0.4894509	-0.3949785	-0.7944698	-0.5944686	-0.268404	-0.2861919	0.2286439	0.22643995	0.20260859	0.28166726	-0.0085774	0.0453844	-0.0668474	0.11738345	0.18107416	0.0880208	0.1098242	0.1422573	0.18593696	0.34259176
A_43_P17775	515	-1.0477788	0.07292244	0.61525273	-0.2625783	-0.2502832	-0.9963083	0.24702474	-0.3325794	-0.3081728	0.06239794	-0.8082585	-0.4320374	-0.0761616	0.15165184	0.30917525	0.9002557	-0.7381797	-0.6240694	-0.6754866	-0.4323373	-0.3937161	-0.2745619	-0.0170205	-0.1582204	-0.0847127	0.32866782	0.2603197	-0.1708922	-0.9755211	-0.2370715	0.12719885	-0.1706478	-0.1794779	-0.3326931	0.36944374	-0.104601	0	-0.1125018	0.57561386	-0.5617949	0.73333883	0.280504	-0.0969022	0.27000806	0.0989359	0.47698998	0	-0.5727032
A_42_P653895	516	-0.0733893	0.11985444	0.5644603	-0.1144477	-0.1715294	-0.2427674	-0.0565214	0.2594275	0.23391941	0.0569096	-0.3222001	0.31693918	0.0400648	-0.3462107	0.01124145	0.0781302	0.80602455	1.1638947	0.7169295	1.0992994	0.7441332	0.02816195	0.9843581	0.98776054	0.2036452	0.07701495	-0.0197758	-0.1689558	-0.4997854	-0.2182584	1.4508333	0.10346548	0.6708176	1.4669967	0.24133894	0.5746562	-0.1522618	-0.263094	-0.2522087	0.15751885	0.39128637	0.73022115	-0.7666645	-0.0308852	-0.4379282	-0.2468758	-0.2125402	0.4753666
A_43_P20308	517	0.05840471	0.8211713	0.03796718	-0.4699522	-0.2926016	-0.152603	-0.3391595	-0.4829443	-0.3172385	-0.3937287	0	-0.0977295	-0.2237286	0.0211101	-0.28999	0.664615	-0.5006886	-0.3616077	-0.921853	-0.2114292	0.33929396	-0.8200486	-0.4048188	0.2592576	-0.9801211	-0.4374896	0.22438005	-0.436568	-0.4887676	-0.6150308	-0.2687354	0.42899913	0.06361768	-0.3651183	-0.1112971	0.0389816	0.03656049	-1.2037827	0.3514072	-0.2434948	-0.1895819	0.16493496	-0.5287409	-0.1703221	-0.6860575	-0.1281412	0	-0.4827066
A_43_P22242	518	0.081691	-0.0294016	0.50520825	-0.2066123	-0.2710829	-0.6036105	-0.2947354	0.0902607	-0.4935598	-0.4156299	-0.9882671	-0.686223	-0.1899991	0.35443735	0.3949406	0.7010529	-0.3267891	-0.2138605	-0.393562	0.07985115	-0.0328285	0	0.1397574	-0.1023472	-0.5480245	0	0.46325585	-0.1475938	-0.0030255	-1.0056348	0.21723363	0.313124	-0.0075276	-0.6673312	-0.3004842	-0.1758117	0.06764254	-0.3601374	-0.151028	-0.6046519	0.24648932	0.8402381	-0.7445942	0.68695045	0	0.165714	-0.6904831	-0.0988953
A_42_P841598	519	0.0149205	0.15472385	0.62560344	-0.1817606	-0.0551286	0.0385215	0.26554716	0.0223409	-0.5580346	0.08464885	-0.6727126	-0.2217696	0.10765815	0.31827855	0.34726524	1.058373	-0.2058827	-0.1197105	-1.189218	-0.1444481	0.45659116	-0.1425678	-0.1321363	0.2964473	-0.1857198	-0.136527	0.2451196	0.14820954	0.04632755	-0.009278	0.174185	-0.538101	-0.130141	-0.5338332	0.5127852	-0.0514371	0.15846801	0.04589905	0.26347658	0.22226596	-0.0557566	0.0813091	-0.3856278	-0.0611248	-0.0330572	0.3461986	-0.2287366	-0.4959121
A_42_P803720	520	0.34530887	0.018795	0.28429657	-0.0420351	-0.0210337	-0.1171269	0.3105421	0.0233302	-0.0996723	-0.0448426	-0.0832782	-0.1203437	0.00852825	0.03259705	0.0407877	0.187027	0.12316609	0.11005925	0.28850028	0.0692768	-0.0237737	-0.0450135	-0.0710325	-0.175931	0.0357089	0.10060646	0.047627	0.00781585	0.19890305	0.15250444	0.2641544	-0.0292578	-0.0995088	-0.2045851	0.09919405	0.29162788	0.22677301	0.00338555	0.07099105	-0.0415464	0.11059335	0.24007365	-0.2399945	-0.1687574	0.0225978	0.01420835	-0.0306024	0.0794816
A_43_P12459	522	0.6081636	0.02430441	0.18153119	0.19522691	-0.2119272	-0.4361017	-0.0179631	-0.1535848	-0.2877581	0.29573226	-0.3187201	0.6597388	0.2957041	0.19408534	0.23573306	0.3729198	-0.0378552	0.23657703	0.53468996	0.3023369	-0.1857676	-0.7985511	-0.1265642	0.14189455	0.36424255	0.3088997	0.27483913	-0.0230074	1.0405679	0.61436415	0.78289896	0.2298355	0.5384202	0.39781213	-0.0592411	-0.0109097	0.3679021	-0.0527022	0.37080634	-0.09922	0.1950922	0.14467815	0	0.6703779	-0.2874777	-0.0898451	-0.0963316	0.1041093
A_43_P11846	523	-0.3290592	-0.8279708	-0.8561655	-0.7830281	-0.8519397	0.11946105	0.0829582	-0.6744895	0.1209645	-0.0452671	-0.146647	0.03658669	-0.2095211	-0.795856	0.1807687	0.41997218	-0.7223499	-0.748512	-1.0689669	-1.0766222	-0.8313825	-0.533788	-0.6069849	-0.5318644	0.58137655	-0.1893038	0.4852562	-0.0716098	-1.7834694	-1.2807467	0.09981875	-1.0895538	-0.6702264	-0.8912496	-1.0328023	-0.7684871	-1.079216	-0.836403	-1.0901473	-1.2669761	-1.2702374	-1.6460075	-0.7660978	-0.3690333	-0.2876692	-0.6531215	-1.2385464	-1.3467107
A_43_P20396	524	-0.0911756	-0.1557744	0.09077551	-0.0315538	-0.126184	-0.1524697	0.33371922	-0.0114269	-0.3807385	-0.2412274	-0.4565744	0.23911786	-0.3412528	0.1312375	-0.0765081	0.2520218	-0.0669804	-0.2542138	-0.0728477	-0.2484708	-0.2203269	-0.3205004	-0.0804897	0.0806079	0.24313995	-0.046336	0.10593485	0.30412555	-0.1828089	-0.3132315	-0.0816016	-0.3934493	-0.637206	-0.2541513	0.0454917	0.5059309	0.33793285	0.1632898	-0.463861	0.0798917	0.3233743	0.19194175	-0.1804169	0.5361507	-0.01544	0.0781138	-0.0128059	0.0736241
A_42_P726021	525	-0.124753	0.3422842	0.1176214	-0.1147981	-0.1851321	-0.0816713	-0.0760951	-0.0619378	0.1126809	0.22418405	-0.1150413	-0.0286551	-0.5547718	0.25294685	-0.3552494	-0.4297638	0.3768323	-0.2913289	0.20374346	0.01959845	-0.1341849	-0.0377174	-0.0218334	0.1310129	-0.7510234	-0.8699541	-0.7785864	-0.8671899	-1.1957378	-0.8880611	-0.988246	-0.834497	-0.0919037	0.0804076	-0.1503153	0.0034909	-0.3016319	-0.070179	0.669683	0.29259348	0.245862	0.4308982	-0.3421483	-0.1809621	-0.54388	-0.4443679	0.00834035	0.03628205
A_43_P14831	526	-0.6770123	-0.1724635	0.20768209	-0.095511	-0.1730261	-0.3190871	-0.2869239	-0.1056796	0.13828085	-0.0526342	0.09436224	0.35697752	0.12052775	-0.113719	-0.0020204	0.06028079	0.1733098	0.2579236	0.21492484	-0.0465322	-0.0718718	0.31267765	0.0562539	-0.0147247	-0.4225998	0.1336598	0.08781815	-0.0728737	0.22142175	0.6144958	1.1097755	0.3127498	0.56183416	0.20522834	-0.1306981	0.33420485	0.15827489	-0.1111121	-0.7425222	-0.2292084	0.0090232	0.1243501	-0.8503425	0.8378954	0.07894275	-0.0374646	0.05702356	-0.399488
A_43_P15073	527	-0.0803294	0.03571365	0.02490995	0.00406075	-0.0465904	-0.2718773	0.6096463	0.2737622	-0.0765443	0.0472064	0.13533449	0.30949163	-0.2314458	0.19142625	0.1775608	0.20197845	0.26337865	0.47988316	0.24632835	0.3534117	-0.1484299	0.04969835	-0.1001649	-0.5549588	-0.4896853	-0.2426815	0.0548568	-0.0208406	-0.2327929	-0.2099409	0.281517	-0.020082	-0.099442	-0.3184624	0.23464876	-0.0300548	0.46922255	0.21421026	-0.5410845	-0.340919	-0.4610648	-0.2703418	-0.582581	0.1416197	-0.0109277	-0.0730929	0.4269733	0.42227772
A_43_P11295	528	0	0	0.52493495	-0.5427531	0	0.08811051	1.1256577	0.09450384	-0.515348	0	0	-0.0383031	0.46656343	0.24444146	0.42524523	1.1702876	0.18111485	0.09719764	0	0.15466386	0.35721946	0	-0.5920514	0.40668803	0	0	0.31502962	-0.5142571	0	-0.0235919	0.28425717	0.32627395	0	-0.0094977	0	0	0	0.02578965	0	0	-0.6192592	0	0	0	0.19751391	-0.1297045	0	-0.0691751
A_43_P22704	529	0	-0.1780456	0	0	0	0	0	0	0	0	0	0	0	0	0	0	0	0	0	0	0	0	0	0	0	0	0	0	0	0	0	0	0	0	0	0.46750692	0	0	0	0	0	0	0	0	0	0	0	0
A_43_P12102	531	0.21132976	-0.0269106	0.0701289	-0.0675452	-0.1446156	-0.3080053	-0.3561025	-0.0066126	-0.5946401	-0.2119097	0.08184955	-0.0171103	0.07151461	-0.2943509	-0.3134551	0.3289106	0.42869306	-0.1063661	-0.7109778	-0.393258	-0.704068	0	0.00278094	-0.4526863	0	0	-0.0832951	-0.0236629	-0.8223765	0.2600739	-0.1925293	0	0	-1.0694501	0	0.08335646	0	0	0.02813652	-0.2580019	0.52645046	0.62261367	0	0	-0.0945906	-0.0337081	0	0.7452676
A_43_P15742	532	0.3022162	0.23997474	-0.1523127	0.1459069	-0.4827042	-0.4291169	-0.4180677	0.02076289	0	0.01459421	-0.3721851	0.01690126	0.0518775	0.04230665	-0.0520678	0	0	-0.2178728	-0.9685852	-0.040529	-1.264052	0	-0.5205692	-0.2640512	-0.7107897	0	0.45469904	-0.1354601	0	-0.1725221	-0.2137608	0	0.04871103	-1.398169	0	0.9193937	0	-0.1155359	0	0.0922533	0	0	0	0	0	-0.7039315	-0.6874516	0
A_43_P16350	533	0.661475	-0.3993073	0.05346631	0.1331618	-0.2309797	-0.6830933	-0.1436794	-0.2012086	-0.8767204	-0.4085215	-0.2923418	0.37160873	0.15262869	0.7056555	0.09347626	0.8426337	0.03329469	0.1853526	-0.9359579	0.0784624	-0.1856428	-0.4541273	-0.0152801	0.10422045	-0.3097124	-0.0719294	0.9155724	0.05280685	-0.2430058	-0.4929731	0.67401695	0.39531732	0.5967119	-0.1722333	-0.0299096	0.4336183	0	0.1432965	0.06003421	0.52413917	-0.1006976	0.2888301	-0.2079067	0	0.03618604	0.14987683	0	-0.1122444
A_43_P11944	534	0.0191412	-0.0210547	-0.1607943	-0.0936904	-0.1305967	-0.1120124	0.22027016	-0.0019622	-0.5835223	-0.0337955	0.0278497	-0.0292893	-0.0846877	0.10482165	-0.0370231	-0.0276093	-0.0550962	-0.1612101	-0.2278576	-0.1224614	-0.1743894	-0.2651901	-0.1174312	0.09512615	0.09495779	0.0402827	-0.0960717	0.0445905	-0.0725617	-0.0438185	-0.0194387	-0.2014289	-0.2865915	-0.3085342	0.23638201	0.48787975	0.3790834	0.26643947	-0.0664854	0.09459925	-0.0685006	0.15139055	-0.2334633	0.5655179	0.11449	0.2668681	0.33737466	0.3724146
A_43_P22124	535	0.47849464	0.2588968	0.07416675	0.23416139	0.67802095	-0.4688478	1.0459585	0.8233285	0.08699897	0.652349	0.42362404	0.45901918	0.49690914	0.40019608	0.07339905	0.5894847	1.3555069	1.1990781	1.079649	1.3002133	0.21385765	0.2924209	0.5163684	0.5242815	0.9706125	0.9788828	0.8926549	0.7398596	1.2201304	1.1637044	1.4399605	1.8723626	1.1574197	0.83274984	-0.6433334	-0.5671983	-0.6426115	-0.7302575	-0.749403	-0.6948524	-0.749866	-0.9757156	0.05805155	-0.1382184	-0.2009502	-0.0301848	-0.4738722	-0.7479959
A_43_P12647	536	0.4435243	0.32964373	0.43612435	0.2889347	0.04464055	-0.1520419	0.2276516	0.1011634	0.20591405	0.14448835	-0.0810828	0.0080838	0.2894497	0.4388752	0.23671249	0.0974555	0.50602734	0.8799195	0.790503	0.7132406	-0.1933546	0.0688901	-0.1421676	-0.0916743	-0.2091117	-0.0721641	-0.0644055	-0.2052894	0.71840906	0.724545	0.8697518	0.4704399	0.0950437	0.0051551	0.296803	0.26205584	0.3425503	0.2767129	-0.4312516	-0.380919	-0.4465675	-0.3705868	-0.2939601	-0.4026566	-0.3163657	-0.4792681	0.36432555	0.24981734
A_43_P14609	537	0	0	0.6763511	0	0	0	0	0	0	0	0	0	0	0	0	0	0	0	0	0	0	0	0	0	0	0	0	0	0	0	0.22621942	0	0	0	0	0	0	0	0	0	0	0.2230238	0	0	0	0	0	0
A_43_P12331	538	-0.3106236	-0.1838112	-0.2497549	-0.2778301	-0.1691781	0.07065725	-0.0458618	-0.2259584	-0.3544164	-0.4101882	-0.1549716	-0.1528912	-0.2750106	-0.296288	-0.2361723	-0.1958108	-0.3979964	-0.4519972	-0.2277985	-0.4946366	-0.151783	-0.350358	-0.2173452	-0.2015958	-0.1162129	-0.1917296	-0.1410389	-0.0362773	-0.4589849	-0.5416923	-0.4462099	-0.4993085	-0.5433703	-0.4819613	0.26089147	0.2400713	0.30338717	0.25819016	-0.1029329	0.0493531	-0.1327944	-0.1267557	0.20284796	0.32396412	0.273015	0.2591729	0.3054347	0.3740983
A_43_P21172	540	0.86183834	-0.0459152	1.0161676	0	0.13578466	-0.5773075	0.35981283	0.28095466	-0.008534	-0.0304321	-0.4508663	0.69957757	0.8655746	0	0.1106968	0	-0.4210067	-0.3198071	-0.9457822	-0.4363003	-0.7793131	-0.2039461	-0.5865092	0.7694132	-0.0013535	-0.3380043	0.5603764	-0.2100613	-0.6223497	-0.7173486	-0.4077945	-0.274488	0	0.2529744	0.18837805	0.0875722	-0.4666632	-0.6506114	-0.2501436	0.6079745	-0.1629551	-0.4103608	-0.3385973	0	0.0271897	-0.0576461	0.06640549	0
A_43_P19508	541	1.1522231	-0.3598673	-0.0452235	0.5351291	1.7020726	-0.7238729	1.9809496	1.0875618	0.53406465	1.1052077	0.37526613	0.7579348	0.02596614	0.8556643	0.59934473	1.405467	0.3802894	0.01336765	0.11629295	0.49835536	0.15093984	-0.271493	0.55805796	0.58765215	0.48903275	0.6072526	0.5654058	0.4768304	-0.2048578	-0.6022956	0.69873613	-0.0133806	0.5409069	0.0997529	-1.2957406	-0.4721344	-1.3748568	-0.9829247	-0.134372	0.08261509	-0.2572732	-0.0805977	-0.5101607	0.54349446	-0.2289675	-0.0893354	-1.4645774	-1.6769915
A_43_P23165	542	0.6372504	-0.0457409	0.3002047	0.26409316	0.0684657	-0.4931903	0.67906666	-0.0859957	-0.1097662	-0.0247684	-0.3884676	0.07194381	0.2143085	0.24762845	-0.3238689	0.45281652	-0.3423209	-0.5236704	-0.3717282	-0.0508528	-0.5666383	-0.4382877	-0.2984893	-0.2589406	0.1873551	-0.1141893	0.1522784	-0.3026123	-0.2509444	-0.9731629	0.254895	-0.561754	0.0558243	-0.4139338	0.0944321	0.18573076	-0.1229475	0.13132714	0.19755316	0.5858824	0.12463991	0.30488136	-0.0361145	0	0.17382145	0.1214976	0.29453704	0.35835195
A_42_P778587	543	0.3814168	0.22539571	0.36723477	0.18343544	-0.1087442	0.1316309	-0.035276	0.1504841	0.13785265	0.1062951	-0.0880075	0.05733445	0.1385541	-0.1377258	0.087729	0.03885845	0.77219343	1.0492139	1.1003952	0.8789396	0.9561486	0.1934681	1.1036277	0.6436491	-0.1079736	-0.2452068	-0.2898336	-0.2351708	-0.5371022	-0.7145662	0.12050819	-0.3078013	0.16128254	0.7106848	0.0451722	0.15577745	-0.5181384	-0.0555024	-0.069355	0.34589052	0.17719746	0.42461205	-0.3526492	-0.3839307	-0.5016995	-0.3870197	-0.3789024	0.38091898
A_43_P16186	544	0.1987291	-0.0150247	0.0503106	-0.0210123	-0.303386	0.01065165	0.32426077	0.0185964	0.01982044	0.0030635	-0.1291299	-0.0602365	-0.0351839	-0.0295006	0.0044651	0.5162988	-0.2472038	-0.4187329	-0.801168	-0.1763402	-0.3085266	-0.4538069	-0.1089817	-0.1858435	-0.2682218	-0.0100871	-0.1124759	0.02510554	-0.1517267	-0.2157067	-0.1485572	-0.3564973	-0.4113172	-0.1627388	0.2760272	0.2576175	0.05147836	0.10079195	-0.318327	0.14945531	0.16918685	0.01404144	-0.2730851	0.76324534	0.0555649	0.0125377	0.5494027	0.19526814
A_43_P18397	546	0	-0.0796645	0.5230253	-0.2391448	0	0.27293205	0.32965273	0	0	0	-0.0367346	-0.4593098	0.84703374	0.23195006	0.44983554	0.35403752	0	0	-0.7492572	-0.3667784	-0.1112577	0	-0.2178163	-0.2372575	-0.5725545	0.0889691	-0.3500164	-0.0775296	0.10546631	-0.2292976	0.23608455	-0.7338133	0.38112527	0	0	-0.2803175	-0.0214408	0.21767399	0	0	0	-0.0392878	-0.1055619	0	0.1126112	0	0	0.0210541
A_42_P793765	548	0.58118963	0.1735573	0.339468	0.23569345	0.0883322	-0.3428202	0.40155315	-0.2038193	0.20364639	0.23901224	0.06381276	0.10711481	1.32934	0.2927756	1.1001511	0.96624374	0.6089692	0.865469	1.0166445	1.1174603	0.0403371	-0.0136089	0.5381608	0.34916598	-0.0440928	0.2564826	0.5700917	0.11777259	1.716815	1.3041797	1.6361437	1.2480721	1.0557609	0.73237467	-0.8960478	-0.7526653	-0.8237977	-0.5208851	-0.428232	-0.1893609	-0.241807	-0.1398797	-0.8124414	-0.2276583	-0.7240561	-0.4507498	-0.7380577	-0.938005
A_42_P770829	549	0.5275793	0.14441611	0.03950355	-0.0163636	-0.0526021	-0.2430504	0.6216917	-0.2568846	-0.3603559	0.07902955	0.05388449	0.2094014	0.0435438	0.05427075	-0.094233	0.09914519	0.49719766	0.45857453	1.1269631	0.7202003	-0.3287015	-0.01649	0.32421994	0.41433305	-0.0998721	0.22634625	-0.2182011	-0.1795223	-0.1681447	-0.1170683	0.5752767	-0.2133835	0.5717458	0.30280522	-0.5541384	-0.3322001	-0.206086	-0.2716903	-0.192838	-0.3606529	-0.0087556	0.08418225	-0.4465397	0.07099955	-0.2621442	-0.3203172	-0.394109	-0.3814957
A_42_P595591	550	0.2935319	0.08870506	0.08473305	0.0601773	0.2636652	-0.5472369	-0.0488453	0.04126025	0.28112555	0.1038966	-0.0052571	-0.207325	0.39903498	0.21727845	0.7282562	0.12945935	0.35996246	0.47878596	0.45477813	0.49722242	0.19346234	-0.2102981	0.36666295	0.45139027	0.03422065	0.1612725	0.2775178	0.0365572	1.1941233	1.0558639	0.51822567	1.0311599	0.79328203	0.9256997	-0.0785146	0.0902767	-0.0152435	0.46326116	-0.1552944	-0.1702509	0.10640285	0.47803742	-0.0094958	-0.0770388	-0.0506649	-0.1208749	0.2142625	0.28185225
A_43_P13992	551	0.33837032	0.1070807	-0.0450912	-0.1471794	0.15829921	-0.396229	0.34108078	-0.173423	0	-0.0219932	0.2581211	0.80731964	0.02192621	0.0657148	0.0413635	0.14535345	-0.4452126	-0.080056	0.11724185	-0.1706216	-0.4822986	-0.5284553	0.20832755	-0.2449937	-0.1586454	0	0.34752563	0.01568219	0.02949634	0.12293936	0.0169198	0.03929544	-0.3318436	-0.2131698	-0.1244109	0.10498206	0.20784876	-0.2737385	0.22030711	-0.0810269	-0.2948289	0.5139456	-1.2084706	0.5143564	-0.1381106	0.37519765	0.52622366	0.5458369
A_43_P14148	552	0.46441126	0.29051614	0.71093684	0.1955805	-0.3624805	-0.4034008	0.03207065	-0.6681554	0.04285139	-0.2986755	-0.2411273	0.18541591	0.67793584	-0.0722736	-0.0236767	-0.3061739	-0.7440362	-0.9929378	-0.5629373	-1.0194073	-0.9613891	-0.6097749	-0.7170019	-0.7093508	-0.1884313	0.30073315	0.0766423	0.02339101	-0.8143826	-1.0213461	0.38063955	0.14001004	-0.7622174	-1.1164203	0.2571055	0.74011934	0.22010209	-0.2477067	1.1331856	0.26690415	0.35185766	0.5837467	-0.378566	0.76505965	0.68344635	-0.0243404	0.36961865	0.5590503
A_43_P17111	553	0.2122741	-0.0096607	0.1622267	0.0818496	0.15681934	-0.107307	0.34103015	0.1102777	0.24723504	0.27239946	0.20404524	0.03243445	-0.1677828	0.08471015	-0.0202933	-0.0189481	-0.2823024	-0.5115328	-0.2783699	-0.4991221	-0.1227284	-0.0575066	-0.2105675	-0.0392647	-0.1833125	-0.0530472	0.06798745	0.14979506	-0.5962358	-0.3038101	-0.7040286	-0.8497434	-0.7801352	-0.6842399	-0.1461945	0.4183371	0.5230418	0.2611494	0.3014617	0.3631592	0.47125244	0.46510547	-0.3083906	0.27798802	0.0790157	0.0103879	0.08559515	0.09519576
A_43_P14500	554	0.0711484	0.02281	0.1963019	0.2019954	-0.2499733	-0.110991	-0.0315876	-0.1528382	-0.1758209	-0.1898363	-0.2685752	-0.2998476	0.6457181	0.34939057	0.47998857	0.23498864	0.58038515	0.89404345	0.47374004	0.7189436	0.0379424	-0.0979786	0.09871865	0.01656485	0.0616436	0.0356498	-0.061542	-0.116261	0.94830084	0.80911255	0.99589974	1.0756235	0.9852257	0.7188673	0.68775547	0.6408005	0.6415987	0.72130346	0.29177094	0.45294285	0.41896343	0.3995609	0.164927	0.1151848	-0.009152	-0.0368219	0.6900344	0.7334852
A_43_P22598	555	-0.6535768	-0.6825028	-0.5711412	-0.7473917	-0.5808191	0.311265	-0.487701	-0.5934296	-1.1043754	-1.0873618	-0.5657902	-0.420507	-0.7606568	-0.8070669	-0.897275	-0.3217206	-1.1347599	-1.1236324	-1.2723956	-1.3694215	-0.365304	-0.6443697	-0.5284114	-0.6210461	-0.1363664	-0.0717597	-0.2805853	-0.1689654	-1.1927028	-1.2779131	-0.7156858	-1.1412749	-1.09091	-1.0791669	0.28952265	0.2233839	0.5108552	0.37327674	-0.6281843	-0.597199	-0.6293612	-0.6140303	0.65828085	0.95625216	1.052887	0.7779398	0.6953974	0.5951338
A_42_P641528	557	-0.1186781	-0.0506368	-0.2787711	-0.1980205	1.0057015	-0.3101673	1.2921205	0.25185922	0.4280659	0.5584535	0.6370917	0.60877895	0.10679865	0.03095865	0.18105885	0.51784635	-0.1958333	-0.3161335	0.01325084	-0.149601	0.27784294	-0.054955	0.30547047	0.34375095	0.04123566	0.20970109	0.0740752	-0.2229576	-0.0807209	-0.3240771	0.12447115	-0.1120867	0.07430125	-0.1804142	-0.7490907	-0.7354467	-0.6096606	-0.6420817	-0.3040257	-0.1110925	-0.2432962	0.0110817	-0.7840323	-0.3017302	-0.3675003	-0.2291017	-0.7525041	-0.9416814
A_42_P741992	558	-0.2103744	-0.0579825	0.00051785	-0.1637736	-0.1111264	-0.0126367	0.13585284	-0.1082797	-0.1594348	-0.1117993	0.01323175	-0.0603051	-0.2172804	-0.1252399	-0.1371293	-0.1272631	-0.2918067	-0.3796973	-0.3263764	-0.3283811	-0.5608464	-0.0273819	-0.1215253	-0.1524959	-0.1532631	0.01211835	-0.0981488	-0.0045027	-0.2575102	-0.2038546	-0.273613	-0.1959019	-0.2891136	-0.3087792	0.05612425	0.06233025	0.04733325	0.06197455	-0.0482283	-0.1129551	-0.1298094	-0.1021047	-0.0839634	0.12572396	0.10804605	0.0329571	0.08756015	0.08918905
A_42_P554712	559	0.11790945	-0.1233401	0.1013131	0.0962019	-0.2625542	-0.1480399	-0.114923	-0.2539163	0.01990935	-0.0733909	-0.034503	-0.3408222	0.43555015	0.4803242	0.5364761	0.60437447	-0.1345912	0.0572572	0.1241717	0.08965735	-0.1482129	-0.2153883	-0.2401524	-0.1776557	0.22023305	0.57714707	0.29899836	-0.2706503	-0.5831872	-0.6337414	-0.6098495	0.01661306	0.27079585	0.008738	-0.2461424	0.084075	0.08080245	0.11924554	0.34877443	0.22517249	0.2076545	0.0005164	-0.2600398	-0.2076211	-0.0340662	0.0019927	0.18768784	0.1037445
A_43_P19407	560	-0.0720736	1.195482	0.6529262	-0.0041017	0.31772444	-0.1479836	0	-0.4049719	0	1.0606738	0	0.14338244	1.477776	0	0.8162956	0.9759197	1.3792131	0.8778441	1.0384408	1.4392078	-0.7043322	-0.7555554	-0.2939508	0.28634	0.03540715	0	0.9247079	1.3539176	2.7111452	1.6799984	1.7335366	0	0	0.9015927	0.122865	0.1156467	0.17825615	0.06515333	0.13670236	-0.2636052	0.1559704	0.3954177	0	0	-0.1420692	0.77499795	0.46086365	0.06876901
A_42_P558354	561	0.05204155	-0.0117769	0.4263096	0.1748128	-0.2738337	-0.0811973	-0.3354111	-0.2116099	-0.217091	-0.0603376	-0.1443387	-0.2141709	0.3726911	0.2688427	0.4007735	0.29965594	-0.6259031	0.24013855	-0.6182618	-0.2655258	-0.0560107	-0.1589685	0.0018954	-0.0103922	-0.0592036	0.11416911	0.1785917	0.04364445	0.69320345	0.6141516	0.45978647	0.6442042	0.80665827	0.429636	-0.2857118	0.0214562	0.10256435	0.04952815	0.02988625	0.25251293	0.28946114	0.0988741	-0.1040583	-0.0863042	-0.1168866	-0.0982556	-0.0909753	-0.3407917
A_43_P20436	562	-0.2580893	-0.1617155	0.14019464	0.1673968	0.0405212	-0.0151367	0.9721956	-0.1419558	-0.2829086	0.01207725	-0.0623607	0.23284556	-0.1018515	0.2357423	0.1207648	0.30002666	-0.4046381	-0.2097652	-0.7502708	-0.1983241	-0.1083541	-0.4394974	-0.2187572	-0.1514611	-0.1952146	0.19023624	0.06137225	-0.026524	-0.2334032	-0.3262715	-0.0159951	-0.0872965	-0.4789795	-0.575134	-0.1148865	0.5446341	0.21777797	0.11853125	0.16483855	0.13618729	-0.007812	0.37215996	-0.9448996	0.09942906	0.09385251	0.49219036	0.5067648	0.1773727
A_42_P554831	563	-0.2498627	-0.0580916	-0.1582456	-0.0947194	0.22183704	-0.0163913	0.22532795	0.0756588	-0.0093498	-0.071291	0.0551653	0.03064825	-0.3753157	-0.2108069	-0.3687658	-0.2000776	-0.3934178	-0.6811914	-0.3788033	-0.5555711	-0.1053362	-0.0866132	-0.2076321	-0.2327452	-0.3490611	-0.4725055	-0.4145509	-0.3192215	-1.6883564	-1.6980839	-1.8719769	-1.3942204	-1.5182571	-1.2802968	0.01832295	0.07212495	-0.1985684	0.02635671	0.21232939	0.13663626	0.0050087	0.22193815	0.27265698	0.13284115	0.20124435	0.13315575	-0.1305981	0.19895935
A_43_P11695	566	0.18038559	0.35242555	0.4423475	0.36478907	0.0736275	-0.1680169	0.222579	0.23005676	0.24329141	0.0662837	-0.1478072	0.07271481	1.0227609	0.45825714	0.7487063	0.5535383	1.0880256	1.2094221	1.3850985	1.2635312	0.0430417	0.22257805	0.38587338	0.37117338	0.0249	0.53001165	0.22073366	0.1681657	2.2640667	2.1518936	1.781323	1.8751621	1.3410435	1.2333541	-0.1443353	-0.1341553	-0.1207309	-0.0621233	-0.2982235	-0.1207972	-0.1528049	-0.0020127	-0.2804523	-0.1882796	-0.1838135	-0.2165986	0.0089035	-0.1184516
A_42_P647500	567	-0.4365293	-0.0658372	-0.1509136	-0.1812108	-0.5382579	-0.0549884	1.0646372	0.33504942	0.3450965	0.3394382	0.10967781	1.1379371	0.09474464	-0.0003833	-0.1346827	-0.045436	2.0102198	2.2964296	1.4919374	1.85267	0.46868658	-0.053695	1.3976848	1.4243672	-0.7287154	-0.2612093	-0.6751657	-0.3953812	1.986398	1.9564035	2.2101076	1.5575964	3.0262003	2.1787884	-0.3873096	-0.3148863	-0.0240308	-0.4379497	-0.4165229	-0.4681125	-1.0977061	-0.5811889	-1.1010451	-0.1746304	-0.3570192	-0.1205028	-0.6632168	-0.9559708
A_43_P18422	568	-0.0031839	0.11236525	-0.1273704	-0.0174947	-0.0072331	0.0867338	0.3505211	-0.010036	-0.0279488	-0.039794	-0.0256277	0.17201039	-0.1007133	-0.0657401	-0.0401397	-0.1064425	-0.1592117	-0.1445909	-0.2311802	-0.1411805	-0.2110854	-0.3367763	-0.2675343	-0.123025	0.11990359	0.09455629	0.11744355	0.2120161	-0.0478025	-0.032487	-0.0813742	0.0121255	-0.0827007	-0.21413	0.21088842	0.29868937	0.09641451	0.20919755	0.3700385	0.34856987	0.44960934	0.44560248	-0.1235009	-0.0686388	-0.0105925	0.0583563	0.27395305	0.1623821
A_43_P12600	569	-0.39412	0.0389528	0.3508501	-0.2923835	0.15961865	-0.1633451	0.6859573	0.26621285	-0.0101025	-0.0462946	-0.3475707	0.17079256	-0.1928356	0.3024182	0.23267695	-0.1010414	-0.0525661	-0.3933304	-0.3965032	-0.0743315	-0.2821157	-0.7035646	-0.2467629	-0.0384769	-0.0599039	-0.0213602	0.11396696	0.35361406	0.08230589	0.612283	0.22135231	-0.0230248	-0.1188033	0.0861726	0.08924505	0	0.13088305	-0.0337873	0.1219745	-0.1047437	-0.0768198	0.46637177	-0.0324793	0.60281754	-0.3921435	-0.1314213	0	0.32901594
A_42_P621952	570	0.44615746	0.36163425	0.63476133	0.45293805	0.33965778	-0.1334424	0.4818287	0.35783958	0.2141142	0.0167136	0.15616465	0.31810045	1.1159973	0.76184225	1.1148095	0.9477676	0.30875686	0.4532776	0.27305174	0.2820635	0.21747111	0.19733335	0.34052128	0.2820001	0.721004	0.68984413	0.74939346	0.49874115	0.9259243	0.98033714	0.834023	1.1310067	0.3808813	0.60152006	0.22848035	0.56017065	0.33034655	0.4776721	0.5362792	0.44537926	0.49584296	0.5438361	0.1181507	0.1207523	0.06259731	0.19761655	0.5568609	0.43985462
A_43_P23116	571	-0.0726695	-0.2506051	-0.2305083	-0.8002752	0.53241354	-0.1635798	2.0449545	0.3128653	0	0.4576535	0.7394233	0.876868	-1.1203995	0.11479901	-0.7000153	-0.4189341	1.3985739	1.2745378	2.9197047	1.4516575	0.08212255	0	0.76798844	1.019367	-0.5205486	-0.0524105	-0.7641469	-0.1839171	1.3927689	1.533272	1.0115402	1.1008608	1.2184775	1.068021	-0.6603308	0.1601236	-0.0231702	-0.3536758	-0.9152877	-0.8423133	-0.9928327	-1.3025663	-1.1058407	-0.2244617	-0.5787027	-0.3235259	-0.2799964	-0.8175979
A_43_P16872	572	-0.0579901	-0.1653705	0.0637832	-0.0901632	-0.1229105	-0.0631943	0.08396005	-0.003684	0.20201874	0.0660257	0.0686426	0.32331324	0.1165018	-0.1136895	0.0284114	-0.1836062	0.24174875	0.18016005	0.31744716	0.17570065	0.1956563	0.12874125	0.33396244	0.4586769	-0.2703146	-0.0855727	-0.0830336	-0.1107506	-0.3013487	-0.3168364	-0.1296444	0.1373386	0.8405428	0.73630285	-0.1830497	-0.3022623	-0.2140569	-0.1558595	-0.4021878	-0.2732505	-0.2237549	-0.1056585	-0.1965938	-0.2070413	-0.0330095	-0.0043797	-0.3085126	-0.2690644
A_43_P13382	573	-0.064744	-0.2892608	-0.7071281	-0.3871064	0.53599983	-0.1625796	0.39247802	-0.1731797	0.6624918	0.6648054	0.56847763	0.5831457	-0.8032541	-0.5189538	-0.4771328	-0.407692	-0.6886144	-1.1856914	-0.7496238	-0.9402738	0.3037791	0.36029333	0.26332426	0.29563183	0.33649492	0.16543579	0.04010776	-0.0174784	-1.6198659	-1.7146182	-0.9723434	-0.8237243	-0.6918545	-0.5147314	-1.9222565	-1.6193933	-2.0897207	-1.9975481	-0.4145403	-0.4486718	-0.5243897	-0.2918659	-0.1586724	-0.2264762	-0.1453128	-0.177795	-1.961061	-2.1991591
A_43_P22224	575	-0.2794619	0.13019705	0.07753561	0.053041	-0.277689	-0.1014614	0.0778475	-0.1321631	-0.1317667	0.11048441	-0.2889057	-0.1057692	0.31762934	0.05068585	-0.1316405	-0.0740757	0.05884215	-0.0778623	0.12847614	-0.0501657	-0.2420101	-0.4394211	-0.2176586	-0.1509833	-0.5065401	-0.1082291	-0.0926337	-0.0131907	0.24400544	0.3569026	0.22589731	0.14601465	0.10744906	-0.034328	0.18543865	0.7901387	0.84860754	0.0573959	0.6815965	0.2639158	-0.1808355	0.07429981	-0.2809029	0.3484045	0.2446647	-0.0549133	0.42889026	0.36975026
A_43_P13365	576	0.16282463	0.10274606	-0.145227	0.5450256	1.1409531	-0.2497184	2.2154508	1.2293296	0.44143215	1.1646392	0.68908405	0.8225558	-0.7441971	-0.1737602	-0.8758957	-0.1075256	1.5452151	1.212358	1.6530755	1.0116463	0.78845835	0.1213691	1.0268903	0.7659712	0.29827213	0.7844467	0.4581742	0.89251375	0.43712902	0.6564939	1.5432708	1.6714354	1.5740006	1.2039082	-0.2870982	-0.1922953	-0.4325542	-0.4590221	-0.6155863	-0.9671876	-1.4384899	-1.122498	0.2897935	0.585907	0.531816	0.5412086	-0.6946253	-0.7883143
A_42_P813742	577	-0.0898171	-0.0905285	-0.1580209	-0.3477092	0.27746296	0.24352315	0.13480236	0.07888125	-0.580833	-0.4569922	-0.3157616	0.01541475	-0.4587507	-0.4416084	0.02981425	-0.2858119	-0.1882429	-0.2570291	-0.3258396	-0.16329	-0.4274979	-0.361701	-0.4992136	-0.2865415	-0.2609211	-0.5043721	-0.2809877	-0.647665	-0.358067	-0.4260616	-0.477438	-0.3041487	-0.1420904	-0.2322855	0.1047201	0.26807308	0.08443115	0.08150295	0.82388544	0.5832138	0.3917899	1.2114935	0.0856223	0.3472538	0.53492546	0.23360205	-0.0739107	0.0933938
A_43_P12532	578	-0.0441857	-0.027857	0.29931286	0	-0.5602691	-0.1339174	0.26893365	0.34693766	-0.2303743	-0.1164974	0.05745114	0.1186763	0.1799976	0	0	0.30356416	0.0404513	0	0.51839566	-0.4662337	-0.1517831	0	-0.0166816	0.00947201	0	0.23494391	0.35903814	-0.5970053	0	-0.286533	0.6656057	0	0.79009676	0.35593495	0.0344317	0	0	-0.0767792	-0.013878	0	0	0.349499	0	0	0.04029415	-0.0900881	0	0.10395342
A_43_P17793	579	0.1662159	0.1340637	0.25148487	0.15374805	0.0388026	-0.0849057	0.4716916	0.3977642	0.02359105	-0.0259871	0.01112365	-0.1424856	0.1715045	0.27506444	0.2211871	0.19975805	0.5143542	0.9990269	1.4068794	0.68439347	-0.1260853	-0.0727568	0.0264673	-0.1914525	0.09537315	0.3134637	0.1957407	-0.048511	0.3029699	0.630106	1.0168653	1.2812114	0.5570831	0.45281643	0.07777115	0.19060515	0.18564466	0.15444279	0.21755886	0.2365303	0.37870693	0.29054117	-0.0063438	0.24174595	0.07377291	0.0490136	0.08838465	0.00648785
A_42_P588747	580	0.25571752	-0.4839115	0.10122875	0.19952011	0.06126855	-0.1217718	0.17726709	0.0871892	0.3187926	0.0470362	-0.0357394	0.46767905	-0.0477209	0.26398897	-0.0075107	0.04676915	0.05827685	-0.2750337	0.3014369	-0.0462761	0.10552836	-0.3358436	-0.1283517	-0.0446515	-0.4316752	0.01337241	0.2142754	0.0871415	-0.0347	0.2999706	0.09508224	0	-0.1961842	-0.3095779	-0.3708222	0.23940492	0.3556502	0.1708198	0.01836066	-0.1489923	0.13638715	0.30309868	-0.9216199	0.28294104	0.01071335	-0.2039504	0.28684995	-0.0558724
A_43_P10720	581	0.42083216	0.0610015	0.14592639	0	0	0	0	0	0	-0.1676868	0	0	0	0	-0.2882435	0	0	0	0	-0.8294078	0.1174802	-0.1745495	0	0	-0.1543823	0.2648904	-0.0943612	0	0	0.65297973	0.8432884	0	-0.3784647	0	0	-0.0574452	0	0.54966205	0	0	0	0.92099094	0	0.62314653	0	0	0	0
A_42_P543654	582	-0.1841879	-0.5339713	-0.0079341	0.13996986	-0.1212416	-0.4701639	-0.1170254	-0.0681997	0.4864421	0.14774175	-0.3037024	-0.0957289	-0.1801009	0.26664782	-0.5853649	-0.8063627	-0.0668125	-0.1585393	0.1698556	0.21645406	0.07345435	-0.2149077	0.26226133	0.12900925	-0.7617949	-0.9582529	-1.0587416	-1.4178467	-1.0037899	-1.0659795	-0.960301	-0.9448571	-0.2639604	0.1381435	-0.1641059	-0.1740241	-0.5495024	-0.214963	0.16887045	-0.0785418	0.3432722	-0.4260988	0.16455795	-0.4259449	-0.320363	-0.7537541	-0.1430798	-0.2966371
A_43_P11017	584	0	0	0	0	0	0	0	0	0	0	0	0	0	0	0	0	0	0	0	0	0	0	0	0	0	0	0	0	0	0	0	0	0	0	0	0	0	0	0	0	0	0	0	0	0	0	0	0
A_43_P16882	585	-0.0853596	-0.0971751	-0.0867958	-0.055244	0.1054244	0.122848	0.8508181	0.36001015	-0.2222872	-0.251822	-0.0492425	-0.0072908	-0.1653314	0.28700075	-0.1482654	-0.3566409	1.0260916	0.7447705	1.5996323	1.2123737	0.0570173	-0.196742	0.48422283	0.29120684	-0.1319108	-0.2317386	-0.23419	-0.1895337	-0.5188722	-0.3028479	1.2553344	0.14686255	0.5869945	1.157445	0.16911745	0.1212678	0.0821571	0.16419125	0.06761695	0.32088044	0.39123732	0.31021208	0.04319425	-0.1044354	0.16059685	0.0507946	0.2092123	0.02419565
A_42_P770336	586	0	0	0	0	0	0	0	0	0	0	0	0	0	0	0	0	0	0	0	0	0	0	0	0	0	0	0	0	0	0	0.38237455	0	0	0	0	0	0	0	0	0	0	0	0	0	0	0	0	0
A_43_P21410	587	0.044549	-0.0151563	0.10008765	0.03628495	-0.1585202	-0.0168462	0.25792405	0.06863645	-0.405776	-0.3132145	-0.0777693	0.05465844	-0.242167	0.02564955	0.15857315	0.15893461	-0.3224078	-0.2429653	-0.5939046	-0.2975335	-0.150116	-0.0561772	-0.2639651	-0.2497616	-0.1733398	0.16502476	0.0166769	0.02730086	-0.2241049	-0.2859659	-0.1219945	0.253367	-0.3792911	-0.5298729	-0.242933	-0.9023879	-0.1174599	-0.3127723	-0.2728989	-0.2169881	-0.081554	-0.0070906	-0.3521099	0.3782992	0.15729	0.23413366	-0.222841	-0.2679243
A_43_P19568	589	0.8035698	0.49096224	-0.1108155	-0.0357502	0.43266195	-0.1069116	1.2340448	0.9223032	0.25613296	0.65739274	0.31405592	0.3002132	-0.3517548	-0.0226474	0.68119025	0.99553347	1.3221941	0.3424158	0	0.25604105	0.39482236	-0.4211009	0.0180032	0.29331914	0.36132002	0.51386285	0.9014125	0.66515183	0.58145404	0.28530425	0.42606604	0	0.5225084	0.4313295	0.07085539	0.14445254	0.0327711	-0.5242715	0.16188	0.02403724	-0.6031324	-0.2973797	-0.8404274	0.9304807	0.31620482	0.29689595	-0.0944343	-0.4979525
A_43_P19830	590	-0.2127218	-0.4773474	-0.2601014	-0.3079429	0.1583347	0.06827545	0.5340867	0.09501505	-0.4778371	-0.2354608	0.0013089	0.05673315	-0.5028024	-0.4226685	-0.3783717	-0.0917649	-0.1307869	0.097497	0.363235	-0.2860852	-0.0821514	-0.0023508	-0.1027718	-0.1988406	0.03373765	0.21727611	0.14205125	0.08342841	0.25293255	0.11940245	0.1828928	0.43886754	-0.2790904	-0.3287734	0.0972724	0.01689625	0.03665785	0.00864125	-0.3584127	-0.4746838	-0.3093357	-0.3367019	0.21649745	0.58284235	0.6750412	0.41864443	0.20041135	0.29759073
A_43_P17414	591	0.44582915	-0.1021307	0.4532256	0	0.0087986	0.0579381	0.83487225	0.0317037	0	-0.001296	-0.0356701	0.1482621	-0.3942325	0.4544697	1.0545223	0.9324255	-0.3399289	-0.0147798	-0.7574389	-0.3286011	-0.4932855	-0.0121896	0.00929616	-0.0421884	0	0.82766384	0.41778833	-0.0660401	0.16756131	0.18718074	0.11852576	0	-0.3299685	-0.2943341	-0.1190052	0.30238914	-0.1957213	0.5711527	0	-0.0986388	0.079341	0.49613452	-0.4631707	0	0.0269711	0.35727957	0	0.08481266
A_43_P16743	593	-0.0633168	0.03660345	0.00516985	0.0437641	-0.2621718	0.01928615	0.00538255	-0.0069089	-0.2538638	-0.1000462	-0.1231876	-0.130477	0.29610825	0.38621092	0.2895079	0.15509845	0.36862946	0.50506926	0.6058512	0.5232778	-0.2150412	-0.0600872	0.05598065	-0.0204311	0.09904575	0.39130163	0.11023715	0.17240429	0.9703093	0.8370347	0.86210537	0.89164686	0.49411303	0.54819965	0.33382463	0.4266219	0.43217468	0.40540797	0.04020405	0.07549951	0.1421957	0.16244605	0.1089053	0.21210006	0.09239675	0.03297995	0.5151152	0.5461569
A_43_P22213	594	-0.0038819	0.00145295	0.0668507	0.0472486	-0.3209662	-0.1825209	0.16595985	-0.1767978	0.553128	0.7760694	0.2007122	0.23941237	-0.1246939	0.15076496	0.13954832	0.4073763	-0.2726331	-0.2784696	0.5710504	-0.3988963	-0.0425525	0.16513965	0.12730075	0.15329936	0.53312016	0.95009565	0.9413104	0.8133397	-0.0855484	-0.0572363	-0.0375338	0	0.13685225	0.44865534	-0.9923027	-0.1651297	-0.703567	-0.6417151	-0.5654151	-0.8141856	-0.922766	-0.8896432	-0.3794708	0.0509019	-0.1502266	0.02595905	-0.8006053	-0.7602062
A_43_P20088	595	-0.3104387	0.15055415	0.08663081	-0.0575095	-0.0709057	0.04047585	0.0299444	0.05065205	-0.1475248	-0.0218913	-0.3679013	-0.1126852	-0.006175	-0.145011	0.31716585	-0.0915213	-0.2952085	-0.397769	-0.3597293	-0.3516765	-0.3375297	-0.2258311	-0.3242402	-0.4568462	0.06378555	0.2322645	-0.1239838	-0.0161109	0.0004554	-0.1204942	-0.0204806	0.49036008	-0.4790497	-0.1834683	0.16962075	0.3918705	0.1980753	-0.1557427	0.47015288	0.14271116	-0.0418141	0.2682686	-0.0961747	0.08901496	0.3921237	0.20017125	0.21915054	0.24518299
A_43_P12211	596	-0.6375635	-0.3783765	-0.5318555	-0.4985821	-0.3687008	-0.0642838	0.45582676	-0.1060253	-0.1640492	0.09762836	0.40111947	0.4383879	-0.4938252	-0.2241828	0.25115103	-0.4035647	0.46806026	0.39089918	0.30058765	0.62089133	0.25322056	0.1564717	0.4637146	0.6217456	-0.2294073	0.14006424	-0.1941371	-0.2425495	0.45224714	0.51197815	-0.3764221	0	0.9505775	0.9541662	-0.1355111	-0.0812791	-0.1070175	-0.2641816	-0.4808102	-0.9994648	-1.1612227	-0.818603	-0.7490082	0.22904876	-0.2334347	-0.1670952	-0.0820256	0.06233215
A_42_P806129	597	0.17490914	0.2109494	0.17640501	0.020782	0.2797041	-0.0537162	0.32018757	0.4883399	0.10130405	0.38021332	0.05684235	0.46324164	-0.0205493	0.31099415	0.19755605	0.1340165	-0.114191	-0.3306961	-0.1509595	-0.1144095	-0.3400192	0.2394042	-0.1853853	0.08606866	0.4223628	0.8217249	0.7888585	1.0641384	0.4212222	0.7185211	0.30478808	0.96131706	-0.4281783	-0.1995011	-0.4707518	-0.1228113	-0.2705536	-0.4803376	0.27449796	0.3173046	0.533175	0.72267115	-0.2447158	0.13771915	-0.3185124	-0.1282725	-0.1459627	-0.505559
A_43_P13288	598	0	0.7674267	1.1070821	0	0	0.08731486	0	0	0	0	0	0.1790442	0.26970816	0	0	0	0	-0.2380414	0	0	-0.2036635	0	0	-0.2016628	0	0	0	0.5397431	0	-0.0247322	0.15848699	0	0	0.4432058	0.03834935	0.15346906	0	0	0	0	0	0	-0.1975486	0.27464285	0	0.34847084	0	0
A_42_P700971	599	0.16056535	0.42388645	0.6437105	0.17627619	-0.0769208	-0.0705917	0.71275854	0.22602844	-0.2515512	0.07716826	-0.2805734	-0.0143476	0.1521225	0.37344936	0.599494	0.13168855	-0.4741981	-0.176771	-0.263535	-0.3948309	-0.4073736	0.04532225	-0.4492066	-0.4569409	-0.8838249	0.11402465	-0.5580079	-0.5309613	-0.645916	-0.5475838	-0.4934903	0.29815885	-1.1208344	-0.3256082	-0.0449671	-0.5424885	-0.2563366	-0.1865577	0.3768075	-0.0842705	0.5329256	0.26199034	-0.4327441	0.0291723	-0.2702497	-0.2204863	-0.3091514	-0.1332109
A_43_P20281	600	-0.4179997	-0.2261482	-0.0334316	-0.2065167	-0.0087862	0.10107185	0.15165141	-0.1289206	-0.580235	-0.3982025	-0.3216186	-0.0661855	-0.2443666	-0.1450658	-0.139431	-0.1681814	-0.3888121	-0.4069462	-0.2206888	-0.5385662	-0.3817096	-0.0836816	-0.4322991	-0.4108224	-0.1379204	0.06978846	-0.2027917	0.00613355	-0.3677331	-0.4111261	-0.3750649	-0.1559058	-0.651288	-0.5181122	0.14296481	0.19767666	0.25433874	0.27853495	-0.192041	-0.1882171	0.0462737	0.09031155	-0.0013208	0.49088097	0.32731965	0.19934416	0.44234514	0.4532476
A_42_P842448	602	-0.3227263	-0.4506383	0.5551655	-0.2639113	-0.0887509	0.05874	1.4217803	0.17556764	-0.1405167	0.40885913	-0.3514164	0.19788645	0.08755205	0.2740726	0.41262153	0.68884254	-1.0089893	0.2732999	-0.2201884	0.1501935	-0.4610605	0	0.5406397	0.12218665	0	-0.0355766	-0.0482137	-0.1333271	0.4918759	-0.4641435	-0.1210068	0.14428279	-0.2170575	0	0.4136	-0.5922356	-0.0089814	0.18328999	-0.1549528	0.0912945	-0.3406673	0.45123476	-0.4108169	-0.1895577	-0.3737004	0.5605445	-0.668581	0.04805255
A_43_P18395	603	0.00371814	-0.4097641	0.00867485	-0.0240297	-0.3804174	-0.2232091	0.78704834	-0.0120918	-0.1138644	0.0496614	-0.1456185	0.06526351	-0.0715516	0.29898572	0.6279588	0.17365076	-0.0363915	0.07002376	0.4572561	0.703923	0.38230896	0	0.54553056	0.11281586	0.0116744	0.5379455	0.22136216	0.00998	1.081388	0.4511547	0.60109305	0.54834664	0.00303245	0.5538877	-0.4519444	-0.9018431	-0.1725266	-0.1740226	-0.335999	-0.6408414	-0.0342181	0.26348948	-0.3920636	0.33997515	-0.1242979	-0.0429887	-0.2463549	-0.2488056
A_43_P13265	604	0.26804304	0.26567885	0.20088145	0.15322205	0.07835865	-0.007008	0.2577958	0.0770402	-0.0615859	0.1752777	0.0332961	0.043571	0.12037565	0.0569291	0.0848875	0.10445169	-0.2794004	-0.1941314	-0.4548789	-0.3224659	-0.1428857	0.1708927	-0.2965245	-0.2496104	-0.0191727	-0.1518188	-0.0091229	-0.0517988	-0.1347189	-0.3679801	-0.2945896	-0.5131655	-0.5850687	-0.5294862	0.24799255	0.21657896	0.11856221	0.15328835	0.1896329	0.30993986	0.3377509	0.28042936	0.0774703	0.0577917	0.1694441	0.01252555	0.15005064	0.06125785
A_42_P620064	605	0.61239195	0.34650326	0.47809935	0.2706518	-0.1155691	-0.0230828	0.38251117	0.42237616	0.0328307	0.29923415	-0.1067202	0.45141006	0.15200806	0.29480147	0.564235	0.9718399	0.30215836	0.44135806	0.58757794	0.5558634	1.6742902	0.29099855	1.4750228	0.8806486	0.2249136	0.7072879	0.23647355	0.01104305	0.2048554	-0.0397172	1.4056773	0.1436835	-0.8010519	0.5523893	-0.380898	-0.4754458	-0.7161119	-0.1575827	-0.1554674	-0.1787477	0.19120365	0.778265	-0.5997865	-0.1153397	-0.7483535	-0.4120264	-0.8825622	-0.03329
A_43_P15529	606	-0.1553574	-0.0908871	-0.1079016	0.04134655	-0.0336094	-0.0447483	0.06160165	0.0422511	-0.1129846	-0.0887708	-0.0969758	-0.0546289	-0.2119694	-0.0145593	0.15780641	0.3264894	-0.288806	-0.338156	-0.7689328	-0.2670274	-0.3735662	0.13130856	-0.2824154	-0.2451692	-0.4194775	0.01832776	-0.2280884	-0.1063376	-0.3366413	-0.3653286	-0.2004537	-0.3684526	-0.6355534	-0.6089611	0.1824894	0.14770316	-0.143713	0.1529136	-0.2636536	0.10015681	0.1872406	0.20435	-0.2173689	0.1517432	-0.0123544	-0.0291434	0.0037675	0.0673432
A_43_P20337	607	-0.3327117	0.0266013	-0.1661816	-0.2847534	-0.0653296	0.08154731	0.05144171	-0.1093655	-0.1615419	-0.2134519	-0.0031767	-0.0771303	0.45893764	-0.5068264	0.46725464	0.22010136	-0.7237201	-0.0993777	-0.6100798	-0.3370791	-0.2296296	0.0938101	-0.21486	-0.196095	0.35185528	0.1787157	0.1442456	0.0104847	0.637969	0.37946606	0.43881512	0.6571994	-0.2383337	-0.3135176	-0.1836968	-0.2166353	-0.1795926	-0.1821495	0.09608226	0.188241	0.10514215	0.2089219	0.0895638	0.0470533	0.12174985	0.054595	-0.2038393	-0.1615882
A_43_P20764	608	-0.2915492	-0.1939478	-0.1723366	-0.1278787	-0.0029945	0.00483605	0.13535975	0.09193231	-0.7208538	-0.6017666	-0.2890759	-0.2224822	-0.2606411	-0.2076249	0.01037695	0.21769905	-0.3341494	-0.2981644	-0.8420067	-0.4364505	-0.4053932	-0.3399434	-0.3520913	-0.3334923	-0.1810384	0.30219695	0.01320605	0.1666503	-0.4025784	-0.2842484	-0.2885065	-0.2128291	-0.7481752	-0.580349	0.43836164	0.6333766	0.43415114	0.45073414	0.0878859	0.1350403	0.16955474	0.1080813	0.04961445	0.38076976	0.42837286	0.3569279	0.5511708	0.56493187
A_43_P11756	609	-0.10852	0.00569675	0.07005735	-0.1213494	0.1729026	-0.0236306	0.3257809	0.09686615	0.0004506	-0.0731278	-0.0678583	0.0772233	-0.3950157	-0.1187592	-0.3049745	-0.1870107	-0.0570154	-0.2985444	-0.0598999	-0.2539024	-0.0476422	0.0266867	-0.0247717	0.0960388	-0.0032773	-0.1925015	0.01125955	-0.0267597	-0.9556012	-0.9267168	-1.4553161	-0.6415639	-0.1713442	0.08473445	-0.2478457	-0.2357112	-0.2787648	-0.2078853	0.160623	-0.1195784	-0.0277448	0.15091275	0.04325915	0.0499745	0.1771106	-0.0371924	-0.2672315	-0.2990079
A_43_P22895	611	0	0.33262178	0.0058912	-0.1489697	0.10849855	-0.8112292	0	-0.1747307	0	0	-0.3004244	-0.7238892	-0.9652224	0.5253453	1.055726	0	-0.6706693	-0.6830881	-0.7924452	-0.8088207	-0.5748642	-0.1783907	0	0.0273199	-0.6897316	-0.0174317	0.0159595	-0.2535355	0.27471974	-0.4779649	-1.0082273	0	-0.1809388	-0.3987642	0.1788489	0.1236482	-0.1839652	0.07810789	0	-0.7362572	0.8363581	0.05614245	-0.7391371	0	0	0.5771086	-0.8954136	-0.4684196
A_43_P17276	612	1.303844	0.93085337	1.2154655	0.78910685	0.81945175	-0.112555	0.9648252	0.8795953	0.3048229	0.3647647	0.0779009	0.0595312	0.7481351	0.5763178	0.54266495	0.33683443	0.8288002	0.72269195	1.1548915	0.80518574	0.10528375	0.46278474	0.1960993	0.1397133	0.007164	-0.1901602	0.0921197	-0.2218099	-0.3475666	-0.1803174	0.0340991	0.20233725	-0.1853047	-0.063036	-0.0082651	0.07405185	0.03088855	0.1184697	0.306211	0.1966381	0.28677794	0.4046955	-0.3880996	-0.4651756	-0.6295824	-0.6203313	-0.1324844	-0.1212068
A_43_P11676	613	-0.0236578	0.88238645	0.2714591	-0.0430901	0.2582207	0.02185585	0.67720455	0.7135551	-0.0104129	0.06090785	0.02892781	-0.2827573	0.3924582	0.69987106	0.81286764	0.82210827	0.12988615	-0.0348382	0.2784078	0.2690835	0.0985613	0.69810176	0.27803275	0.1188414	0.09585784	0.2167773	0.039639	0.52645206	-0.3993504	-0.0979862	-0.2890804	-0.0142635	-0.5920436	-0.6191933	-0.2468057	-0.1102784	-0.0946796	0.56198335	-0.0191994	0.5459535	0.7698227	-0.2083402	-0.3320257	0	-0.8125851	0.1006148	-0.1552334	-0.1090151
A_42_P652827	614	0.23346666	0.4150157	0.1603742	0.19793795	0.1834197	0.0486078	0.01299664	0.28729582	-0.0382538	0.23168755	-0.1844163	0.1652298	-0.0814633	0.5258894	0.82745504	0.41516635	-0.1347347	0.12195635	-0.3887777	0.10548925	0.09562489	0.5986631	0.12760735	0.5676055	-0.5212064	0.251411	0.2166743	0.32889745	-0.2372876	-0.2715583	-0.019196	-0.0725503	0.06561375	0.0315704	-0.7740307	-0.5524762	-0.6836722	-0.5551357	0.3108063	-0.0085415	0.0687175	0.2431536	-0.8924518	0.17076851	-0.5224309	-0.3906407	-0.7015042	-1.0264904
A_43_P10920	615	-0.1146021	0.1269431	-0.0709	0.1768665	-0.2188639	0.19956066	-0.966706	-0.5213928	0.21476366	0.0810065	-0.1062269	0.19151449	-0.4137077	0.0666704	0.2875066	0.12972835	-0.3246174	-0.2983584	-0.2421265	-0.3255191	-0.2871018	0.01427016	-0.2997794	-0.1095128	-0.3326597	-0.2700476	-0.0298834	0.11402415	-0.5685782	-0.3573741	-0.6767898	-0.0959859	-0.1731992	-0.128305	0.21064806	0.0441594	-0.2456488	-0.1827216	0.4209938	0.07379194	0.709342	0.014266	-0.036231	0.06459636	-0.1044488	-0.4139185	0.24573809	-0.158042
A_42_P483967	616	-0.4161923	0.26709118	-0.0861621	0.0416517	-0.0095372	0.07185935	0.5894737	0.1755827	-0.3085311	0.08183861	-0.0946894	-0.2308469	-0.1696029	0.0318656	-0.0600451	1.0201643	-0.2669883	0.31761572	0.6478804	-0.2237959	-0.333961	0.0630334	-0.1255918	-0.058074	0.03254499	0.3301403	-0.0085478	0.10866545	-0.4588493	0.6113227	0.10529001	-0.1193109	-0.3490567	-0.3720965	0.2173817	0.08755186	-0.0303581	-0.016738	-0.2564874	-0.3153913	-0.2191737	-0.1014521	-0.165641	0.1967971	0.01449321	0.09613655	0.08167125	0.17818594
A_43_P22276	617	0.22265479	0.0914168	0.45769456	0.33367777	-0.4151626	-0.1906223	-0.4741378	-0.3608689	-0.2580547	-0.3281899	-0.3500328	-0.2415996	-0.0597997	0.12168644	0.10237025	0.12230919	-1.5502777	-1.6138558	-1.6400213	-1.6254902	-0.6389094	-0.3880386	-0.8531399	-0.9161087	-0.2098227	-0.250382	0.01296665	-0.0671449	-1.6418271	-1.6128311	-2.218719	-1.7892742	-2.2867079	-2.1227365	0.4693675	0.58460104	0.59128046	0.3991375	-0.0483971	0.2330713	0.0685505	0.24038029	0.1242452	-0.0814105	0.2067042	0.2073818	0.3294563	0.13166665
A_43_P12601	619	0.06200171	0.1526775	0.07899714	0.1616545	-0.1187105	-0.1186137	0.22009325	-0.0939231	-0.0491452	0.21775961	0.0974851	-0.0067501	0.26211974	0.2655282	0.2820582	0.44108582	0.0455694	0.2283273	-0.1191564	-0.2191854	-0.0075231	0.27557898	-0.042913	0.12509775	0.3632021	0.6363329	0.36318728	0.16032074	0.21591711	0.20399949	0.31188536	0.43402386	-0.0737534	-0.0767079	-0.1144805	0.27545026	-0.0777941	0.02492475	0.31023216	0.47730204	0.29843995	0.23108056	0.32631445	0.543342	0.50714684	0.49642563	-0.0780893	-0.1514612
A_43_P12127	620	-0.0388107	-0.0528125	-0.1504387	-0.1716103	-0.272491	0.13429165	-0.0565396	-0.2771683	-0.0167518	0.2848973	0.1042838	-0.1975937	-0.1705003	0.0685649	-0.1403423	0.1500182	-0.0566616	0.4025402	-0.2166443	0.25543836	0.13297606	0.32487294	0.11155416	-0.1332836	0.13960505	0.2639332	0.08302305	0.00444315	0.7339082	0.63246727	0.7537955	0.80322313	0.1787257	0.0754404	-1.0550542	-0.8427119	-1.0087795	-1.0971031	-1.1306167	-1.1070557	-1.2361422	-1.004641	-0.3859181	-0.3038788	-0.1898283	-0.3320236	-1.0250545	-1.0888286
A_43_P21240	621	0.16932535	0.2879324	0.4485302	0.32494774	-0.041878	-0.2687235	0.36287588	0.07551144	-0.3893744	-0.1303347	-0.584407	0.3248942	0.16158056	1.0577469	0.75123215	0.9293445	-0.1329558	-0.4143584	-0.7482398	-0.0811868	0.21937205	0	0.46612644	-0.6568962	0	0.95533234	0.51561856	-0.1499429	0.3381648	0.03375405	-0.1960688	0.3679995	-0.1935868	0.17349814	0	0.5632529	-0.5040552	0.5020206	-0.2005002	-0.5727584	0.6028679	-0.0350347	-0.3294936	0	-0.2310224	-0.0018552	-0.4030111	-0.4004329
A_43_P13544	622	-0.1971608	-0.0627203	-0.0790244	-0.135347	-0.0009999	0.06625795	0.08053395	-0.0621834	-0.2159915	-0.2109261	-0.1235185	-0.1124229	-0.173016	-0.1940913	-0.0704694	-0.0483037	-0.3303113	-0.3868723	-0.3970842	-0.4314423	-0.2023906	-0.0562992	-0.2460685	-0.2343674	-0.0130482	-0.0092239	-0.0314779	0.0335822	-0.2890406	-0.2028212	-0.258431	-0.2598342	-0.5661016	-0.4740225	0.17293455	0.19334126	0.18175939	0.1548848	0.04860065	-0.0370927	-0.0343914	0.0472636	0.12334445	0.08081725	0.23528099	0.051579	0.12079475	0.2043333
A_43_P12598	624	-0.1651402	0.07860235	0.0396228	0.0293784	-0.0861946	-0.0090952	0.1405902	0.0059433	-0.2767367	-0.0984507	-0.1315003	-0.0220017	-0.0900831	-0.0295582	-0.044952	-0.1649897	-0.3774138	-0.4011283	-0.4276629	-0.5188546	-0.2682643	0.13956979	-0.3716736	-0.2220078	-0.0708804	0.09862135	-0.1355729	0.10768555	-0.2500057	-0.2493424	-0.2005458	-0.3307061	-0.5335918	-0.6190658	0.00034215	0.3372302	0.37410545	0.27270794	0.04352336	-0.0709048	0.07474565	0.1033802	-0.1449737	0.46279836	0.23376025	0.0847249	0.39677	0.40784785
A_43_P16141	625	0.04121885	0.50561047	0.3781366	0.1994747	-0.1420929	-0.4154392	1.1996386	-0.0428567	0.16210401	0.2573142	0.2403992	-0.4481346	0.13069844	0.6163172	0.6797086	0.7002254	-0.0881193	-0.078532	0.5161555	0.0321684	0.14111976	0	0.42677355	0.34070277	-0.0905093	0.90262413	0.1627052	0.22139621	0.38079715	0.1993717	0.60486394	0.0281498	-0.3389481	-0.2316904	-0.4602909	-0.6567857	0.03227736	-0.6927958	0.27913517	-0.0846154	-0.031848	0.1852632	-0.0995448	0.17046046	0.2089472	0.0462027	-0.0884961	-0.3383052
A_43_P18002	626	0.07362985	-0.0447874	-0.0376239	0.14442919	-0.1433039	-0.0138674	0.28187656	0.03439621	-0.3064489	-0.1551219	-0.1579304	-0.2336493	0.06057645	0.1217947	0.11646935	0.1352482	0.0112457	0.16370915	-0.3885761	0.041142	-0.1108537	0.20841025	-0.0551725	0.0362973	-0.2182875	0.00465624	-0.0015573	0.08659505	0.51840734	0.21895884	0.27634335	0.17864326	-0.1226898	-0.0865426	0.12601571	0.2855468	0.07737824	0.18356705	-0.2122708	-0.1040168	-0.0250959	0.1551819	0.00626035	0.07139731	0.10790876	-0.0162235	0.09250166	0.11119985
A_43_P10696	628	0	0	0	0	0	0	0	0	0	0	0	0	0	0	0	0	0	0	0	0	0	0	0	0	0	0	0	0	0	-0.2841108	0.20287324	0	0	0	0.01356065	0.16776334	0	0.0928315	0	0	0	0	0	0	0	0	0	0
A_42_P567962	629	-0.4342291	-0.7835426	-0.0225084	-0.4904735	-0.5439248	-0.361526	-0.2212333	-0.4197278	0.38092375	-0.068613	-0.3424482	-0.2011166	-1.2771099	-0.1629429	-0.850945	-0.6250782	-0.7434144	-1.393388	-1.3245151	-0.9724882	0.02429391	-0.0534269	0.25372195	-0.0549753	-0.6734301	-0.8244927	-1.4777739	-1.1462934	-1.7576504	-1.8710668	-0.5486355	-0.8493512	-1.06342	-0.4863534	-0.7597911	0.1706874	-0.0519457	-0.6891716	-0.9772328	-1.2262521	0.51776123	-0.4648714	-0.1489876	0.41283262	0.19347855	-0.2585282	-0.6956253	-1.4716645
A_43_P16491	630	0.01237966	0.00895875	-0.1094244	-0.2669056	0.06990145	-0.0449939	0.04190205	-0.1448803	0.09743886	-0.2206864	-0.1077094	0.08906014	-0.1608639	-0.319962	-0.0068539	-0.1821352	-0.4348512	0.41861472	-0.6328861	-0.3321014	0.14470625	0.05139445	0.5218641	0.25685933	0.25969315	-0.0992713	-0.0711952	0.3049364	-0.4845958	-0.4350643	-0.1294085	-0.4268343	-0.4975476	0.11070915	-0.1202083	-0.0544603	-0.6833854	-0.1487317	-0.3550035	0.00250435	-0.3309374	0.06721786	-0.0790043	-0.0745253	0.1841307	-0.16716	-0.3440342	-0.2227111
A_42_P646213	631	0.10519385	0.8677807	0.09933846	0	0	0	0	0	0	0	-0.2391239	-0.2530098	0.43492952	0.63485944	1.389606	0	-0.4934253	-0.7880898	0	0	-0.2628608	0	0	0.36275578	0.00149074	-0.0611572	-0.2052605	0.6590203	0	0.14570889	-0.2022678	0	0	0.0989101	0.25637364	0.07726115	0	0.5827386	0	0	0	1.2271297	-0.1019855	0	0.2572603	0	0	0
A_43_P17988	632	0.6046466	0.4836244	0.7321157	0.2603378	0.1721611	0.0109211	0.2704334	-0.051825	0.13967656	-0.0917664	-0.3052855	-0.2908959	0.22403575	0.08613395	0.14963296	-0.1832462	0.28543946	0.2795954	0.27045107	0.29442406	-0.2968102	0.0253129	-0.1428985	-0.2382893	-0.5344338	-0.5824533	-0.4302497	-0.6810465	-0.642829	-0.591032	-0.5032916	-0.4621472	-0.4839101	-0.4788476	0.32486343	0.46903318	0.46643686	0.42534256	-0.0926819	-0.1673951	-0.4077559	0.00201465	-0.3162489	-0.5850954	-0.5768957	-0.6922517	0.24697305	0.29443786
A_42_P571388	633	-0.1114436	-0.074254	0.02538155	-0.0406633	-0.1593346	0.0254645	0.18258381	-0.1041966	0.15744494	-0.7471166	-0.0348049	-0.1345826	-0.095613	0.02090595	-0.1427499	-0.1476288	-0.282175	-0.334035	-0.600637	-0.3928748	-0.3161802	0.07385424	-0.2826057	-0.2029896	-0.1353163	-0.0139985	-0.096488	0.05768635	-0.4376746	-0.3512206	-0.2830687	-0.5327964	-0.5831422	-0.6045532	0.27844524	0.44463494	0.10033965	0.36580655	0.147136	0.14913514	0.29066706	0.33408836	0.24458574	0.03381015	0.2137561	0.0213747	0.27439356	0.15907189
A_42_P814835	634	-0.3670735	-0.2522034	-0.5077186	-0.3289113	-0.4051088	-0.0734882	-0.4345737	-0.5852242	0.0579071	0.0916953	0.0764451	0.03684715	-0.9087143	-0.5129666	-0.9319262	-0.7088843	-0.7414013	-0.9770322	-0.8125061	-0.9643307	-0.0503593	-0.0918722	-0.0001574	-0.0260281	-0.3172526	-0.3411679	-0.3555198	-0.236599	-1.3777146	-1.2058821	-1.3533835	-0.7893858	-0.3415499	-0.3116121	-0.3263021	-0.2818966	-0.4521308	-0.4056616	0.14157245	0.12425564	0.23788261	0.12623975	0.1458268	0.0422425	0.1463342	0.12166025	-0.4489379	-0.4918819
A_43_P15790	635	0.30971766	0.3466277	0.32162857	0.24146555	-0.3886008	-0.0231542	0.05413815	0.1273217	0.0391178	0.05900815	-0.0790715	-0.1612439	0.44704157	0.22904825	0.39024687	0.07409095	0.48059845	0.83043003	0.44778776	0.6309047	0.03328565	-0.0788374	0.40379953	0.4071093	-0.1484337	0.0288582	-0.0220204	-0.0051728	1.1069622	0.8679786	1.4493861	0.9470568	1.1247902	1.0195432	0.0380859	0.0373602	-0.0206991	0.018947	-0.1936007	0.25296167	0.2360382	0.17596626	0.00564195	-0.1018462	-0.0001435	0.0207014	-0.05614	-0.0849848
A_43_P19239	637	0.20031309	0.26402426	-0.2978866	0.23692086	-0.4911687	-0.0251071	-0.2714711	-0.2092769	0.03165115	0.00665639	-0.3562735	-0.4522698	-0.4600765	0.09386255	0.11187601	0.5868962	-0.0942412	-0.3495419	0.644223	-0.1399704	-0.0421779	-0.5710015	-0.0008001	-0.0247531	-0.2199379	-0.1704853	-0.5020936	-0.0566904	0.0615897	-0.3316357	-0.1454144	0	-0.1155071	-0.1798189	0.09284295	-0.372608	0.2772538	0.4522421	0.273299	0.04093035	-0.1937401	0.29281285	0	0	0.2412262	0.43400666	0.3647282	-0.2354517
A_42_P821976	638	0.14413086	0.37641662	0.3480632	0.5021081	-0.0949297	0	0	0.1976376	0	0.08519191	-0.1293246	-0.3739426	-0.3399215	-0.2070808	0.09270147	0.17597151	-0.3422916	0.0445599	-0.2433405	-0.0054002	-0.3012325	0	0.002799	-0.2215412	-0.1221155	0.06852385	-0.485415	-0.1923103	-0.5005768	-0.1225775	0.37092686	0	-0.4275809	-0.5769926	0	0.156344	0.08201329	0.4254886	0.5128842	0.43679908	0.1739966	0.82245374	0	0	0.3789618	-0.359021	-0.150372	-0.2265663
A_43_P12236	639	-0.7031341	-0.2477732	0.20634125	-0.1334868	-0.429688	-0.4757766	-1.0739002	-0.6209393	0.11617565	0.35979944	-0.3168259	0.0107117	-0.0797529	-0.169477	-0.2772613	-0.5668159	-3.6293774	-3.1397052	-3.7679305	-3.6484647	-2.2797694	0.166739	-2.86769	-2.8265128	-0.1896968	-0.3427882	-0.3109846	0.1807799	-1.9180984	-1.4044209	-3.1651392	-2.3769011	-3.8785162	-4.202418	0.04553465	-0.339262	-0.5649648	-0.1466489	-0.6037669	-0.4939418	-0.2528524	0.44075775	-0.3632246	-0.1715117	-0.1763048	-0.0813279	-0.7538046	-0.3325224
A_43_P17990	640	-0.5724874	-0.4089832	-0.6656976	-0.3992434	-0.2230644	-0.0033974	-0.2452789	-0.4775061	-0.0631986	-0.115346	0.18101355	-0.0008754	-0.419517	-0.5420313	-0.3850393	-0.0898409	-0.2448297	-0.7174506	-0.779491	-1.1511331	0.16246036	-0.147378	-0.2111249	-0.180491	0.3094039	0.1422825	0.1592822	0.14790156	-0.7834244	-0.7377058	-0.6190996	0.14474155	-0.8577886	-0.6787581	-0.6775856	-0.5504898	-0.9165816	-0.6048207	-0.0934553	-0.093472	-0.2500601	-0.0733496	0.4245357	0.26999664	0.3261891	0.241806	-1.0356002	-0.5720544
A_42_P643259	641	0.26985574	0.53459877	0.40945956	-0.0648866	-0.0725568	0.02997106	0.5909519	0.02194715	0.24207313	0	-0.434598	-0.2788883	-0.0864969	0.10523341	0.7238062	0.8424302	-0.1607749	-0.4705195	-0.1075573	-0.2111312	-0.1172194	-0.4559478	-0.1275549	-0.1839262	-0.1427667	0.54890347	-0.0125766	0.12245983	-0.1244183	-0.553072	0.22506516	0.1906712	-0.4845468	-0.5552509	-0.1324396	0.00736595	-0.5193524	0.08784531	0.20162895	-0.0889659	0.22646475	0.03340586	-0.4491779	0.34252542	0.5498695	0.1005559	-0.2030473	-0.1621511
A_42_P585155	642	0.20553729	0.2696147	0.1207051	0.12039425	0.00706055	-0.0117192	0.13646986	0.120481	0.10143475	-0.0895892	-0.1457577	-0.1650019	-0.0248861	0.22861955	0.07587625	0.004323	-0.0703388	-0.1313501	-0.0367684	0.1614466	-0.0241437	-0.1762133	-0.0231004	-0.098722	-0.1384726	-0.2696824	-0.2963829	-0.1847706	-0.5848351	-0.5158482	-0.7017484	-0.6882283	-0.1616936	-0.1316829	0.27673814	0.361919	0.32628727	0.41398335	0.6026664	0.3506074	0.4527373	0.2861695	-0.0969266	0.05578805	0.04827695	-0.1249986	0.5202589	0.48136145
A_43_P13901	645	0	0.44120598	0.1939168	0.1645513	-0.6391807	0.3696997	0	-0.8014565	0	0	-0.7667478	-0.9282312	-0.0090709	-0.5672584	0.32918426	0.3081808	-0.6337078	0	0	-0.4036479	-1.1949189	0.7966966	-1.494559	0	-0.4366291	-0.8728864	0.1775496	1.2743481	0.1294398	0.33871797	0	0	0	0	0.07010499	0.75509953	0	0.8731324	0.22690395	1.1406813	0	0.5601499	0	0	0.12760755	-0.7158312	-0.1739018	0.8399377
A_42_P510800	646	-0.1216567	-0.0673899	0.11718157	0.0254457	-0.0279622	0.67407477	0.0281426	-0.4418941	0.2579797	0.20722719	0.14256549	-0.6488023	0.3483344	-0.1477897	1.02935	0.6842039	-0.5056427	-0.0988863	-0.4146326	0.3108449	-0.0110801	0.07859157	-0.1282012	0.0883231	-0.8088968	-0.0761325	-0.0308626	-0.086377	0.6425004	0.55051565	0.8785875	0	0.9548135	0.76457596	-1.1225331	-0.1617144	-0.512795	-0.5052784	0.07900792	0.22766685	-0.2368136	-0.4526851	0	-0.3568533	-0.2810578	-0.1224704	-0.2058552	-0.1526465
A_42_P792448	647	-0.0402055	0.7512183	0.92634773	0.56121874	0.2651863	-0.2047875	0.18187425	-0.0505419	0.5682821	1.1567845	0.1899481	-0.6114695	1.601995	0.9564147	1.9039874	1.5909886	1.169671	1.41465	1.2574611	1.4580431	0.28174976	-0.0027979	0.6363511	0.64026344	1.1222816	1.4757872	1.2415085	0.982696	2.1058087	2.1554685	1.9280281	1.5334249	1.9258108	1.7705655	-0.8169475	-0.2706699	-0.2637477	-0.3721671	0.2329569	0.44212338	0.5288153	-0.0577202	-0.7425904	-0.2040816	-0.4772821	-0.2028193	-0.1925726	-0.2850895
A_42_P661637	648	-0.3261719	0.5489836	-0.0443633	0.03096485	0.4171476	0.16215849	0.25004148	0.04266265	-0.0018146	0.3547139	0.56007814	-0.4686399	-0.1944485	-0.4420157	0.0368605	0.4946847	0.09680105	0.0479023	-0.1536644	-0.4163029	0.20232244	-0.3602676	0.186059	0.347492	0.62744844	0.5606721	0.24508046	0.3329105	0.1616762	0.01689126	1.1243749	0.61318123	0.5232697	0.89285326	-0.7355459	0.31008333	-0.4261279	-0.6408911	-0.078795	-0.3630882	-0.5351641	-0.6026802	-0.3643467	0.2341726	0.05323935	0.1750555	-0.3565974	-0.5855889
A_42_P819167	650	0.2049799	0.92538166	0	0	0	0	0	0	0	0.5059622	0.03151385	0.3491205	-0.6166701	0	0.17583385	0	0.50298357	0	-0.0706949	0.8155656	0.3804853	0	1.7442479	0.9205088	0	0	0.03161075	0	-0.2018528	-0.3375749	0.9732993	0	1.5949886	0.47283772	0	0.00433069	0.9255827	-0.6819594	0.5219006	0	0	-0.245312	-0.9170574	0	0	0.12271667	0	-0.0722177
A_42_P618414	651	0.13674735	0.09264135	0.11659625	0.06914185	0.10315945	-0.0598245	0.38676643	0.245307	0.10379175	0.0798869	0.06762075	0.08848615	-0.1090131	0.14935635	-0.0848331	-0.184351	-0.0436564	-0.1610179	0.2165408	0.0611181	0.20067069	-0.0293634	0.40661716	0.30115035	-0.1324821	-0.085877	-0.1903353	-0.1370558	-0.3019748	-0.2166272	-0.4373345	-0.2551475	0.23285869	0.16246365	-0.0921603	0.07180645	0.0706258	-0.0027437	0.324904	0.3026986	0.35601526	0.26757815	0.00031565	0.04451755	-0.007937	0.0604243	0.12151524	0.03050375
A_43_P19208	652	-0.3606856	-0.0560997	0.29280183	0.2911861	-0.2727661	-0.016932	0.05427205	-0.9335434	-0.3897415	0.07550788	-0.1194611	0.21813965	-0.3225476	-0.0577181	-0.4620597	-0.2329893	-0.0169025	-0.2526543	-1.0135636	-0.1558037	-0.6351757	-0.3514004	-0.2455631	-0.1875005	0.1360191	0.2758379	-0.0972402	-0.3146923	-0.0467439	-0.0102923	-0.044219	0	-0.3804689	-0.10405	-0.1302026	0.15537195	-0.4402517	0.24862859	0.11518435	-0.1152308	0.07449321	-0.0001248	-0.4469191	-0.305376	0.2790058	-0.1343355	-0.0582529	0.41525865
A_43_P20173	653	-0.3245964	-0.4451794	0.5647053	0.18901326	0.37285995	-0.1891754	0.3967783	0.8186178	-0.6722443	0.21308684	0.20961235	0.2789595	0.0143508	-0.0508559	-0.2643859	0.4106519	0.8655741	0.02221845	-0.7507911	-0.2209723	-0.6735821	-0.3384433	0.02361444	-0.0107162	0.65131354	1.5287116	1.1165235	0.3771588	-0.0569622	-0.3405685	0.8688626	0.5377903	-0.2509765	0.32180095	-0.4182394	0.14114335	0.04448889	-0.1542091	0.42113048	-0.5378076	0.6686933	0.06897569	0.23420076	0.24319549	0.6340766	0.40083265	-0.2825203	-0.2709341
A_43_P12937	654	-0.4589085	-0.4747505	0.22812153	-0.0946605	-0.2496689	-0.3758853	0.0001643	-0.3155201	-0.2138502	-0.1738627	-0.0958112	0.28346938	-0.1559815	-0.0967439	-0.620752	-0.3964517	-0.3398247	-0.3834944	-0.4122322	-0.5425607	-0.5283992	-0.1891518	-0.3154257	-0.413656	0.23356435	0.78095156	0.05701946	-0.3912191	-0.4351268	-0.0504582	0.00285643	-0.5077885	-0.5432632	-0.4484227	-0.3177884	0.06134419	-0.0059114	0.00722265	0.45290613	-0.509441	0.02350359	-0.1185393	-0.4759873	0.05904834	0.12065055	0.26227784	0.373571	0.3923085
A_42_P462129	655	0.0200038	-0.1906834	0.3397193	-0.1561813	-0.2900982	0.00047725	0.0157423	-0.0566626	0.01490445	-0.2303415	0.0017252	0.03056105	0.24779466	0.0131249	0.04692605	0.10030361	0.132359	-0.0202351	1.1467457	-0.0488205	-0.5337233	-0.0435772	-0.1532636	-0.1584492	-0.1471368	-0.2555499	-0.1055054	-0.2448564	0.0447106	0.3426814	-0.6833314	-0.4215941	-0.6491275	-0.2525688	0.06906511	0.03351685	0.21130185	0.08814955	0.42513895	0.32728767	0.6961011	0.41081715	-0.2549629	-0.4124785	-0.3955551	-0.5205818	0.4537139	0.2193594
A_42_P487811	656	-0.1810437	-0.1793079	0.12944175	-0.0427274	0.03031395	-0.0376282	-0.0746875	-0.2530661	-0.2974343	-0.4096636	-0.3084922	-0.25879	-0.9922495	-0.3009133	-0.9691524	-0.8280721	-0.5192976	-0.9237886	-0.5051971	-0.8985348	-0.5955152	-0.3781653	-0.6409659	-0.6607585	-0.5416727	-0.8606072	-0.5078092	-0.1936121	-2.120667	-2.1231894	-2.960629	-1.8433356	-1.7121696	-1.3780403	0.2140126	0.25931358	0.38943675	0.36571312	0.28961992	0.2964964	0.37578154	0.3883133	0.2102494	0.14981745	0.13992356	0.1678033	0.22144225	0.15526915
A_43_P13271	657	0.32768637	0.17294076	0.8006902	0.4886226	0.2806826	-0.2413111	0.10629696	-0.0241432	0.02399205	0.03268335	-0.2348232	-0.0922308	2.00599	0.7906437	1.7204285	1.183033	-0.0036173	-0.1819663	0.28649095	0.0553136	-0.5631571	-0.1136847	-0.2106037	-0.4269862	0.5173431	0.61996514	0.42752892	0.3248916	1.1147175	1.0017633	0.32149452	0.37218767	-0.4843506	-0.390544	0.22234204	0.5072507	0.5221672	0.5179906	0.7441377	0.3462572	0.5247502	0.24200875	-0.3472018	-0.1452965	-0.3795247	-0.4448652	0.58119065	0.56980085
A_42_P726191	659	-0.3610859	-0.7015698	-0.499259	-0.3806238	-0.4529767	-0.3654639	-0.2492447	-0.3294654	0.0746401	0.2700586	0.19451715	0.58579636	-1.5825949	-0.5387421	-0.9945757	-0.9788573	-0.2053866	-0.5392513	-0.1386971	-0.3543382	-0.426837	-0.3034826	0.5655668	0.28491879	-0.5349221	-0.1581536	-0.7576726	-1.1353388	-0.3797569	-0.313129	-0.0629849	-0.3935394	0.69473714	0.7465751	-1.3102405	-0.7027099	-0.6104303	-0.9254153	-0.0573587	-0.0853482	0.0267935	-0.0031934	-0.2210651	0.05657579	-0.6338549	-0.1808085	-1.033467	-1.0170758
A_43_P13062	660	-1.0021787	-1.2261095	-1.1235147	-0.9632822	0.3005214	-0.1995373	0.22330093	-0.2138524	0.70475143	0.69824886	0.53799343	0.6011434	-1.5216799	-0.9446111	-1.0638456	-0.8404589	-1.3517985	-2.2129917	-1.6591892	-1.9957438	0.223011	0.23953295	0.22145705	0.28158	-0.0581059	-0.2253552	-0.1978335	-0.5251708	-2.509859	-2.40704	-2.0671377	-2.1577559	-1.0209193	-0.8244004	-2.166407	-2.2034564	-2.3349743	-2.3964472	-0.4860044	-0.518423	-0.5587244	-0.3604193	-0.3713894	-0.3181539	-0.3646826	-0.317482	-2.5207639	-2.5658317
A_42_P804168	661	-0.4305973	0.41696215	-0.209929	-0.3267317	0.1981983	-0.141974	0.40597868	0.14288235	-0.0783358	-0.232956	0.06947705	0.03499655	0.6030307	0.70420027	0.710022	1.1030521	0.38047504	0.22238585	0.40309143	0.13442136	-0.14433	-0.0656943	-0.1317831	0.04826875	0.7901783	1.100246	1.017086	1.2100911	0.36071634	0.6051998	-0.6567159	0.35374737	0.2758145	0.46855742	-0.0311676	0.2464385	0.23373795	0.57012033	0.8141079	0.11520241	0.28931475	0.8173151	0.31525135	0.41281986	0.434824	0.2873845	0.42819548	0.49569607
A_43_P19317	662	0.1419666	1.1141906	1.5915184	-0.0046514	-0.3929613	0.2647279	0.0860242	-0.3100297	-0.1874186	0.25958037	-0.0863143	-0.0575696	1.2435693	-0.3217025	-0.4243772	0.50688744	-0.3522899	-0.5592266	0	-0.6582983	-0.4923151	-1.3824186	0.43366075	-0.5845988	0.32801	0.76926494	-0.1797303	-0.3712263	-0.2698674	-0.2358563	0.26966286	-0.2317416	-0.7686899	0.42554688	0.2772446	-0.1111115	0.4929603	-0.1193383	0.47552505	0.90260017	-0.2472746	-0.2432288	0.655977	0.29423904	-0.1713598	-0.4618912	0.9001789	-0.0386052
A_42_P620153	663	-0.0433169	0.2624903	0.20931815	0.1777477	-0.2600942	-0.1387487	0.07288551	-0.0403767	-0.0399037	0.1026001	-0.1912236	0.066596	0.20504951	0.2747469	0.3284483	-0.0149675	0.30352545	0.37876174	0.39226913	0.3156772	-0.450366	-0.3059735	0.2437129	0.02546025	-0.175744	-0.1461053	-0.2607031	-0.3197021	0.7654638	0.70142853	0.4456258	0.58765507	0.1324544	-0.1810594	-0.0705105	-0.2020078	-0.0686977	-0.0848571	0.15960695	0.1100178	0.10211175	0.13051705	-0.0169659	-0.1214661	-0.3289074	-0.1943264	-0.0093107	-0.1595126
A_43_P23363	664	0	0	0	0	0	0	0	0	0	0.067301	0.0415593	0	0	0	0	0	0	-0.7204711	-0.9667463	-0.1748369	0	-0.6947907	-0.0077874	0	0	0	0	0	-0.4751186	0.2134909	0	-0.1044486	0	0	0	0	0	-0.0976358	0	0	0	0	0.0316142	0.22520345	0	0	0	0
A_43_P17971	665	-0.049805	-0.1615415	0.6137449	-0.2681767	0.9069967	0.20607752	1.1940755	1.0150357	0.0972669	1.2027786	1.232517	0.55582356	0.23119666	-0.075079	-0.4240208	-0.1850679	0.29746428	0.49781895	0.63366127	0.6139188	1.2916489	-0.0460882	0.817989	0.99269295	0.9815853	1.2155986	1.46124	0.56338954	0.10345745	0.26708317	1.2282381	0.8043171	0.5172074	1.0402703	-0.7972069	-0.7418697	-0.5800965	-1.1856174	-0.4318041	-0.3851276	-1.0041301	-0.4936352	0.38196564	0.4095924	0.40196204	0.34714174	-1.0133128	-1.6557231
A_42_P801593	666	-0.1780052	0.12025261	0.38048744	0.04708335	-0.2843571	-0.6745858	0.1919975	0.10587551	0.00723745	0.39447165	0.22027871	0.39579865	0.39441437	0.5422134	0.41102177	0.39271158	0.7201733	0.7484813	0.5851379	1.093751	0.1403904	0.0403462	0.50675726	0.29004905	0.15885495	0.73654175	0.43391845	0.2072773	1.1235452	1.192523	1.2986937	1.0202093	1.4127574	1.3856235	-0.6030605	-0.9632711	-0.2567201	-0.3952957	-0.3536364	-0.559602	0.1742778	-0.1225024	-0.0312028	-0.0128122	-0.4074859	-0.3656139	-0.6000991	-0.697825
A_43_P22263	667	-0.3674826	-0.1286883	0.16320805	-0.232945	-0.141876	-0.3061247	0.4229977	-0.0151994	-0.3455284	-0.1718319	-0.0245052	0.2010026	-0.1038075	-0.0851121	-0.1383986	0.00298975	-0.2391448	-0.2678042	0.4780469	-0.1720243	-0.1463828	-0.4501325	-0.1248851	0.11368655	-0.1776944	0.52878094	-0.1466059	-0.0083374	0.06468035	0.12860605	0.09287976	-0.1305744	-0.2254682	-0.2132993	-0.0233255	0.00160119	0.3414197	0.03385115	-0.1296552	0.1761229	0.15272026	-0.0335379	0.3922701	0.2932873	0.1387372	-0.1151126	0.43116277	0.30192703
A_43_P16150	668	-0.5607903	0.10686159	0	-0.1222782	0.11144495	0	0.7213326	0.14891721	-0.3208727	0.8180642	0.2204566	0.01852695	-0.590862	-0.3864633	-0.0771942	0.0183005	-0.1220651	-0.0860624	0.3697992	0.7923188	0.1644919	-0.0484043	0.17154336	-0.0287294	0.45312017	1.6487498	-0.0035062	-0.1576224	0.28761697	-0.1296201	1.101531	0.25807947	0.6802459	0.43774363	-0.4383082	-0.1143969	0.00364809	-0.103055	-0.4824027	-0.3412975	-0.4608358	0.13694595	0.1194458	-0.1349018	0.2737379	-0.5161331	-0.1594942	-0.4837755
A_42_P561621	669	0.2709408	0.33609316	0.6852937	0.19544366	-0.0462923	-0.3492732	0.13433124	0.14966916	-0.2831574	0.26472545	0.27892545	0.4272156	0.34024096	0.01706075	0.1453109	0.14666036	0.41998005	0.2421632	0.41917998	0.6032605	0.58370113	-0.5139642	0.53055	0.07778645	0.19716981	0.095685	-0.2178533	-0.3205459	-0.4613464	-0.4011309	0.24867178	-0.1743252	-0.044049	0.56921196	-0.039443	-0.2805023	-0.0646553	-0.1691928	0.03387575	0.31972358	0.2887206	0.307292	-0.0597124	-0.1187085	-0.3924789	-0.2453451	-0.3029542	0.21842246
A_42_P787284	670	-0.2207396	-0.3051536	0.67621493	0.04916855	-0.3347814	-0.1586998	0	-0.058994	-0.4818481	0.16805625	0.28359485	0.0699165	-0.3596854	0.27813366	-0.229271	-0.0197115	-0.009006	0.4119935	0.3528063	0.65188265	0.73900676	-0.5094912	1.1907053	0.6456699	0.12173606	0.6164563	-0.3471363	-0.8101287	-0.3494608	-0.2364743	1.5503044	-0.072629	1.2007658	1.5058889	-0.1259756	-0.0176311	0.07236026	0.02196215	-0.1313681	0.2378983	0.3965328	-0.1788619	0.21343665	0.40135223	-0.0966761	-0.2567518	0.5183246	0.05224755
A_43_P10941	672	0.0220313	0.6186803	0.72226405	-0.1864262	-0.4367189	-0.4168077	0	-0.3412796	0	-0.0357283	0.214315	0.2794975	-0.063927	-0.0942023	0.02440366	0.44378045	-0.9044383	-0.9135189	-1.1299725	-0.0986886	-0.9504071	0	-0.4564374	-0.4991103	0	1.4029615	-0.020682	0.2533928	-0.0594978	0.2611277	0.10836744	-0.2134692	-0.95944	-0.7908025	0	0	-0.0312461	-0.6315653	0	0.03677818	0.81613326	0.4866686	0	0	0.3732562	-0.4004173	0.0497552	0.08476993
A_42_P798429	673	0.05316925	-0.201128	-0.3817205	-0.3866645	-0.1261039	0.26981682	-0.1100407	-0.2848597	0.2952637	0.2417884	0.24835446	0.31916714	-0.2905349	-0.5800691	-0.4496693	-0.5544	0.52155685	0.88476944	1.3182998	1.4089985	0.923264	0.4096766	1.0872207	0.6247758	-0.5728588	-0.4785151	-0.8031193	-0.7128239	-1.1426468	-1.2836218	0.44969654	-0.65976	-0.0216579	0.72088337	-0.4140181	-0.4014712	-0.8115238	-0.6037469	-0.5413643	0.14635706	-0.2500577	0.1688847	-0.2606078	-0.3592529	-0.731761	-0.3844996	-0.7059794	0.001575
A_43_P13358	674	-0.3522602	0.05757705	0	-0.1681323	-0.1975139	-0.1757608	0.41855145	-0.7212699	-0.247341	0.19548166	0.11645961	-0.0472087	0.08294039	-0.3268845	0	0	-0.6111212	-0.1954076	-0.0585153	-0.0005316	0.3791382	-0.7604013	0.03141355	0.2273569	0	0.33409548	0.0022203	-0.030268	0.33077905	0.17679575	-0.1105597	-0.1191642	0.21452229	0.3348544	-0.1294752	0	0	-0.4556467	0	0.57376707	0	0.09517689	0.7378159	0	0.28692436	0.230674	0	0
A_43_P13261	675	-0.0710695	0.0603852	0.03405095	-0.0119157	-0.1057887	-0.0627513	0.0698185	-0.1013775	-0.1636796	-0.1370297	-0.2103967	-0.1021905	0.1899538	0.2789502	0.21941951	0.14999625	0.2401152	0.2832842	0.18100071	0.16772126	-0.1639137	-0.1588922	-0.077415	-0.0727516	0.13208155	0.2334986	0.20168829	0.25467876	0.5868106	0.62329435	0.367806	0.4721589	-0.0168495	0.0142536	0.22147089	0.3100386	0.2764921	0.29789114	-0.0781012	0.00408555	0.0945015	0.08726551	0.13556719	0.1663284	0.15043305	0.074882	0.27837232	0.37439355
A_42_P767684	676	-0.2929092	-0.0601916	0.0396552	-0.0464435	-0.182314	-0.1306692	-0.0383168	-0.0425473	-0.0790668	0.03451155	-0.0938597	-0.0723196	0.37840986	0.2986827	0.36403704	0.35775614	-0.0096846	-0.0716291	0.048738	0.104074	-0.2209158	-0.1228218	0.0101256	0.0310502	0.08496425	0.45707226	0.18436524	0.1364398	0.29733896	0.33897918	-0.0118999	0.1554761	0.29391006	0.30131626	-0.0172801	0.09774495	0.2341528	0.27287054	-0.0415421	0.15912676	0.32921362	0.18657684	0.13454054	0.01155325	0.0506096	0.13749835	0.20499995	0.17176674
A_43_P16482	677	-0.2591054	0	0.38165975	-0.4435118	0.7396209	-0.2735607	0.938537	0.43606356	0.1305773	1.1489713	0.95928407	-0.1762978	0.30244204	0.0616508	0.07479639	0.6190784	0.26907176	0.5050364	1.8660047	0.31640625	0.322217	0.2781403	0.6980435	0.5088496	0.88579434	1.4715476	1.1745024	1.5287247	0.9570003	1.2740159	1.7498732	1.161336	1.0930796	0.5208891	-1.2948773	-0.6492006	-0.6277952	-1.4871039	-0.0004666	-0.8157693	-0.6194742	-0.7103856	0.6184231	0.5138023	0.4892478	0.72367144	-0.9205561	-1.3658946
A_43_P13018	678	-0.0159602	0.0100956	0.0195594	0.0577879	-0.1867109	-0.1024938	-0.1469092	-0.1857415	0.00875665	0.0823445	0.0236311	-0.0597429	0.03269385	0.065598	-0.0282502	-0.103818	0.18976545	0.136816	0.1090436	0.15908575	-0.020926	-0.0246048	0.0642619	-0.003757	-0.0944186	-0.0132847	-0.0829339	-0.0310831	0.30792186	0.25021696	0.3482385	0.4415446	0.47259092	0.3414293	0.0238018	0.02389765	-0.0603356	-0.0213952	0.27245525	0.35657644	0.2483063	0.33388853	0.02458095	-0.0145159	-0.076766	0.04316425	0.111392	0.00269035
A_43_P21860	679	0.44106188	0	0	0	0.24518348	0	0	0	0.0755637	0	0	0.18346585	0	-0.4014637	0	0.43257764	0	0	0	0	-0.5639365	0	0	-0.8987761	0	1.1931379	0.0332082	0.07125326	0.0716119	0.21683586	0	0	-0.3662736	-0.040887	-0.0247541	0	0.26660356	-0.69987	-0.1817751	0	0	0	0.789345	0	0.1618402	0.06599	0	0.247854
A_43_P15889	680	-0.3567853	-0.2138629	-0.5340848	-0.2861509	-0.2216658	0.07791805	-0.0580391	-0.2126159	-0.6240983	-0.4518795	-0.2426768	-0.1058073	-0.4106627	-0.4048944	-0.5721602	-0.4105487	-0.5563502	-0.6064701	0.27001306	-0.6505523	-0.3099918	-0.4038143	-0.3948355	-0.3837638	0.146842	0.10496665	-0.2137651	0.05203105	-0.5865183	-0.4550791	-0.5055108	-0.3994718	-0.5757532	-1.2721572	0.33167887	0.12209895	0.4624567	0.31972504	-0.2037197	-0.1202821	0.0629163	-0.140872	0.43365145	0.53861475	0.52802324	0.5582576	0.5396876	0.6037989
A_42_P794613	681	-0.0243564	-0.7216993	0.45248598	-0.0029854	-0.2104878	-0.1676084	-0.3053289	0.15249869	-0.1115837	0.2342715	0.09754655	0.0498309	-0.6917582	-0.7057023	-0.9241409	-1.0612764	-1.3551478	-1.7376652	-1.4280372	-1.106533	0.7643657	0.01497505	0.82684326	1.0447083	-0.8704854	-0.5728798	-1.0750971	-1.0685029	-1.4662704	-1.5212173	-1.1394053	-1.3613138	0.24702504	0.17124134	-0.5945044	0.0260143	-0.0908885	-0.2139426	-0.5918497	-0.0994015	-0.1565628	0.06369545	0.2637539	-0.102654	0.0886121	0.2759409	-0.7784524	-0.8180237
A_43_P20623	682	0.0807638	0.17575172	0.18697545	-0.0767736	-0.186244	-0.0968337	0.25745535	0.16413951	-0.1804629	0.36259344	-0.045202	0.1220651	0.14563134	0.0083437	-0.0656862	0.31465864	-0.7694609	-0.3047038	-0.7556474	-0.3229289	-0.2190208	-0.440938	-0.5531139	-0.4293127	0.37340948	0.4172337	0.1350708	0.00420665	-0.4386258	-0.489871	-0.6207603	-0.2690356	-1.1189466	-0.6014895	-0.4710641	-0.2119632	0.3921733	-0.0105846	0.06394545	0.02660914	0.58549595	0.41731238	0.39654255	0.0762105	0.2215798	0.4236238	0.89955187	-0.0277889
A_42_P457452	683	0.55256385	0.5191867	0.7471697	0.38781905	0.5070896	0.03829045	0.5232918	0.33884358	0.1600813	0.32791135	0.67261213	-0.0825848	0.21306084	-0.1008448	-0.1834817	0.5440994	0.486094	0.98753333	1.3564513	0.6449537	0.0399606	-0.2715609	0.77323604	0.4258418	0.44574395	0.58626014	0.3967461	0.03179905	0.5517924	0.10030481	1.0534565	0.47153485	-0.231267	0.6827204	-0.2176251	-0.1239664	0.50604796	0.1613998	0.15121369	0.5777033	0.49646398	0.1719377	-0.0323613	0.07523769	-0.1597467	-0.3316464	0.45492625	0.3599422
A_43_P16985	685	-0.2422018	-0.2758369	0.23083015	-0.0172177	-0.1798496	-0.0809102	0.1372395	-0.2354994	-0.4928443	-0.2884	0.14932825	-0.0490013	-0.0314436	-0.1682816	-0.1239433	-0.0617303	-0.3160768	-0.3773754	-0.2759905	-0.2098117	-0.1567355	-0.3054867	-0.3852181	-0.2454377	0.0581336	0.32568264	0.0444851	-0.0041623	-0.2781367	-0.1520319	-0.1570654	-0.4375705	-0.6327238	-0.1742587	0.0768373	0.17327121	0.27910414	0.30932182	-0.290024	-0.1098123	0.1799569	0.15475315	-0.0074754	-0.0360053	0.0648799	0.18649511	0.5798272	0.32064986
A_42_P757529	686	0.5267219	0	0.36299545	-0.1967514	0.00634165	-0.282792	0.25523353	-0.3086309	-0.2349132	0.02954355	-0.3851472	-0.0893146	-0.1907685	0.14771919	0.15953505	0.12779045	-0.2140162	0.02036502	-0.3172987	0.19893955	-0.0511577	-0.8930792	-0.0720775	-0.0977252	-0.044564	1.001627	0.37906504	0.40679482	0.5803304	0.14991735	0.3922081	0.0963276	-0.2077348	-0.0864685	0.14366795	0	0.315574	0.13462424	0.0900661	0.23199636	0.6971369	0.11173365	0.3102963	0.144547	0.689478	-0.1160071	0.62641263	0.02294205
A_43_P18356	687	0.15952015	0.1511402	0.1584425	0.1749792	0.45702076	-0.1162128	-0.2189961	0.40674827	0.25686166	0.31192064	0.3595815	0.5182171	0.08240511	-0.0149798	-0.0903092	-0.0243502	1.2312946	1.1493807	0.5956783	1.0468597	0.1601372	0.28649852	0.16133264	0.43492416	0.18610474	0.286715	-0.14327	-0.1216283	1.046143	0.98361826	1.5339808	1.2610731	1.0749974	0.95182997	-0.1169615	-0.2167411	-0.1959867	-0.2759833	-0.0519343	-0.4134279	-0.5217528	-0.1791335	0.36609745	0.0901475	0.12582634	0.10201025	-0.3009911	-0.4458805
A_43_P16744	688	0.15072706	0	0.11465065	-0.9186854	-0.2902148	0.16428974	0.13914415	0.27660206	0.28979275	0.1646502	-0.3731554	0.0072066	1.5335863	0.224132	1.1229258	0.40646645	0.9805958	1.4578991	1.601593	1.1218863	0.5138564	-0.2520648	0.5721489	1.3027005	0.66864204	1.0073843	-0.3998256	0.4742316	0.724417	-0.001332	0.85182333	0.5470169	-0.067207	-0.1643299	-0.6298279	-0.005969	0.14520524	-0.1885131	0.101976	0	0.92513514	0.98160744	-0.3691266	0.12019015	-0.897773	-0.5136912	0.02948545	-0.0572693
A_42_P658217	689	-0.1088019	-0.2273055	0.1665349	0.03198195	-0.0286041	-0.2296448	-0.7120028	-0.0026071	0.39743596	0.10687946	-0.0675988	0.09148025	0.20816231	0.17890166	0.01183465	0.1637621	0.4774976	0.5157447	0.80697775	0.7460923	-0.0590548	0.0742035	0.03752565	0.0153713	0.0808017	0.18911695	0.03076605	0.0018482	0.82378525	0.7964721	0.7996073	0.31765595	0.3528085	0.29553035	-0.1286168	-0.1898952	-0.0149946	-0.1591373	-0.3813953	-0.8230262	-0.4751311	-0.2760229	0.09002825	-0.124022	-0.1554022	-0.1589528	-0.0067191	-0.1049142
A_43_P19942	690	-0.4396473	-0.3606095	-0.2428343	0.00065805	-0.4450367	-0.058115	-0.3115962	0.25269482	0	0.0113227	-0.0983711	0.1031366	-0.2180185	-0.1241196	-0.1675582	0	0	-1.2864115	-1.8220623	-0.1315385	-0.5838826	0.49029183	-0.0680593	-0.4251709	0	1.0037088	0.2863262	-0.1277783	0.17729451	0.36108804	-0.0441112	-0.0933669	-0.6456904	0.219142	-0.1860987	-0.4101859	-0.186348	-0.0376689	-0.0173881	0	0.5279215	0.57574385	0.67773134	0.1982428	0.28968358	0.15580484	0	0
A_43_P14894	691	0.0435477	0	0.11446165	-0.1911941	0.40772206	-0.1264602	-0.03504	0	0	0	-0.2183417	0.0777764	-0.202565	0.0626094	0	0.28687602	0	1.0291853	-0.7936644	0.07499649	-0.2537628	0	-0.6217499	-0.4203082	0	1.7655318	-0.0626688	-0.1052609	-0.3187253	0	0.34077615	0.26673973	-0.009761	0.36721826	0	0	0.06607255	-0.2640204	-0.0888256	0	0.0311609	0	0.47527865	0	0.396386	-0.0609165	0	0
A_43_P21629	692	-0.6020251	-0.4748024	-0.0268663	-0.8489156	-0.1249612	0.36661696	0.45941544	0	0.04529846	0.10511135	0.36243793	0.1142496	-0.6418228	-0.8344829	-1.5649407	-0.8157828	-0.8610714	-0.7391756	-0.9291627	-0.9687958	-0.1473891	-0.1883297	-0.0663939	0.0423362	-0.0815215	0.39471006	-0.4947121	-0.154864	-0.5934401	-0.6158209	-0.4150343	-0.6449063	-0.9216721	-0.296571	-0.5863714	-0.1682935	0.2148309	0.14850715	-0.0818213	-0.2233861	-0.4042554	-0.0708299	0.1070759	0.62029386	0.37184852	0.12075425	0.1589751	0.1288905
A_43_P23417	693	-0.2084153	-0.0478289	-0.1545806	-0.5355618	-0.1546807	0.231647	0.5624383	0	-0.169492	-0.054235	0.37669802	0.37035257	-0.1581588	0.06585291	-0.4091274	0.0986059	-0.184901	-0.5995302	1.4807835	0.14786245	-0.1942105	-0.6564961	-0.349809	-0.137358	-0.0621562	0.3472164	0.49669266	0.3274093	0.1886101	0.1583402	0.12449718	-0.1245449	0.0329199	-0.4251473	-0.2515535	0.09323669	0.24994919	-0.3326361	0.32934856	0.1728436	-0.5118911	-0.1485109	0.2250738	0.5041232	-0.014852	0.113405	0.6151224	0.3068776
A_42_P486341	694	-0.0499635	-0.0798993	0.07666495	-0.0018711	-0.0656414	-0.0775757	0.02869225	0.04343415	0.06886435	-0.0068212	-0.1419873	-0.1038723	-0.1712141	-0.0579553	-0.2068085	-0.2559543	-0.0599346	-0.324337	-0.0210943	-0.0960126	-0.0967288	-0.1373463	0.00164365	-0.0451121	-0.3346124	-0.3965812	-0.364615	-0.2072191	-0.5047035	-0.4076372	-0.7515326	-0.6595116	-0.4768506	-0.220717	-0.3009872	-0.1994448	-0.3688026	-0.0936971	0.13380004	0.22002551	0.3230238	0.34466696	-0.0527344	0.02319385	-0.224947	-0.1550627	-0.272274	-0.2514615
A_43_P22160	695	-0.6276165	-0.1360842	-0.0408042	-0.4360581	0.37852055	-0.7623623	0.14761874	0	-0.0831187	0.22247429	0.04163375	-0.0733862	-0.5357533	0.57513386	-0.4788921	0.52131754	0.00519025	0.20126505	-0.2759061	0.5761629	-0.5459649	0	0.02035245	0.02212095	0.1617174	0.3420074	0.6302135	0.1057272	0.14680836	-0.1232831	0.3307238	-0.0527792	0.4598258	-0.0366185	-0.3459043	-0.1907062	0.37618044	-0.1475921	-0.2153011	0.09337145	-0.8978826	-0.2927907	0.04436302	0.26032156	0.7702238	0.02537895	-0.0615129	-0.2299271
A_42_P565654	696	0	0	0.11172635	0.00431515	0.09794355	0.2317792	0.62619996	0.1680589	0.0741417	0.40066218	0.0433643	0.8036549	1.0462866	0.31380934	0.5894174	0.7362913	0.21610786	0.4590402	0.84801316	0.52794296	1.7351563	0.29716375	1.2676497	0.17535922	0	1.1930043	0.24656224	-0.4566469	2.109667	2.168678	1.2002132	0.85106343	0.93151265	1.0218275	0	0	0.33601665	-0.6414619	0	0	-0.8941894	-0.2223228	-0.1079101	0	0.18584995	0.08614565	-0.8056935	-0.2322965
A_43_P17380	698	-0.6787417	-0.8060255	-0.7136462	-0.6816485	-0.0154547	0.03308415	0.5904157	-0.1806276	0.1921901	-0.1366329	0.4423194	0.37001705	-0.5706399	-0.3537561	-0.4377687	-0.2193652	0.0397048	0.3785787	0.310611	0.74955344	0.13674514	-0.2983663	0.3380859	0.35145375	-0.3230834	0.43747634	-0.2586055	-0.512924	0.64375687	0.16292195	0.7198538	0.09257126	0.72475433	0.7869618	-0.3897517	-0.4310878	-0.2447918	-0.4333046	-0.7370975	-0.6839199	-0.9607404	-0.5689681	-0.1911337	0.17217565	0.18216726	0.06717706	-0.2316442	-0.200927
A_43_P13349	699	0.09946168	0.16362765	-0.1931479	-0.0621071	0.05676174	-0.6493919	0.81863093	-0.3541706	0	0.65693897	0.42666915	0.2365613	0.2632697	0.2941489	0.3379476	-0.3069446	-0.318516	0.1425297	1.5862392	0.49075222	-0.4539506	-0.5714005	0.17051004	-0.1408155	0.61439896	0.693959	0.0032718	-0.0041082	0.2867365	-0.2545526	0.640805	0.02585051	-0.2385797	0.0331445	-0.1095438	-0.3395698	-0.3095829	-0.417223	0.23044255	0.65026903	-0.3878622	0.3681486	0.21511145	0.32279986	-0.2699282	0.01196741	-0.0818825	-0.0860053
A_43_P14863	700	-0.1562543	0.1865592	-0.0042272	-0.0259314	0.1696377	-0.0853477	0.22009754	0.1406746	-0.0507341	-0.0016289	-0.0456057	0.03481675	-0.0556789	0.14929295	-0.1077548	-0.1058641	-0.2202683	-0.345036	-0.2764783	-0.2830147	-0.0130201	0.19881774	0.05156805	-0.0476169	0.06116105	0.02507495	-0.0236278	0.0303521	-0.4046288	-0.455039	-0.6500955	-0.2848764	-0.5120363	-0.4903679	0.0906558	-0.1018143	-0.1146145	0.0100193	-0.1708079	-0.24086	-0.2055478	-0.0750194	-0.0572253	-0.0812788	0.01361225	-0.0489201	0.0095873	0.06161685
A_43_P18180	701	-0.4356043	-0.4628985	-0.2265821	-0.0472264	-0.1947799	-0.142983	0.18780616	-0.337224	-0.0494389	0.17892265	0.0769124	0.35487986	-0.2797828	-0.0864106	-0.5587609	-0.3074899	-0.4818702	-0.0303187	-0.0549403	-0.196466	-0.0367274	-0.4692895	0.11932465	0.1205444	-0.1167732	0.5728173	-0.1343861	-0.0886297	-0.0640097	-0.1006026	-0.0036471	-0.2550921	-0.0707464	0.09378435	-0.4695395	-0.3893882	-0.3480807	-0.6585723	-0.809711	-1.4563732	-0.3054338	-0.4778619	0.0714955	0.38479736	0.16462564	-0.0213833	-0.2815652	-0.4510918
A_42_P702678	702	0.1549444	0.17063761	0.055584	0.08390614	0.15743445	-0.0783105	-0.1411843	0.07473705	0.06055115	0.01364565	-0.1664152	-0.0222798	0.3920393	0.28227046	0.59014416	0.22078851	-0.5475316	-0.0166455	-0.0111318	0.08195546	-0.1417675	-0.025846	-0.0318251	-0.0087524	0.06383945	0.0883436	0.2547197	0.05431035	0.56829643	0.6329565	0.1563349	0.10109755	0.000133	-0.1166158	0.06511065	0.11483195	0.29955053	0.17048836	0.46679783	0.44379762	0.4327259	0.72129345	-0.101397	-0.0458374	-0.3582726	-0.0107217	0.13681415	0.20686296
A_43_P18132	703	-0.0278192	-0.4163279	-0.7295486	-0.4912295	0.2502239	0.1055765	0.8048656	-0.5110113	0.3876543	-0.370816	0.34728545	0.0751702	-0.2218804	0.7234091	-0.0096813	0.8523657	-1.0316622	-0.5444426	-0.6273222	-0.0898378	-0.2638559	-0.9283719	-0.2408998	0.30474806	-0.1103845	0.6339295	0.01353765	0.11656146	-0.0757356	-0.621303	0.03607161	-0.3826904	-0.0349663	0.40273455	-0.0174279	0.11997819	-0.3330119	-0.1035484	-0.3607485	0	-0.5262048	-0.1205225	-0.1253796	0.19997285	0.2878394	0.21830416	0.24213076	-0.2380223
A_43_P18199	704	0.25592133	0.2716992	-0.3047018	-0.1993459	0.1407242	-0.2944403	0.39073774	-0.1147798	0.38282046	0.9557054	0.58766377	0.09058546	0.4150324	0.38468766	-0.4287419	0.68691945	-0.3792512	0.08307263	0.43744922	0.21745661	-0.0711997	-0.4942239	0.36194015	0.12774709	1.1022282	1.4152391	0.72572374	0.34285212	0.1650002	0.41481382	0.92390347	0.48091507	0.53804755	0.19451639	-1.4575896	-0.5736038	-1.32914	-1.5393052	-0.3936286	-0.1187252	-0.1950326	-0.2027278	-0.0183639	0.57743293	-0.1094189	0.0484786	-1.514003	-1.6632082
A_42_P672139	705	0.20745516	-0.1448865	-0.0347304	-0.1057138	0.0847001	-0.0786553	0.1817236	0.01501275	0.25563478	-0.0574346	0.07498405	-0.0052805	-0.3210965	-0.0103941	-0.2018628	-0.2110119	-0.4471355	-0.4602571	-0.0452528	-0.2805457	-0.3411803	0.0463328	-0.6932769	-0.4745474	-0.4301992	-0.3287902	-0.4194675	-0.6554694	-0.5853157	-0.4884758	-0.6249895	-0.5902247	-0.787086	-0.5622392	-0.1422835	0.06092355	0.02218155	0.06330825	0.2133522	-0.0262709	0.03538895	0.06008625	-0.0325198	0.0067983	-0.0798683	-0.0462833	0.015563	-0.0290947
A_43_P13804	706	0.75098276	-0.162732	0	-0.0513948	0	0	0.66445047	0	0	0	-0.0918531	0.249623	0.17159316	0	0	0.09651885	0	-0.1435349	0	0	0.16893381	-0.2386521	0	0	0.15851265	0.33445424	0.10863795	-0.0597733	-0.5224897	0	0.15637735	0.06065095	0.21377298	-0.4425164	-0.0251657	0.0848322	-1.0677801	0	0	0	0	0	0.8478097	0	0	-0.3257062	0	0
A_43_P21861	707	-0.0328223	-0.017689	-0.5028303	0	0	0	0.4893359	-0.664054	0.02660815	0.1606203	-0.0683937	0.02394505	-0.2635186	0	0.13410226	0	-1.5468736	-0.5327551	0	0	-0.6683099	-0.2789939	0	0	0	-0.297514	0	0	0	-0.307157	0.1526314	-0.0755189	0.3986217	-0.7999885	0.029375	0.70581824	0	-0.1981683	-0.7282355	0	-1.0298333	0	0.35178342	-0.0012459	-0.3192594	-0.2219911	-0.3233018	-1.0726321
A_43_P17798	708	0	0	0	0	0	0	0	0	0	0	0	0	0	0	0	0	0	0	0	0	0	0	0	0	0	0	0	0	0	0	0.2307783	0	-0.1593237	0	0	0	0	0	0	0	0	0	0	0	0	0	0	0
A_43_P22043	709	-0.4336653	0.18071514	0.27599326	-0.0376647	-0.1623614	-0.3639061	0.267334	-0.4737701	0.04379521	0.0473108	-0.3507514	0.00938435	-0.4991283	0.4541804	0.19489789	0.72358894	0.01775886	0.15222265	-0.8702126	-0.0638848	-0.1578144	-0.1186797	0.05683975	0.0928784	-0.10336	0.70382786	0.0146544	-0.1536197	-0.1691683	-0.5222263	0.36823446	0.05375505	0.10364625	-0.0071536	0.29176378	-0.1075923	-0.3837293	-0.0506837	-0.5889606	0.01180452	-0.6099678	-0.2326558	-0.3836374	0.404454	0.3643513	-0.07618	0.4020803	-0.7187686
A_43_P15202	711	-0.2718635	-0.2549138	-0.1418929	-0.0616579	-0.1291881	-0.2909093	-0.0396595	0.1604791	0.6008641	0.2420764	0.1461148	0.08711386	-0.0395756	0.0448332	-0.3128877	-0.2009335	0.6382203	0.9418154	0.67111874	0.96699333	0.50742626	0.1842012	0.91891336	0.91497517	-0.437932	0.13275334	-0.2610602	-0.2468224	0.48616838	0.7307415	1.2757707	0.637094	1.6688137	1.6965437	-0.3991065	-0.7460024	-0.301126	-0.1769142	0.02682065	0.1900177	0.6281581	0.55692244	-0.2401409	-0.5601335	-0.3814077	-0.4027634	-0.3460536	-0.4266043
A_43_P18676	712	-1.688591	-1.3879714	-1.5384054	-1.8351855	-1.4027491	0.2622347	-1.0475569	-1.4199862	-1.3752904	-1.1669164	-0.8473797	-0.8672733	-1.9266429	-1.6664529	-1.8714747	-1.0826678	-1.7477579	-1.8123221	-1.5304861	-2.080452	-0.7178292	-1.0228515	-0.9543076	-0.973876	-0.7389121	-0.4280176	-0.6849494	-0.5145645	-1.9650941	-1.7543192	-1.6964469	-1.8625898	-1.3634372	-1.353406	-0.1730204	-0.7255149	-0.0502506	-0.0546432	-1.0602889	-1.259759	-1.2462859	-1.3404069	0.4668259	0.8435116	0.59286165	0.51380444	-0.012652	0.23292066
A_42_P574973	713	0.68586636	-0.2027144	-0.2468553	-0.2042294	-0.6064271	-0.2214866	-0.3325037	-0.3329153	-0.0179968	0.1186495	0.09188415	0.0062275	-0.6485796	-0.1606288	-0.7315373	-0.8573604	-0.6269331	-0.8335276	0.07582855	-0.4531989	-0.3933415	-0.0856724	-0.4595881	-0.2534322	-1.0560789	-0.394279	-0.8728781	-0.98102	-0.9664602	-0.9037314	-1.1011176	-0.4405322	-0.5181418	-0.5973797	-0.2917524	0.17600489	-0.1597324	-0.1612907	-0.4575614	-0.2878189	0.15531015	-0.0428767	-0.0493255	-0.0408921	-0.1839156	-0.201211	-0.4460105	-0.2649474
A_43_P11992	714	1.4892461	-0.380049	0.00224925	-0.3106594	0	-0.165971	0.4244318	0.55350804	-0.2914581	0	0.09180956	0.18028972	-0.2329702	0.1536195	-0.3468561	-0.55553	-0.2355225	-0.0664552	-0.8463931	-0.0099804	-0.0146593	-0.5675544	0.3919294	-0.243819	0.21257344	1.3092918	-0.6200314	-0.1512938	-0.2253062	0.08182515	0	-0.1438657	0.4243796	0.36575535	-0.2007973	0.13296565	-0.0129875	-0.1231307	-0.2513168	0	-0.615921	0	0.24035284	0.3619578	-0.194444	-0.0520911	0.83266526	-0.0440784
A_42_P650571	715	0	0	0	-0.1477395	0.16097924	0	-0.01447	0.04990385	-0.0164678	0	0.42060122	-0.0280503	0	0	0	0	0	-1.1914856	-0.92162	0	0	0	0	0	0	1.3133845	0	0	-0.1742627	0.03221639	0	-0.1450044	0.239118	0.06764395	0	0	-0.1470162	0	0	0	-0.1318998	0	-0.1000901	0	0.115976	-0.2297711	0	0
A_42_P632410	716	-0.7278907	-0.5588205	0.08587284	-0.3424828	-0.2011083	0.16941121	0.26661515	-0.296577	0.0756622	-0.030379	-0.1623826	0.0341115	-0.1636157	-0.1061242	-0.2299869	-0.3057205	0.0357759	-0.422586	0.78657246	-0.2228148	-0.0238209	-0.4460681	-0.0261636	-0.3110576	-0.2480824	0.21326622	-0.1603489	-0.1170011	-0.2542102	-0.2675517	-0.0007182	-0.5348411	-0.1077228	-0.4429812	-0.0402291	0.0191851	0.2637992	0.157032	-0.2370115	0.30121446	-0.1763561	0.0446091	0.1562996	0.17370415	-0.0507658	0.1672139	0.33543205	0.18035364
A_43_P10437	717	0.2963368	-0.3067062	1.0110254	0.48466775	0.6436384	-0.1165576	0.6424963	0.47710705	0.03922735	-0.1319563	0.4178335	-0.0545375	1.7188759	0.8496625	1.2302132	0.84958035	1.0575945	1.6391878	0.88641906	1.5613837	0.0502043	-0.5975659	0.1072195	0.02194899	0.56988007	1.1092908	0.7604844	0.8365698	3.2957246	3.266901	2.7018192	1.6326644	0	0.92945623	-0.1941212	0.46009824	0.3026419	-0.5162799	0.47488356	0.6226125	0.3911829	0.67225456	-0.6215698	0.143505	-0.9470229	-0.3256385	0.06069135	0.0121975
A_43_P15721	718	0.4316454	0.2782054	0.4242358	0.27729225	-0.0207019	-0.0142332	-0.0329294	0.0185962	0.09132145	0.08746765	-0.0707579	-0.1223178	0.3342905	0.1781511	0.15556335	-0.0486155	-0.3487029	-0.4241815	-0.232657	-0.3037405	-0.0796151	-0.0688243	0.13575505	0.003201	-0.0414448	-0.1716819	-0.2592807	-0.0328069	-0.148777	0.04004955	-0.3354745	-0.0949154	-0.5288286	-0.4453201	0.35439825	0.27355433	0.21097805	0.36643454	0.2668667	0.47383213	0.54186964	0.48124552	0.0257506	0.10707855	-0.0181294	0.0445094	0.2205315	0.24439475
A_42_P545565	719	0.22725296	0.1669302	0.24286845	0.08921045	-0.2458521	-0.1057634	-0.3022704	-0.2088656	0.04531665	0.04706435	-0.2858082	-0.0847545	0.38410193	0.2777133	0.2791086	0.10779475	-0.1118713	-0.2772913	-0.0562263	-0.0817542	-0.2300239	-0.1684255	-0.2331128	-0.1573282	-0.0169501	0.12988424	0.28028822	0.3134361	0.2905035	0.2895078	0.02584975	0.09428971	0.00489235	0.06467435	0.11082745	0.15546705	0.07976675	-0.0487361	0.2824726	0.3430271	0.310976	0.3794394	-0.0334759	-0.0603285	-0.1348395	-0.0902906	-0.0034271	0.1009412
A_42_P839061	720	0.34010026	0.14756966	0.01713325	-0.0641675	0.2668185	0.09968615	0.21167374	0.154943	0.176559	0.3204031	0.2034898	0.30608273	0.96629953	0.2536821	1.0291076	0.6678338	0.08415365	0.5752988	0.0081377	0.23615505	0.08442355	-0.0534353	0.04459335	0.1854787	0.6002984	0.55085135	0.6645169	0.5247779	1.2549644	1.3736129	1.1021547	1.3888702	1.0402622	0.8407726	-0.3009982	-0.25735	-0.3173085	-0.4104352	0.3442707	0.17011881	0.20927525	0.252121	-0.1548877	0.0358872	-0.1950636	-0.106514	-0.2921743	-0.2928915
A_43_P13960	721	0.19825447	0	0	-0.3386154	0.15442325	0.4238128	-0.0304913	-0.5685437	0	0	0	-0.0181466	-0.151175	0.34540635	0	0	-0.6971164	-0.8375075	-0.9617009	-0.2547274	0.30833396	-0.0191796	-0.6366363	0	0.4393093	0.39689505	-0.0333601	0.14293173	0.01557875	0.29608145	0.4020111	0.0757915	0.23482156	0	0	0	0	0	0.07251975	0	-0.2384811	1.0635052	0.0199426	0.3296755	0	0.0008221	-0.8734326	0.31762695
A_43_P14371	722	0.9331777	0	0	-0.6129208	-0.1958056	0.45275804	-0.1907055	-0.0656766	0	0	-0.3902833	-0.018255	-0.2911307	1.0657732	0	-0.2307885	0	-0.5860813	-0.7082725	0.03661525	-0.0977366	0	-0.4940941	-0.0889985	0	1.381571	-0.0148765	0.40091422	-0.237962	0	0	-0.0772059	0.55670875	-0.3032391	0	0	0	0	0	0	0.12285641	0.5217056	0.10804135	0	0.6798699	-0.3099842	0	0
A_43_P20218	724	0.908689	-0.2224835	0.08519676	-0.408994	-0.0932095	0.37265122	0.41503322	0.39074016	-0.0502726	0.0814232	-0.3669753	0.1205478	-0.6647396	0	-0.0129422	0.02801485	-0.0909991	0.13129614	-0.9947281	0.13183519	0.12401725	-0.6005105	-0.05676	0.49006772	0.33550966	0.49924684	-0.1230026	0.00937155	-0.2654908	0.03503369	1.2557888	0.20922396	0.3641002	-0.2279827	0.29667094	-0.3247969	-0.2317119	-0.1547498	0.11144665	-0.4649543	-0.0686152	0.04923272	0.32877496	0.28198034	0.4281087	-0.0781904	-0.7165499	-0.1235053
A_43_P10295	725	0.9499004	-0.0727821	0.12228706	-0.4514096	1.332758	-0.0482221	1.4632821	0.79492885	0.0475829	0.0252495	0.13881046	0.45116073	0.0140784	0.59699607	-0.7024915	0.5709548	1.2616881	0.5126281	0	0.69147825	-0.0798959	-0.5990756	0.65755033	0.23905514	0.48150584	1.2347097	1.1042557	1.5170441	1.3634057	0.9613261	1.7900722	0.9808767	0	0.33828664	0.4850235	0.32945904	0.52574414	-0.2232304	-0.0911358	0.08772875	0.00582505	0.10214875	0.2084491	0.52927184	-0.0546496	0.17775199	-0.1137099	-0.2424796
A_42_P575557	726	0.5886846	0.2294798	0.2488237	-0.0172434	-0.022728	-0.0954752	0.06030275	0.1059661	-0.2045078	0.21822026	-0.1611027	0.11005974	0.19471069	-0.0168404	-0.4421563	-0.2710609	-0.1400714	-0.0555148	0.17073965	-0.1984048	-0.1520224	-0.1054278	-0.3049445	-0.414454	-0.2540813	-0.106515	-0.2107993	-0.2195187	0.1165328	-0.065072	1.3151832	-0.1124139	-0.2902364	-0.1770887	0.055593	0.10944364	-0.2099605	-0.1405797	0.30135107	0.24467465	-0.1180854	0.15777116	0.167377	-0.0480953	-0.0546904	0.12675951	-0.0932608	0.14676476
A_43_P20809	727	0.04991104	-0.2281416	-0.1053899	-0.1444698	-0.1330778	0.29055095	0.57405806	-0.0859437	-0.7132857	-0.4089385	-0.1392226	0.71587586	-0.2712584	-0.0651136	-0.1976516	0.38122204	-0.2430926	0.06144024	-0.1976934	0.1386635	-0.0967577	-0.5901871	-0.2894337	0.12251905	0.22716266	0.90972686	-0.0912846	-0.0415678	-0.0068798	0.41975498	0.42126754	-0.0558148	0.10814415	-0.2019627	0.3078785	0.45750096	0.44103044	-0.3730516	0.63473445	-0.2442768	0.1242273	0.00889445	0.3076418	0.2968865	0.29199454	0.26772547	0.15275356	0.0101829
A_43_P10081	729	0.10375936	-0.0188222	-0.0979333	-1.0321627	-0.3274119	-0.0617451	0.4413555	-0.2109814	0.0448685	-0.2231207	-0.6745479	0.07618257	0.11190575	0.338121	-0.0200448	0.2143335	-0.422509	0.6368685	-0.2857501	0.1218202	-0.59426	-0.3859043	-0.4640653	-0.4210537	-0.4196226	0.5067933	0.26829052	-0.2835202	0.22214985	-0.1429801	0.49018404	-0.5211751	-0.1710042	-0.1475942	0.17061545	-0.0167344	0.27125645	0.21599075	0.4315231	-0.306964	-0.1069424	0.07839295	0.12955146	-0.2335845	0.27390742	0.23158073	0.1730969	0.40856937
A_43_P10431	730	-0.1521139	-0.211268	-0.2671177	-0.0153975	0.4776821	0.0316558	0.22877505	0.1927447	0.03042866	0.50059795	0.1825795	0.4236727	0.013423	-0.0306978	-0.0382486	0.24478865	0.16976501	-0.1630373	0.35771275	-0.2186885	0.12794355	0.0189562	0.38794708	0.5044241	0.30221748	0.9866953	0.452158	0.8365588	-0.2258582	-0.0779443	0.24527456	-0.0645662	0.384758	0.43859863	-0.7681093	-1.1976333	-0.7492589	-1.1051891	0.41541195	0.64094734	0.33336163	0.5608897	0.355268	0.51985025	0.41789103	0.66750765	-1.1553059	-0.8885775
A_42_P635500	731	0.222888	0.0905099	0.16334105	0.045548	0.21461776	-0.1811099	0.4708724	0.1434178	0.0427098	0.11256505	0.1099443	0.37510625	-0.1451683	-0.0720992	-0.1752639	-0.2900376	0.49966905	0.58209753	1.304587	0.6774101	0.08857871	-0.0690828	0.29720163	0.28734824	-0.0704884	0.0871353	-0.1254287	-0.2196818	-0.1556788	-0.1340866	0.5124307	0.02750729	0.36955982	0.29460335	0.26895	0.10577344	0.23442796	0.11363605	-0.6577964	-0.8899796	-0.7611761	-0.720892	-0.1685868	-0.2621183	-0.3104163	-0.1907725	0.08358335	0.074285
A_43_P21556	732	-0.3823853	-0.3158898	-0.4724398	-0.2993002	0.00146485	0.02229455	-0.0551071	-0.230237	-0.1405354	-0.0886655	0.17832945	0.1003661	-0.2924738	-0.3463969	-0.4270425	-0.3351469	-0.1247301	-0.1991139	-0.0964456	-0.2139072	-0.0075007	-0.0482264	0.0146985	-0.0530152	-0.2777181	-0.3421741	-0.3873735	-0.4182063	-0.2303253	-0.2738938	-0.2881341	-0.2647381	-0.2793818	-0.3006335	0.0096164	-0.2106361	-0.1052804	0.04706435	-0.381206	-0.3305287	-0.2287965	-0.2622576	0.140872	-0.0448227	0.05838485	0.0193992	-0.1210613	-0.0029259
A_42_P481994	733	0.10655455	0.0411582	0.0276637	0.05859085	0.23471354	-0.2355861	0.34773016	0.2623034	0.14384219	0.5905328	0.253532	0.47036263	0.3139391	0.2628946	0.38807535	0.47343594	0.17339565	-0.0119948	0.39179322	0.0625878	0.1618715	0.29110244	0.2674713	0.2258463	0.3246651	0.3866787	0.5155311	0.27511925	0.9652315	0.9397688	1.2929473	1.02981	0.58457136	0.3497253	-1.0754256	-0.9570732	-0.8170557	-0.9886293	0.39559603	0.28254846	0.2582779	0.34819505	-0.2483133	-0.1188831	-0.2867436	-0.095419	-0.9962688	-1.1140747
A_42_P567286	735	0.7553334	0.29093504	0.5168657	0.3887849	0.45458597	-0.1651964	0.63252646	0.43879563	0.08973075	0.45839065	0.3785033	0.3955235	0.0683689	0.58617973	0.16279316	0.51278687	0.6360421	0.2069221	0.47990516	0.54139805	0.42407843	0.3598462	0.51034075	0.5382433	0.7588686	0.9305959	0.8493147	0.5295696	-0.1110745	0.16421366	0.37618634	0.8196149	0.79307127	0.451334	-0.250268	-0.2392101	-0.2189717	-0.3968335	0.22666505	0.42146254	0.29266733	0.21218826	0.5455289	0.5682821	0.43380836	0.56215096	-0.4830761	-0.5690298
A_43_P19085	737	-0.2381287	-0.147079	-0.1626634	-0.1722437	-0.1086088	0.02952325	0.08618685	-0.1386399	-0.3228846	-0.2177825	-0.0381336	0.06044815	-0.2513877	-0.1651625	-0.2921134	-0.2705584	-0.424921	-0.4037753	-0.3598155	-0.3926654	-0.1240802	-0.1132045	-0.2133174	-0.1604266	-0.0929098	0.0272431	-0.1695533	-0.1625028	-0.4569153	-0.4456401	-0.3067789	-0.4421873	-0.4639416	-0.5401683	0.24753666	0.0490613	0.13944815	0.17472935	-0.0667939	0.0135794	-0.077992	-0.1336532	0.19585705	0.06220485	0.2516432	0.17078975	0.25864506	0.25300264
A_43_P21220	738	-0.146246	-0.2587612	0.06782535	-0.7178283	-0.3463932	-0.720959	0.587806	-0.4024582	-0.7907993	-0.4541118	-0.7362356	0.14206362	0.19353005	0.17022656	0.4717276	1.0198593	-0.2472885	0.19127062	-0.2549684	0.21255755	-0.1171136	-0.7387784	-0.1128436	0.0300374	0.03831436	-0.0843489	0.20345666	0.31283164	0.08508731	0.02281595	0.8062951	-0.1631446	0.70594025	0.23723245	0.33276388	0.1815125	0.37433153	-0.1345398	-0.0828672	0.63293725	-0.3489687	-0.3469508	0.082521	1.0229297	-0.0128267	0.28681704	-0.2697222	-0.1928094
A_42_P634231	739	0.14403725	-0.1141396	0.02793885	-0.0230575	0.0167718	-0.0117669	-0.3209648	-0.0269509	-0.0276356	0.24895911	0.3202963	0.8472113	-0.3463063	0.00823355	-0.8329482	-0.8515649	0.73452187	0.68513536	1.0033665	1.0691175	0.9292722	0.10228971	1.5933986	0.96145487	-0.9563756	-1.0830712	-1.2404137	-1.5414734	-0.1254659	-0.3070574	0.44719177	0.10853384	1.7649808	1.7055874	-0.2823935	-0.7423716	-0.6159644	-0.4397202	-0.1242404	-0.0011607	-0.1599779	-0.2629761	-0.9982948	-0.6176983	-0.5221764	-0.6017709	-0.4648899	-0.79596
A_43_P10831	740	-0.4653282	-0.5592299	-0.4954214	-0.5410414	0.61217785	-0.3353009	0.33465573	0.2564792	0.27719313	0.8719182	0.6359816	0.8624278	0.1096725	-0.3714127	-0.1329403	0.07711499	0.50642586	0.6985235	0.90231705	0.7018949	0.44962412	0.43705988	0.5412379	0.6127286	0.03209539	0.17149535	-0.0070519	-0.0436125	1.3238692	1.1368985	1.1216421	0.79138905	0.9979391	0.7257309	-1.7513335	-1.760376	-1.4366469	-1.7671494	-0.5725741	-0.6885915	-0.8685522	-0.8232122	-0.379036	-0.1708998	-0.6653805	-0.3820915	-1.8126254	-1.8566275
A_42_P645034	741	-0.5906425	-0.2615047	-0.1701329	-0.1338816	0.3682136	-0.0388414	-0.3124284	-0.460532	-1.0840831	-0.1256517	0.2452037	0.09150241	-0.1359963	0.1845429	-0.1423889	0.01376271	-0.5811224	-0.5798711	-0.6555786	-0.0453556	-0.1745768	-0.1067615	-0.4673086	0.02306865	-0.3779537	0	0.04623935	-0.2064841	-0.7594776	-0.4846084	-0.9263518	-0.8107413	0.33905053	-0.525965	0.38924935	0	-0.1335342	-0.0344479	-0.6745378	-0.0904606	0.58263564	0.4848411	-0.6939281	0	-0.2312062	-0.1192291	-0.9296019	-0.2332483
A_43_P10682	742	-0.3902517	-0.3760695	-0.0750646	-0.3010893	-0.1913019	-0.5007343	0.09777455	-0.2337039	-0.3715287	-0.4175659	-0.1128094	0.2171571	-0.1722989	-0.1140242	-0.2214569	-0.0521287	0.0247226	-0.0773528	0.2206786	-0.2717753	-0.0231638	-0.2337022	-0.0343179	0.278073	-0.173055	-0.4341859	-0.0238466	0.01531885	-0.1070447	-0.0567951	0.0452476	-0.0355406	0.3745908	0.0304513	-0.0100279	0.03780226	0.1620357	0.1824665	-0.4709683	0.1396253	-0.0109744	-0.3369013	-0.5684252	1.0016611	0.06961705	-0.0286441	-0.0815347	0.0344286
A_43_P10609	743	0.441195	0.03500365	0.33530617	0.5291691	0.7048812	-0.0896449	0.4294997	0.2518568	-0.4048681	0.36054683	0.512606	0.7584045	0.7667603	0.71677256	0.1851387	0.1737604	0.10993674	0.21296024	0.04336354	0.27413696	0.41055253	0.3435802	0.11931519	0.5796207	-0.4267498	-0.4023102	-0.4317736	-0.8048024	0.0894621	0.1286731	0.5687022	0.29160544	-0.348758	-0.1296103	1.3858657	1.5512226	1.8964891	0.8754356	0.9932816	0.8814275	0.93083	0.5008349	0.3418684	1.5014446	0.7403617	0.8483424	1.9650602	1.6478033
A_43_P19221	744	-0.1336503	-0.151535	0.00532915	-0.1393991	-0.0619607	-0.0301419	0.10877465	-0.0459686	-0.111464	-0.0607733	0.06544256	0.07982015	-0.1869374	-0.108892	-0.156291	-0.1040764	-0.2062855	-0.3096446	-0.1517272	-0.2147542	-0.0981913	0.00376794	-0.2252516	-0.0232082	-0.069499	0.13099621	-0.0958376	-0.0626859	-0.1769657	-0.1944813	-0.1159826	-0.1304956	-0.3285499	-0.2816143	0.08795975	0.113916	0.109983	0.12999535	-0.1811438	-0.0847092	0.0351324	-0.0476059	-0.0193901	0.45922852	0.0855227	0.09895369	0.055357	0.13259454
A_43_P20832	745	0.42226237	0.42197397	-0.3849418	-0.0582406	0.522418	-0.9532695	1.0166166	-0.1240752	-0.2014246	0.4770751	0.87444925	0.21452004	0.20634554	-0.1146834	-0.441812	0.41775587	0.3793974	0.21664685	0.4382036	0.58102345	-0.0287926	0.3116324	0.6200433	0.08667944	0.3398295	-0.2831818	0.7078433	0.4667835	0.58264375	0.40938786	0.90311456	1.0312873	0.7346966	0.4165186	-0.276767	0.09125545	0.2020421	-0.5848087	-0.3964784	-0.1243666	-0.4400682	-0.2504687	-0.3340139	0	-0.8026543	-0.1949623	-1.5938065	-0.7653233
A_43_P23432	746	0.9521154	0.44335455	0.68641615	0.32880497	0.1677618	0	-0.2713468	-0.199625	-0.4720227	-0.3885908	-0.3458121	0.20473091	-0.1116857	0.0423155	-0.3130246	0	-0.7291153	-0.5345473	-0.1084693	-0.0904418	-0.7775226	-0.7434981	-0.097939	0.38468695	-0.6323593	-0.463325	-0.3889972	-0.1947669	0.0896182	-1.3228002	0.3782668	1.0900743	-0.0955479	-0.8167501	0.23716754	0	-0.5925523	-0.7922193	-0.3107477	0.3953653	-0.2408509	-0.7083713	-0.0977513	0	0.74753666	-0.2038784	-0.3631554	-0.8599022
A_43_P13746	747	0.3752937	-0.9102595	0.0207929	-0.0910979	0.094892	-0.0559297	-0.1019686	-0.4051741	0	0	-0.3240393	-0.1019984	-0.2415642	-0.5121279	0.12674494	-0.216544	-0.2097314	-0.124245	-1.1927996	-0.1091526	-0.8290858	-0.1496923	-0.0986708	0.30604082	-0.6125872	0.25240806	-0.1273854	-0.2008242	-0.6748731	-0.2187295	0.7480247	0.82235384	0.618273	-0.719105	-0.0003863	0.6078196	-0.1057158	-0.0894203	-0.0060519	0.36412024	0.1943772	0.23606801	-0.3534771	0	0.43478963	0.02019265	0	-0.0323501
A_43_P10965	748	0.46248743	-0.1826012	0.0053434	0.0520072	-0.5442281	0.36258143	-0.1189215	-0.522643	-0.2095225	-0.3467417	0.218946	0.30910775	-0.1820166	-0.2827939	-0.5154104	-0.4721239	0.1287305	0.1214664	0.06803585	0.1258261	-0.51951	0	-0.1074379	-0.4123409	0.5351982	0.8675647	-0.0726154	-0.1682439	0.37383437	0.5199227	0.81247926	0.45169425	0.08964844	0.4040196	-0.230196	0.01681319	-0.3675796	0.0602231	-0.4264956	-0.2895863	0.74422264	-0.0397631	0.1854975	0	-0.1948597	-0.4055936	-1.0445707	-0.4450495
A_42_P620142	750	0.6240488	0.65603304	-0.4057603	-0.2021285	-0.6712132	0.3226819	-0.2248564	-0.1277852	0.25762606	-0.1809611	0.0906568	-0.5224328	0.3004761	0.0959854	0.9088764	0.20327955	-0.4576135	-0.3744836	-0.2104054	-0.0046654	-0.7767148	-0.4907374	-0.5549407	-0.2796674	0.35682303	0.2812147	0.351799	0.5430393	-0.7659802	-0.3511376	-0.1695084	0.13859224	0.0555577	-0.1339731	-0.5519676	0.15065145	0.59149694	-0.0274491	-0.0258689	1.2282615	0.02898885	0.6968956	0.5178876	0.6865063	0.0170522	0.6782255	0.07646225	1.3171973
A_43_P17879	751	-0.0131569	-0.0576448	-0.0502939	0.01317505	0.14465049	0.06558895	0.17799425	-0.0144906	-0.0574246	-0.0525828	0.09537935	0.0877018	-0.0923171	-0.047905	-0.2379976	-0.1254907	0.00856545	-0.1255341	0.16188715	-0.1087026	-0.1221004	-0.1131396	-0.0013547	-0.0726781	-0.0815825	-0.0250468	-0.1219387	-0.1619806	-0.2361088	-0.2774177	-0.1393552	-0.0067244	-0.293891	-0.3651615	0.1721964	-0.0269518	-0.0552983	0.0036063	0.07517625	-0.084981	0.0838289	0.08704615	0.1243844	0.34712455	0.0903573	0.0367718	0.0875206	-0.0343094
A_43_P20769	752	-0.2042594	-0.0891362	-0.2076001	-0.1565709	-0.1765056	0.09191945	0.01627445	-0.1153555	-0.2124796	-0.2034688	-0.1467108	-0.1031533	-0.2592841	-0.086639	-0.1949978	-0.139689	-0.2735972	-0.3710837	-0.409575	-0.4003897	-0.2723947	-0.2117624	-0.1770253	-0.2129002	-0.0839591	0.04207275	-0.0792251	0.08280755	-0.2882886	-0.2542844	-0.1862164	-0.1740895	-0.6184864	-0.4034776	0.28271294	0.2098479	0.24954794	0.19631386	-0.0122228	-0.0028339	-0.0063977	0.00372505	0.1331439	0.26687998	0.2467909	0.12316085	0.2905049	0.2724352
A_43_P15768	753	0.08224745	0.23203641	-0.531297	-0.3898159	0.41048527	0.1053357	1.3439581	0.05145431	-0.5689527	-0.6252857	0.26449838	1.205271	-0.6308527	-0.3209291	-0.8779414	0.449512	-0.4746268	-1.3459692	-1.5625682	-0.8586857	-0.1807708	-1.4686747	-0.1773918	0.394424	-0.1979365	0.0173184	-0.3183098	-0.2914836	-1.0622942	-1.3815076	0.10958879	0.35893482	0.2967882	0.22860606	0.31860533	0.4955759	0.54160583	0.12473435	-0.2751522	1.0114522	-0.5004313	0.7677505	0.23406476	0	0.6715951	0.3840711	-0.3373061	0.27665943
A_43_P22060	754	-0.6532359	-0.1572471	-0.761366	-0.3605456	-0.3116732	0.4165821	-0.2204457	-0.3816376	-0.1125536	-0.0441794	-0.0756035	-0.0823608	-0.8337965	-0.0549693	-0.9395595	-0.6601586	-0.9020047	-0.9031325	-0.8304987	-0.4072313	-0.3415775	-0.0689321	-0.2812657	-0.2553606	-0.4948692	-0.2078824	-0.8913484	-0.8230496	-0.5501595	-1.0360112	-0.4755359	-0.6927161	-0.6583228	-0.7539349	-0.1224966	0.08436915	-0.2012406	-0.1318245	0.07316116	-0.0807686	-0.3044396	-0.2817045	-0.2857184	0.25277573	-0.2435975	-0.1941052	-0.0124126	0.8413515
A_42_P735495	755	-0.4607239	-0.5103054	-0.80544	-0.6058779	-0.0749016	0.262342	-0.1440849	-0.2282052	-0.4611673	-0.4968734	0.15779735	-0.1796699	-0.7618184	-0.4793177	-0.7490931	-0.7673216	-0.1807571	-0.0011473	0.01077125	-0.2208118	-0.1195188	-0.1763025	-0.6672177	-0.6705604	-0.5092487	-0.4624281	-0.7375641	-0.757062	-0.7242169	-0.8090105	-0.7401276	-0.8414879	-1.2191966	-1.6649456	0.10173319	0.1531391	-0.122716	0.001482	-1.0139318	-1.2322106	-1.0249734	-1.1092896	0.14133455	-0.1593175	-0.0183563	-0.1039086	0.11013795	0.531332
A_43_P18753	756	-0.1396418	-0.3462319	-0.442565	-0.392064	-0.1863589	0.0420394	0.15810585	-0.2088051	0.2028904	-0.2735395	0.01938085	0.08303785	-0.2446337	-0.267899	-0.327733	-0.4153643	-0.2644152	-0.5145512	0.74855185	-0.4673048	-0.2356272	-0.2845946	-0.2910146	-0.2727747	-0.2091308	-0.1408968	-0.1426454	-0.0528426	-0.3493356	-0.2365098	-0.0732212	-0.2908187	-0.2762924	-0.2608461	0.14218424	0.1658459	0.24230054	0.3007856	-0.0230154	0.08115155	-0.0975103	0.1881385	-0.034101	0.5943079	0.13437176	0.12656355	0.41075993	0.33550456
A_43_P10278	757	0.05450345	-0.2016232	-0.0074058	-0.0792961	-0.0397444	0.02393156	0.5123482	0.0587616	0.08981799	-0.0003881	0.067142	0.21522304	0.00429446	0.0564456	-0.0849095	0.26369166	-0.3101151	-0.48878	-0.2461565	-0.2006417	-0.2342186	-0.3487492	-0.2867746	-0.2501634	-0.2579344	0.8124697	-0.0806883	-0.1505168	-0.3082025	-0.5293479	0.07812527	-0.2579511	0.10203695	0.1305902	-0.0096038	0.4521077	0.31741044	0.2604387	-0.456636	0.52565473	0.20327926	-0.1142962	0.22449724	1.6846375	0.30828714	0.02620865	0.3486147	0.13595155
A_42_P728032	758	-0.3529811	-0.1472774	-0.4527183	-0.4084621	-0.174232	-0.2111025	-0.2756829	-0.3613567	0.25035575	-0.016716	-0.1705737	-0.1209078	-0.7278366	-0.3186316	-0.8282446	-0.6927514	-1.17346	-1.3564363	-0.6948109	-1.1379447	-0.4796401	-0.3487254	-0.7375326	-0.5961795	-0.7654199	-0.4531722	-0.8064103	-0.2269392	-1.6847825	-1.7735295	-1.2312355	-1.1213441	-1.4663768	-1.4989052	-0.3421302	-0.4397755	-0.3549843	-0.468474	0.08377455	0.031919	-0.122736	-0.0670009	0.18024206	0.1908059	0.0111971	0.18312454	-0.4599304	-0.3427258
A_43_P15230	759	0.3136635	-0.0943632	-0.2031105	-0.0847459	-0.2219705	0.06201125	0.37274358	-0.1250303	-0.1274244	-0.0791462	-0.1549847	0.35554317	-0.109056	-0.0660234	-0.1658836	0.03000926	-0.2122551	-0.4726827	-0.2246928	-0.1884542	-0.2842712	-0.4024482	-0.1567335	-0.0714336	-0.2362259	0.03940059	-0.0586954	-0.1285238	-0.3964074	-0.1960674	-0.0743192	-0.3274402	-0.0161553	-0.1633296	0.1076684	-0.2815294	0.100162	0.5046115	-0.3854032	0.18745184	-0.1865139	-0.0190592	-0.6464775	0.85405	0.0586209	0.1046865	0.0960081	0.32827306
A_43_P10305	761	-0.0216975	-0.1538544	0.2166324	-0.1079956	-0.1650506	0.0464349	0.02163695	0.22344565	-0.3652549	-0.2537832	-0.0383849	-0.13866	0.03440145	-0.0284901	-0.0150299	0.66489786	-0.2720209	-0.3859901	-0.3175064	-0.2114182	-0.2726769	-0.3975397	-0.2277155	-0.0980048	-0.3560219	0.33290386	0.0391288	0.1092539	-0.0030603	-0.0682946	0.21667719	-0.0517273	-0.662168	-0.2945409	0.0810232	0.15752745	0.0884018	0.27259156	-0.0535658	0.0136032	0.27884486	0.05468775	0.0207908	0.7900877	0.19675684	0.1764736	0.57131195	0.20044856
A_42_P468811	763	0.5252256	-0.0609541	0.21577215	0.15882635	-0.1259828	-0.1850887	0	-0.0043044	0.1786648	0.15942425	0.19361925	0.24106714	0.44905722	0.21948764	0.1437826	0.28163195	-0.3661667	-0.2170663	-0.0609698	-0.4139386	0.43317506	-0.1004815	0.50902265	0.27630377	-0.0329585	0.3330517	0.0199022	-0.3201732	-0.1134749	-0.1115785	0.58716065	-0.1468935	-0.2620655	0.26963043	-0.1239195	-0.1736074	-0.6222343	-0.0409727	-0.1660614	-0.0285248	0.55608225	0.2668862	-0.109571	0.2331183	-0.2958632	-0.1313992	-0.3873749	-0.2767377
A_43_P19352	764	0.4350346	-0.1144552	0.06502485	0.041739	0.14134195	-0.3290501	0.16562536	-0.7042251	0.03831881	-0.2026327	0.1052945	0.3306523	0.24615005	0.1957259	0.11900254	-0.3041838	0.0844381	0.1109035	0.13315606	0.11309101	-0.5736382	-0.6068389	-0.3132367	-0.247901	-0.3995924	-0.2803096	0.01158835	-0.1640153	-1.1520007	-1.0902474	0.2057632	0.03561489	0	-0.8748915	0	0.1086279	-0.2482638	-0.9365833	0.98384476	-0.0322499	0.10436726	0.71490717	0.14595029	1.1684937	0.4090896	0.0952337	0.6015196	0.18718791
A_43_P11892	765	0.30908656	-0.4473021	-0.0817213	0.19946766	0.20339826	0.24835351	0.59204	0.2126269	0.04794765	0.2032814	-0.068078	0.07916014	0.4198117	0.07091925	0.0024457	0.18197104	0.5369687	0.04879975	1.0812664	0.72238183	-0.1615019	-0.594425	0.54915	0.6741205	0.33614615	0.8336859	0.2989538	-0.6515546	0.479054	0.39879394	0.4472723	0.31135336	1.216847	1.3814702	-0.1138293	0.088615	-0.0242778	0.1130197	0.0931683	0.33812857	-0.0177877	0.16338396	0.01961165	0.60698664	-0.0960479	-0.3233036	0.4470172	-0.1066465
A_43_P10420	766	-0.4682016	-0.5440183	-0.6820931	-0.4041143	0.0349312	0.02255155	-0.3688287	-0.1536041	0.09589811	-0.0218526	0.8371339	0.23234175	-0.5645414	-0.430006	-0.8184242	-0.5171247	0.025979	-0.09411	-0.0075937	-0.0810361	0.08351851	-0.0320968	0.2781415	0.11669445	-0.6793995	-0.5490489	-0.8308573	-0.920125	-1.0294266	-1.0209503	-0.8984962	-0.5104675	-0.2135725	-0.3440199	-0.053298	-0.4803548	0.00121785	0.22572896	-0.7122383	-0.4266863	0.20402524	-0.1079183	0.11938475	0.1599064	0.25817823	0.04077385	0.25629666	-0.1232319
A_43_P16023	767	0.0832388	-0.076721	-0.2437778	-0.0054931	-0.0018892	0.3707669	0.9291902	-0.0661907	0.18103275	0.68803924	0	-0.186738	-0.1261805	-0.0603512	-0.5498455	0.84344167	-0.2461347	0	0.16651057	0.00666405	-0.5431126	-0.3271687	0.06877581	-0.1239679	0.4387889	-0.4615234	0.09155344	-0.3157997	0.55111814	-0.7991223	0.03402279	0.6356517	0.0896947	-0.354866	0.17264435	-0.0670961	0.00603975	0.00664065	0	-0.1514866	-0.2229745	-0.3285357	-0.6912779	0.47412434	-0.0428522	0.21315672	-0.3870825	0.30100513
A_42_P618158	768	-0.1473108	-0.1040359	-0.0659242	-0.0322404	-0.0346322	-0.0643535	0.2031374	0.15631814	0.00455805	0.12445685	0.1401677	-0.1853294	0.1230216	0.24339676	0.0745921	0.03248645	0.79605246	0.6925063	0.6881609	0.7688689	0.22940585	0.1272454	0.48895693	0.4448309	0.0360475	0.34894848	0.0923319	0.0505481	1.2817321	1.2384486	1.0060596	1.2110786	0.8402977	0.6666651	0.0170751	-0.0681563	0.08028745	-0.0311456	-0.8739762	-0.6912937	-0.7685084	-0.787169	-0.094132	-0.1187113	-0.0257392	-0.0735412	0.0714321	0.03342675
A_43_P18814	769	0.6904352	-0.0089448	0	0	0	0.23767614	0	0	0	0	0	0	0	0	0.26569355	0	0	0	0	0	0	0	0	0	-0.1993582	0.18035837	-0.0168523	0	0	-0.2448849	0.1533323	0.28762645	0	0.08102706	0.7455856	-0.0119775	0	0	0	0	0	0	0	1.2272971	0	0	0	0
A_42_P549321	770	0.66049534	-0.0774955	0.7208464	0.0828817	0.09747914	0.15392995	0.66925836	0.37785342	-0.0695469	-0.1459594	0.8000431	0.71900845	0.08142825	0.06637815	-0.0837002	0.4094806	0.08513261	0.40667537	-0.0979548	0.28879452	-0.240305	-0.2510314	0.5705262	0.0119572	0.1087115	0.55057645	-0.0648742	0.2011261	-0.1061246	0.15160751	-0.7056066	0.25438404	0.61622524	1.0485353	0.044009	0.66106725	0.20485908	0.00259255	-0.0284605	0.21396616	0.3846981	0.3439665	-0.5011517	0.20465046	-0.1097093	-0.094975	0.4531875	0.18032815
A_43_P11240	771	-0.0817828	0.0771446	-0.0905934	-0.0551062	-0.0659213	0.0159454	0.11655665	0.00057505	-0.3711658	-0.2701035	-0.0668703	-0.0462198	0.0836763	0.2324982	0.1190152	0.0319438	0.18665504	0.12273455	0.26949644	0.18877175	0.08700515	-0.1804013	0.21033575	0.08754685	0.0003929	0.0729027	0.03337435	0.08772945	0.22937106	0.33019733	0.31518173	0.4052982	0.2819643	0.28232288	0.42844343	0.3861089	0.45596695	0.41775233	0.2388601	0.26995707	0.0612855	0.20431851	0.0728426	0.01530745	0.19233894	0.1067877	0.47038358	0.5054288
A_42_P574099	772	-0.5172558	-0.6141419	-0.4227705	-0.5413966	0.8541179	0.09084555	0.70209545	0.321805	0.11538506	0.08748294	0.60124445	0.6793866	-0.5081072	-0.6409698	-0.5712991	-0.4978809	0.02996445	-0.1245518	0.11763335	-0.1037736	0.27582788	0.56488895	0.00292635	0.017889	-0.1829281	-0.2129788	-0.3957334	-0.4796862	-0.2075319	-0.2896705	-0.4083109	-0.0895791	-1.0979314	-0.9259968	-0.6912283	-0.8139005	-0.7429252	-0.7947922	-1.3963056	-1.4641614	-1.6488771	-1.340136	-0.178514	-0.2407436	0.0488458	-0.1073327	-0.70928	-0.655407
A_43_P13003	774	0.44502258	0.51070684	0.52459043	0.39414638	0.3162885	-0.2585421	0.36514902	0.46012026	0.38667822	0.30467415	0.17983295	-0.0399093	0.98057365	0.8378129	0.9091277	0.7562937	0.7838205	0.95734316	1.0433412	1.1029863	-0.1583134	0.21892165	-0.0001502	-0.0801969	0.3260842	0.8007941	0.62733597	0.6197023	1.4968181	1.507019	1.4474292	1.5663071	0.6893472	0.7706828	-0.2377015	-0.2660278	-0.2040333	-0.2846885	0.18234634	0.27206898	0.26289514	0.2700429	-0.4367595	-0.2063336	-0.5802836	-0.3749786	-0.1912532	-0.2413111
A_43_P17163	776	-0.3229365	-0.3062577	-0.4609028	-0.2751789	-0.1341205	-0.0442519	0.266819	-0.2254658	0.11962199	-0.266131	0.20245315	0.15857744	-0.2263017	-0.2877789	-0.1521955	-0.3219852	-0.0596294	0.0677776	0.36358023	0.060668	0.18251939	-0.1689501	0.0674386	0.14899635	-0.3986816	0.0322485	-0.3096147	-0.3621116	0.46438265	0.2946043	0.39169505	0.15622489	0.0058408	0.05546765	0.3230595	0.16228054	0.42287636	0.11447815	-0.5578908	-0.1919236	-0.7507709	-0.6451082	-0.2271924	0.03222744	-0.0238032	-0.091517	0.36804765	0.35682294
A_43_P15549	777	-0.3556922	-0.212858	-0.0544491	-0.0785122	-0.1541479	-0.1569465	0.8040917	-0.2393756	-0.3029236	0.21861836	0.0752449	0.25132897	0.05375619	0.11985324	-0.4918642	0.03610212	-0.149668	-0.38028	-1.1574876	0.1006908	-0.3522079	-0.7051506	-0.1053534	0.18018508	0.0093984	0.73701066	0.13734196	0.08261995	-0.1744764	-0.3672361	0.07371925	0.20063749	-0.2474857	-0.2292566	0.31673294	0.04795599	0	0.10986161	0.28700924	0.24650449	0.5019199	0.2402613	-0.5912605	-0.1055127	0.9646859	0.38789213	0	0.21126366
A_42_P621864	778	0.0055277	-0.0186089	0.0550205	0.0498515	0.36266324	0.05038834	-0.1737355	-0.1963283	0.02689265	0.08898745	0.02953945	0.08513545	0.001886	-0.035849	0.01217355	0.0524662	-0.1552882	-0.2161589	-0.0302753	-0.2323665	-0.2993822	-0.0585517	-0.4241924	-0.4660378	0.0378279	-0.1272382	-0.0238254	-0.0667767	-0.3730261	-0.1731522	-0.190209	-0.1327457	-1.2732639	-1.0199604	0.11155289	-0.0081247	-0.1726912	-0.0193021	-0.102406	-0.1163014	-0.2016905	0.0911413	-0.0168443	-0.1068232	0.09688565	-0.01365	-0.0204851	0.01922255
A_43_P13078	779	0.07174015	-0.491572	-0.172828	0.13899714	0.1725693	-0.5824635	0.07906115	1.310223	0	-0.5403771	0	0.22061689	0.39446405	0	0	0.65969837	-0.3958311	0	-1.2266469	-0.4828605	0	-0.2539918	0	-0.0251664	-0.468009	0.5426378	0.40861624	0.34019616	-0.5447817	-0.7898209	-0.8113275	0.66368884	0.04530786	-0.4343212	0.02877219	1.081932	0	0.21344376	1.1672027	0.2809019	0.03287605	0.48063874	0	0.21238944	0	0	0	0
A_43_P15899	780	0	0	0	0	0	0	0	0	0	0	0	0	0	0	0	0	0	0	-1.1358263	0	0	0	0	0	-0.4026582	0	0	0	0	0	0	0	0	0	0	0	0	0	0	0	0	0	0	0.08894705	0	0	0	0
A_43_P22613	781	0.0703826	-0.004095	0.22844315	0.19957684	-0.7287154	0.0758543	-0.5896459	-0.5761318	-0.1672473	-0.1069994	-0.2980576	-0.306428	0.4445734	0.21296595	0.53447104	0.4108701	-0.3478766	-0.0298481	-0.1731067	-0.2645764	-0.301733	-0.3900729	-0.3134279	-0.3786345	0.69176054	0.47667074	0.5867791	0.3678565	0.1222749	-0.0543552	0.24805975	0.5068278	0.03496555	0.09287305	-0.8342657	-0.7768741	-1.0156608	-0.9845696	-0.2380548	-0.4157386	-0.300549	-0.4189029	-0.1568222	-0.2718887	-0.1865959	-0.2264528	-1.0368929	-1.2057657
A_42_P660048	782	0.1054845	0.0121174	0.02211855	-0.103221	-0.3264718	-0.319212	-0.3510537	-0.1328097	-0.2469549	-0.2809877	-0.2960773	-0.2453337	0.1134996	0.03875255	0.23505495	0.04622175	-0.2526674	-0.2954207	-0.6335268	-0.5748601	-0.1224895	-0.1959586	-0.2466431	0.08778525	-0.3512278	-0.2762232	-0.2279902	-0.2536788	-0.4515495	-0.174304	-0.9589576	-0.6048775	-0.8519306	-0.9491601	0.07042265	0.1561961	0.10198835	0.23935555	0.1580286	0.19783975	0.29204506	0.25389385	0.0858703	-0.2041006	0.12371351	-0.0006505	0.09330085	0.1865001
A_43_P13282	783	0.36953166	0.40990925	0.5040169	0.28981927	0.01471565	-0.3860688	0.1263652	0.0077019	0.2338797	0.37427092	-0.0439086	0.31127015	-0.3145924	0.17703006	-0.3292522	-0.5690768	-1.2265105	-1.397954	-0.1610806	-1.2097032	0.01085046	-0.2563014	-0.0501123	0.24640276	-0.4229608	-0.651799	-0.3354416	-0.5117612	-1.7842653	-1.7888837	-1.7190883	-1.4482205	-1.9726706	-1.9574542	0.4313383	-0.0265102	0.1524916	-0.0019717	-0.6873995	-0.4847198	-0.6928058	-0.3946047	-0.5472779	-0.4212174	-0.3688144	-0.3132353	0.0014677	-0.0597244
A_43_P13204	784	-0.0249133	-0.3566518	-0.5009986	-0.5718986	-0.3748598	-0.1335202	0.0864315	-0.3872061	0.09614565	0.47190905	0.08781815	0.1291943	-0.5149747	-0.3761874	-1.0532238	-1.0601552	0.0790167	0.01000545	0.0136738	-0.0836206	0.0440965	-0.1436563	0.2060256	0.1728988	-0.2481475	-0.1679045	-0.3899517	-0.4564962	-0.1098914	-0.0714818	0.0302572	0.0619998	-0.1097469	0.2311721	-0.191739	-0.4473836	-0.2887244	-0.2404309	-0.5528779	-0.576745	-0.6078162	-0.4963636	-0.4122081	-0.5375352	-0.3291745	-0.4329629	-0.4224091	-0.2441774
A_43_P11686	785	0.1308627	0.06075045	0.1337524	-0.0511251	-0.1212912	0.14806795	-0.0415483	-0.1145669	0.11471605	-0.0413775	-0.1380257	-0.0251584	0.0189495	0.10012725	-0.2517127	-0.4051766	-0.1215292	-0.1628752	0.0572572	-0.390801	-0.5891423	0.0908417	-0.6083021	-0.4244261	-0.2956634	-0.6739082	-0.51513	-0.8713583	-1.325604	-0.909575	-2.6381211	-0.6991811	-2.7494187	-1.9348464	-0.2088547	-0.0442042	-0.3513808	-0.16323	0.0374231	0.0792012	0.2505622	0.06613115	0.08880325	-0.0733695	-0.1191531	-0.2222171	-0.1584263	-0.1863322
A_42_P641929	786	-0.0809479	-0.0455012	-0.167244	-0.32337	-0.2020326	-0.1170502	0.0276055	-0.3254824	0.0208025	0.21894656	0.08624885	0.15016745	-0.2123113	0.0168104	-0.3874888	-0.3816232	-0.4110941	-0.6351501	0.6900081	-0.4977555	-0.1741348	-0.1479722	-0.3001375	-0.2053156	-0.0262828	0.15476319	-0.0711527	-0.127018	-0.3648414	-0.080802	-0.4632563	-0.057818	-0.4844008	-0.3759027	0.1561484	0.34176064	0.48173955	0.264585	0.12682675	0.15392545	0.08390804	0.03360225	-0.0559354	0.1717033	0.1109366	0.06676915	0.42096946	0.305675
A_43_P15399	787	0.21174765	-0.1999653	0.10665965	-0.2502525	0.44895914	-0.6788197	-0.1837637	0.24942589	0	0.8639518	0.04422425	0.031855	0.24541356	-0.1798334	-0.1267689	0.44487	-0.507355	-0.10341	-0.5563746	0.29631996	0	-0.579775	-0.4105406	0.26714945	-0.4277487	0.4989345	-0.2912817	-1.0615859	0.2577066	1.1063883	2.843441	0.9360324	0.10047665	-0.266443	0.0865697	-0.0380166	0.37190568	-0.6505718	1.0291746	0.2546962	0.5071988	0.69444466	-0.5917754	-0.0193626	-0.1266291	0.2211481	-0.8012762	-0.3821542
A_42_P736327	789	0	0	0	0	0	0	0	0	0	0	0	0	0	0	0	0	0	0	0	0	0	0	0	0	0	0	0	0	0	0	0	0.1155203	0.42813325	0	0	0	0	0	0	0	0	0	0	0	0	0	0	0
A_42_P656746	790	-0.0630894	0.34132245	0.12802126	-0.043408	0.498384	0.03967905	0.3508625	0.31269714	0.12430975	0.4475484	0.17065094	0.21861601	0.37380505	0.33632374	-0.3752115	-0.3306289	0.0371561	-0.128664	0.7036264	-0.0764465	-0.1499586	-0.1285853	-0.1603975	-0.1097527	-0.0316532	2.65293	0.2661953	0.9666605	1.0379071	1.486033	0.43006945	0.48341542	-0.2960082	-0.1591134	-0.5144026	-0.2331851	-0.4648907	-0.2510057	-0.2696355	-0.328789	-0.3817725	-0.163179	0.05838826	0.13813636	0.00147535	-0.2398886	-0.6988113	-0.6015656
A_43_P10246	791	-0.8895555	-0.6096091	-0.6119738	-0.5451351	-0.1296739	0.37032455	-0.1173091	-0.3095265	-0.2289868	0.01506755	0.36085796	0.0636139	-0.8973799	-0.6263957	-1.2133074	-0.8062014	-0.4335008	-0.2939358	-0.3349027	-0.2492209	-0.2904368	-0.0845642	-0.7848578	-0.4960333	-0.6380383	-0.5902477	-0.8470593	-0.9276724	-0.9991827	-1.0217462	-0.7113133	-0.7427532	-1.23002	-1.2274365	-0.4077811	-0.5114393	-0.7808518	-0.6472001	-0.8530035	-0.5174427	-1.0020914	-0.7719412	-0.5463905	-0.3569603	-0.5947828	-0.336381	-0.8313565	-0.2274632
A_43_P19422	792	0.09974241	-0.1619108	-0.0908912	-0.2811914	0.00767995	-0.5388887	0.59093	0.6185174	0.11526105	0.19553515	0.1468983	0.33187914	0.00245379	0.19444345	-0.384829	-0.8415473	0.1798811	0.47219917	0	0.13981965	0.13103345	-0.1873765	-0.004056	-0.1339579	-0.0335974	0.46491575	0.1565306	0.02908135	0.12916805	0.36828762	0.27484846	0.3833629	-0.1198573	0.15587166	-0.1728714	0.11778045	0.12300015	-0.1399398	0.01542595	-0.2775681	-0.3063736	0.06912375	-0.0443053	0.22600505	0.24954891	0.1358843	-0.0793059	-0.2583046
A_42_P511557	793	-0.493442	-0.431829	-0.3536477	-0.3659596	-0.499877	0.03276825	-0.2283306	-0.4112239	-0.2090426	-0.1404323	-0.0818811	0.01346205	-0.5094199	-0.2342477	-0.4806452	-0.3951554	-0.4974122	-0.6734229	-0.6214538	-0.4946795	0.09162045	-0.1219111	-0.0305019	-0.0193372	-0.5085497	-0.0481152	-0.3523478	-0.2294508	-0.3300948	-0.4021443	-0.348125	-0.2213565	-0.116714	0.0267949	-0.2677321	-0.2533798	-0.2040172	-0.1745244	-0.400826	-0.2553849	-0.3206449	-0.2257257	-0.0530572	0.02215335	0.2169566	0.0972562	-0.07128	-0.1636324
A_43_P19481	794	-0.1086379	-0.3125064	-0.2042076	-0.1907979	-0.2609199	-0.1443949	0.35599878	0.18218306	-0.1089672	-0.3363657	0.25669286	0.24691416	-0.2997317	-0.0028048	-0.09706	-0.1295081	-0.2236624	-0.5190114	-0.8184664	-0.3147972	-0.0506599	-0.2221021	-0.2906056	-0.1556456	-0.3066143	-0.0879688	-0.0770507	-0.364948	-0.3741224	-0.1024239	0.11613511	0.3575249	-0.5658885	-0.2715595	0.4276459	0.26357436	0.20083165	0.0102215	-0.2004113	-0.2508276	-0.3471839	0.0885899	0.10762098	0.68825936	0.25738075	0.24755524	0.50053	0.09984825
A_42_P705192	795	-0.0183297	0.0383072	-0.517037	-0.0520864	-0.0652538	0.0335608	0.20829679	-0.0360913	0.368845	0.29503345	0.37110806	0.7299094	-0.4019108	-0.1305413	-0.6168032	-0.2334828	-0.4477201	-0.8891845	-0.5838003	-0.9548006	-0.0228467	0.04487705	0.0030088	0.0501504	0.6504078	0.6263051	0.4908867	0.6733527	-0.5195222	-0.5809703	-0.6750813	-0.0026064	-0.6719546	-0.600883	-0.0182156	-0.4510851	-0.263319	-0.1813736	0.1494498	0.0279231	0.11314635	-0.0938721	0.23683742	0.23336689	0.155201	0.1872354	-0.0924841	-0.2012506
A_43_P11250	796	0.43597844	0.38521576	0.3457742	0.2846198	0.084373	0.01533795	0.2822046	0.4346972	0.06354425	0.2316327	0.1383438	0.23588511	0.5281415	0.2691493	0.43324515	0.2044425	0.4868617	0.521564	0.1393037	0.70265675	0.03468085	0.21463254	-0.1761054	-0.0244804	-0.1186166	-0.0816164	-0.5408196	0.0530186	1.0479054	1.1332908	1.2603817	1.087862	0.21458772	0.1810131	-0.0896788	0.10503531	-0.1084833	-0.241559	0.4276352	0.5549383	0.3723335	0.42011493	-0.2557836	0.1694699	-0.3125858	-0.196941	-0.169095	-0.1242605
A_43_P12133	797	0.25169903	0	-0.278955	0	0	-0.2982517	1.2415649	-0.1626151	0	0	-0.2614688	0	0	0	-0.354668	0	-0.0004594	0.0836971	0	0.916703	0	0	0	0	0	0.2098252	0.2188034	0.45453545	0.86218715	0.6325655	0.64486194	0	0.10570969	0.7104049	-0.5817139	0.06614686	-0.0163101	-0.0743185	-0.3106938	0.04448255	-0.3210091	0.22158334	-0.4007837	0	0.43189168	0.35594302	-0.0864659	-0.1419523
A_43_P21753	798	-0.0623894	-0.1365214	-0.0983248	-0.0950933	-0.1185432	0.06054545	0.00867415	0.0054183	-0.278039	-0.2672386	-0.3251247	-0.2067552	-0.0391536	-0.1349211	-0.0489244	-0.2039757	-0.4580965	-0.4389858	-0.379458	-0.5524898	-0.3229928	-0.0348401	-0.3263888	-0.4333706	-0.0905123	0.22980784	-0.1663723	0.01404095	-0.3397665	-0.3874955	-0.3395853	-0.2670975	-0.7562175	-0.6362038	0.27932215	0.30385828	0.22399856	0.2760868	0.45095968	0.30282214	0.2516837	0.38836575	0.10592365	0.05827616	0.28130484	0.2107487	0.3522792	0.33269072
A_43_P14651	799	0.12998365	-0.2956669	0.15450105	0.4298239	0.04905061	-0.0326641	0.077256	0.14202094	-0.1886025	-0.2611313	-0.5133659	-0.0746763	0.42878637	0.3752692	0.2087913	-0.3465843	-0.23334	-0.1969268	-0.4021137	-0.2439888	-0.6068162	-0.6190865	-0.4372151	-0.4145412	0.14634371	0.5448349	-0.170227	-0.0602541	-0.4582386	-0.4004092	0.00567599	0.39804515	-0.8913586	-0.837141	0.2997091	0.20719844	0.08175664	-0.2860553	0.71574163	0.2032297	0.06454656	0.31657836	-0.15043	0.44972867	0.45016932	0.03053831	0.24663085	0.2752693
A_42_P674174	800	0.22671795	-0.019846	0.3158631	0.22928908	-0.057138	0.2680683	-0.2848144	-0.2977228	-0.2687384	0.01207545	-0.1589794	-0.086597	0.70813996	0.25759357	0.76211125	0.35999724	-0.1210003	0.27407116	-0.2458793	0.02225735	-0.1239968	0.13883255	-0.1641617	-0.1825467	0.1849213	0.23400494	0.16429755	-0.1887822	1.5659761	1.2910738	0.98885965	1.3823814	0.5419603	0.4979301	0.0958762	0.29801604	0.29891872	0.01179265	0.41588736	0.36780643	0.15907715	0.29728365	-0.237319	0.0681386	0.05722	0.0735865	0.0402446	-0.1465759
A_42_P711300	802	0.02175855	-0.0418105	-0.0126362	0.02244375	0.0113702	-0.0333796	0.1539817	0.02618645	0.1308608	0.2400603	0.1217761	0.24843025	0.1184521	0.1881566	0.14269115	0.0342245	0.33879426	0.29199454	0.6275983	0.34991455	-0.046433	-0.046557	0.22483444	0.2051406	-0.1463976	-0.1045761	-0.0382209	-0.1944104	0.41531897	0.47582054	0.42473507	0.51350737	0.5501885	0.42216253	-0.2450085	-0.20607	-0.0853701	-0.1134339	-0.1213737	-0.0587192	-0.2106791	-0.0194936	-0.2177753	-0.2267046	-0.1339655	-0.1444459	-0.158813	-0.2293448
A_42_P743310	803	0.21914294	0.43723208	0.32359314	0.1885786	0.07257935	-0.0673114	0.00993535	0.12270545	-0.0202132	0.0559816	-0.2245502	-0.1531114	0.26779175	0.41621214	0.15874	0.01774215	0.03994755	-0.0181341	-0.0622301	0.0983736	-0.0476961	-0.1011286	0.0168638	-0.0137501	-0.0086851	0.04224205	-0.0128155	0.13701534	-0.0559979	0.08862685	-0.0970259	0.01992415	-0.1541032	-0.0856352	0.0772095	-0.0038967	-0.060834	0.04838945	0.14228821	0.2100172	0.14288995	0.28891465	-0.0255623	-0.0637932	0.01127815	-0.1234055	-0.0124512	0.0363922
A_43_P16640	804	-0.209264	0.0828634	-0.5445264	-1.0638516	0.39413953	-0.1341107	0.42098993	0.1200357	0.06113385	0.13128091	-0.5590624	1.1819091	-0.2737188	0.5573831	-0.102099	-0.1372829	0.37284636	0.6369643	0.8764798	0.4681881	0.2149255	-0.0249771	1.0520918	0.41459996	0.3059721	0.87234396	-0.3464572	-0.438857	1.3253801	0.8359613	1.238817	0	0.6329217	0.6590869	-0.0090195	-0.3074657	-0.4891632	-0.599354	-0.0271254	-1.114598	-0.9567113	-0.2169124	-0.3686685	-0.5375751	-0.0415607	-0.0895875	-0.6172674	-0.4878433
A_43_P14601	805	0.17486145	0.02900985	0.12873796	0.07550525	-0.1592403	0.11672495	-0.035461	-0.0336327	-0.1810975	-0.1096997	-0.1812487	-0.1126375	0.00246095	0.0437293	0.1445141	-0.0713367	-0.3217669	-0.4429483	-0.3508168	-0.442224	-0.4783921	-0.0139551	-0.4281507	-0.3702503	-0.185534	-0.2273832	-0.0921521	-0.2484908	-0.8966627	-0.9105277	-0.6094337	-0.28724	-0.828824	-0.7799172	0.12501526	0.1432547	0.1065965	0.03275395	0.15128425	0.1271382	0.0833302	0.04471015	-0.0009479	0.0847731	0.0516395	0.068439	0.0761809	0.1332078
A_42_P642026	806	0.1049061	0.39755535	0.287004	0.2662568	-0.012866	-0.0545607	0.271256	0.21925116	0.0054059	-0.0275359	0.0476408	0.0855546	0.1098461	0.41242176	0.10985181	-0.0971308	0.645679	0.79782915	0.70311975	1.0043917	-0.0844159	0.16491985	0.01083185	0.06105425	-0.3057657	0.0487189	-0.238615	-0.0929375	0.88867235	1.0448141	0.7029619	1.0881271	0.45251513	0.6217103	0.5329962	0.38101435	0.5635915	0.46560955	-0.1719403	-0.1472164	-0.251646	-0.2692928	-0.0607857	-0.2641573	-0.0510803	-0.1725593	0.5625166	0.4187641
A_43_P20359	807	-0.0799039	-0.1863514	0.19678469	0	0.1771512	0.1989651	-0.221378	-0.0598979	0	0	0	0	0.06154634	0	-0.0482245	0	-0.0295058	-0.2785849	0	-0.5171577	-0.8339551	-0.9292271	0	0	0	0	-0.3047116	-0.4049628	-0.3336398	-0.0089331	0.119655	0	-0.2473333	-0.6832878	-0.0872684	0	0	0	0	0	0	0.11616281	-0.0938275	0	0	0	-0.6397684	-0.5085679
A_43_P13991	808	0	0	0	0	0	0	0.2537321	0	0	0	0	0	-0.0167171	0	-0.2731083	0	0	0	0	-0.0842262	0	0	0	0	0	0	0	0	0	0	0	0	0	0	0	0	0	0	0	0	0	0	0	0	0	0	0	0
A_43_P15214	809	-0.2224693	-0.1003504	-0.0616455	-0.0969367	-0.1183253	0.0745239	0.09060764	-0.0960379	-0.364603	-0.256537	-0.1305838	-0.1067372	-0.2373633	-0.1203451	-0.1437569	-0.1252032	-0.4176689	-0.4433661	-0.6944289	-0.5263181	-0.287519	-0.0988397	-0.3176799	-0.3102422	-0.0338984	-0.0815501	-0.1132064	-0.016049	-0.2971578	-0.3546919	-0.3722806	-0.2273827	-0.680047	-0.5894442	0.33216575	0.29794505	0.20715189	0.2590337	0.14012524	0.1016893	0.21655706	0.23210621	0.09048656	0.11929895	0.22231436	0.11808345	0.36618856	0.37444305
A_43_P12049	810	-0.445066	-0.5020518	-0.4545288	-0.415463	-0.4303632	0.2084813	-0.5988216	-0.6429157	-0.7081852	-0.5689197	-0.3851328	-0.4691114	-0.5918908	-0.4863601	-0.5444707	-0.3988347	-0.7755145	-0.7699819	-0.8017621	-0.8985257	-0.4653883	-0.515233	-0.5965204	-0.6043296	-0.3367248	-0.3379946	-0.4048147	-0.3298216	-0.8697429	-0.9310017	-0.7600455	-0.8464828	-0.9135876	-0.8073187	0.0022321	-0.0878191	0.0471325	-0.0124722	-0.4587684	-0.4196711	-0.6762981	-0.502379	0.36186028	0.4142933	0.4739933	0.288218	-0.0060024	0.18603845
A_42_P704148	811	0.37348506	0.35561514	0.42426065	0.30693004	0.18887475	0.0373259	0.0991116	0.03763675	-0.1276569	-0.0361924	-0.1854258	-0.1034703	-0.0821753	0.0697489	-0.0608625	-0.1444102	-0.5049381	-0.839147	-0.4901289	-0.8159251	-0.4977761	-0.0533424	-0.7400794	-0.5644584	0.03471615	-0.1235767	-0.0742288	0.10632655	-1.449532	-1.1236429	-1.685935	-1.1452713	-1.8277259	-1.5808496	0.21327645	0.2699809	0.07296945	0.22054961	0.6099304	0.6987133	0.5206547	0.7462267	0.24681425	0.1933913	0.13016559	0.15100954	-0.0629263	0.2095647
A_43_P14457	812	0.10087396	0.1655564	-0.0916813	0.30468655	0.01347875	-0.2104836	0.2895565	0.23908994	0.29203486	0.31344122	-0.0230642	0.70724463	-0.0482869	0.34876657	0.30561686	0.2756555	0.2098224	0.4100895	0.3330858	0.44785237	-0.1665611	-0.0156636	0.17959026	0.1325974	0.24684359	0.30154967	-0.0203591	-0.0862405	0.73991275	0.30955607	0.95749235	0	0.531599	0.6080718	0.08613086	0.6840747	-0.1564095	-0.0243442	0.0061402	-0.5025501	0.3815751	-0.0450697	-0.1131325	0.1302068	0.045722	0.04506925	0.0643358	-0.0041213
A_42_P723450	813	0.21632814	0.3897371	0.3877778	0.3482008	0.00843	-0.2378072	0.3435173	0.42445517	0.04221059	0.44400734	0.2004952	0.3530746	0.82245445	0.69335985	0.7505918	0.5800662	0.70580053	0.78877354	1.015986	1.2802825	-0.1011391	0.16976646	0.23130035	0.1354108	0.192687	0.6040473	0.39749908	0.5039577	2.1148524	2.206235	1.615931	2.2951524	0.6653137	0.78966427	0.20139316	0.5800152	0.3036141	0.27954295	0.20391324	0.41176176	0.6807785	0.462996	-0.2863554	-0.0814285	-0.1314969	0.0772028	0.41372204	0.2351246
A_42_P538868	815	0.02705815	-0.0320869	-0.0081325	0.13030525	0.1543136	0.03573175	0.00722125	-0.0298209	-0.1143021	-0.0917187	-0.0099001	-0.0178457	-0.3145957	-0.0235791	-0.3510938	-0.3649659	0.1122036	-0.1730433	0.0430894	-0.1405564	-0.1180773	-0.0236979	-0.2441816	-0.1707735	-0.3592072	-0.3299899	-0.3460856	-0.4116215	-0.8008299	-0.7384453	-0.6021576	-0.3600068	-0.4456192	-0.2360244	0.26973587	0.2821803	0.2264996	0.33550882	-0.1410389	-0.0230894	-0.1213732	-0.0257802	0.11586431	-0.0379486	0.13477895	0.033206	0.20617914	0.19029856
A_43_P13180	816	0	0	0	0	0	0	0	0	0	0	0	0	0	0	0	0	0	0	0	0	0	0	0	0	0	0	0	0	0	0	0	0	0	0	0	0	0	0	0	0	0	0	0	0	0	0	0	0
A_42_P667960	817	-0.0621982	-0.030293	0.2104216	0.09142495	0.06313655	0.1355672	0.1992994	0.10836745	-0.2013454	-0.1574903	-0.0861516	0.1474576	-0.5849199	0.07286835	-0.4909273	-0.504835	0.07564975	-0.1082788	0.26334575	0.2203626	0.34227657	0.0451154	0.5756421	0.5061345	-0.2385845	-0.1325966	-0.3603087	-0.424255	-2.4892764	-2.2012763	-1.0991707	-1.597683	-0.0905896	0.21624714	0.55625725	0.32199	0.22224906	0.2707448	-0.1057725	0.31769565	0.35299063	0.3735361	-0.0753393	0.08552835	0.14579345	-0.1443329	0.33540487	0.3255291
A_43_P23100	818	0.2742016	0.08797717	0.03369095	0.10793185	-0.24069	-0.2728827	0.40903693	0.14818595	-0.2931941	-0.6068851	0.2904555	0.71485853	-0.123226	0.2875283	-0.082	-0.3479832	-0.3540767	-0.579778	-0.7072845	-0.0207758	-0.0371528	-0.295175	-0.2581124	-0.134799	0.152849	0.7365813	0.17137599	0.3989303	0.29662108	-0.0151591	-0.0113741	-0.2401713	-0.2671309	-0.229697	-0.0659712	0.0888851	0.4262872	0.1815567	-0.1104447	0.13938595	0.5057795	0.25181362	-0.1871546	0.48751295	0.6082697	-0.0287652	0.7077142	0.40805465
A_43_P16982	819	-0.305221	0.3830702	0	0	0.08106331	0	-0.0858279	0.54491186	-0.0733072	0	0	0.20003594	0.0067143	0	0.15158105	0	-0.6110039	0	-1.6297469	-0.1124296	0	0	0	-0.0095448	0	0	0	-0.0188783	0	-0.4495057	0.119492	0	0	0	0.12657355	0.2860639	0	-0.1719753	0.22598499	0	0	0.87504005	-0.0478922	0	0	0.40591475	0	0.25533372
A_42_P756690	820	-0.0733638	0.06418655	-0.0100837	0.10257245	-0.0231886	0.0870533	0.07813595	-0.0567226	-0.1486635	-0.2149968	-0.167819	-0.0589581	-0.2943673	-0.0752049	-0.0936675	-0.0554304	-0.4758807	-0.6528792	-0.2051792	-0.4238467	-0.0037518	-0.1426687	-0.0293446	-0.1240082	-0.1457223	0.04877615	-0.1046395	0.06415985	-0.6758723	-0.6376486	-0.636456	-0.4167028	-0.6253095	-0.4684253	0.11115746	0.26090097	0.1340456	0.22238064	0.31082964	0.09961414	-0.0357394	0.0686989	0.04589845	0.04536775	0.05018045	-0.0780912	0.15397595	0.3431492
A_43_P18994	821	0	0.55184066	0	0.4898541	-0.0871817	-0.3695283	1.9002187	0.22852084	0.49680483	-0.659337	0.18095165	0	0	0.17015105	0.1204389	0.20363325	-0.2452357	0.10000628	0.60724485	0.47319442	0	0	0	0.3118471	0	0.21673933	0	0.38912103	0.27970546	0.0363405	0.56726557	0	-0.4966727	0.1113999	0.17332311	0.10990246	-0.0676966	-0.290348	0.16751315	-0.2029888	-0.4944822	0.5513537	-0.5073552	-0.3100657	0.04055405	-0.2495331	0	-0.4147401
A_43_P20120	822	0.05508879	0.20514059	-0.0850982	0.27575564	-0.0644942	-0.2125745	0.39963752	0.1353369	-0.173801	0.16291665	0.14221095	0.65263367	-0.0687516	0.11023165	0.06058861	0.6522205	0.2324743	0.47809768	0.5408723	0.65996194	0.7347016	-0.307658	0.23085785	0.12648104	0.41763353	0.53897333	0.0762279	0.0706315	0.46228436	0.25943735	0.94445944	0.83748716	-0.0999069	0.0088205	-0.4905309	-0.2765119	-0.8493674	-0.7513397	-0.2416074	-0.6440914	-0.3402191	-0.163022	-0.1982518	0.10899109	0.0952573	0.03137395	-0.9191141	-0.8922956
A_43_P17174	823	-0.3426699	0.05788135	-0.0074343	-0.0238872	-0.2074795	-0.1397963	0.25272274	-0.0159139	-0.0805931	-0.3239675	0.0926943	0.16010955	0.01300005	0.088757	-0.0007381	0.1247282	-0.3777194	-0.3186531	-0.532794	-0.2125607	-0.370573	-0.3420325	-0.2444487	-0.0951848	-0.2574673	0.33070564	-0.0658913	-0.0516238	0.0040617	0.02330325	-0.0755001	-0.1293817	-0.5019331	-0.353405	0.32616636	0.5243607	-0.049748	0.26800585	-0.0628161	0.1283357	0.06699291	0.0076814	-0.433986	0.1404162	-0.0991333	-0.1162571	0.1313019	0.21104531
A_43_P12088	824	0.46477938	0.7216604	-0.8041589	-0.1300747	0	0	1.4310749	0	0	0	0	0.23669663	0	0.8699202	0.91501015	1.1293404	-0.8041806	-0.2781401	0	0	0.25102574	-0.5176168	-0.1971329	0.6940055	0.0346289	0.94386625	0.00666335	-0.4197083	0.01306582	-0.4502417	-0.0641952	-0.0328789	-0.8517	0.502198	0.44124436	0.9509731	-0.02896	0.28408924	-0.3566368	0	0.03048915	0.3414231	-0.6688018	0.0281615	0.18288471	0.12351415	0.39538613	0.09946071
A_43_P22545	825	-0.1056271	-0.3514184	-0.3992839	-0.4745148	0.34064364	-0.008368	0.54339623	0.2244508	-0.3531454	-0.2716725	-0.1839714	0.2381103	0.30887625	-0.6879558	0.15360595	1.0987594	0.00611595	-0.3636482	0.78674656	-0.3757923	-0.1357491	-0.7035068	-0.0203464	0.1995225	0.42594284	1.3293681	0.4825997	0.34528238	0.18820119	-0.0632954	0.5046418	0.573548	-0.3785133	-0.326709	0.4953823	-0.2500742	-0.2315528	0.30384207	-0.4837475	-0.3224315	-0.3818255	-1.1768923	0.055738	0.8380022	0.77888656	0.50929666	0.08638475	0.09557555
A_42_P678833	826	0.0076542	0.36131907	8.5853e-5	0.06422566	-0.050499	0.0567107	0.14819714	0.011981	0.11776445	0.254941	0.0364823	0.0215435	0.5434799	0.45759338	0.37046722	0.31747624	0.8032851	1.2995906	0.83967495	1.1069655	0.28366855	0.48343566	0.34337425	0.3730111	0.2588129	0.37051395	0.20603895	0.00554895	1.591012	1.5234013	1.561152	1.9874167	1.6945796	1.2624745	-0.4653807	-0.3050647	-0.4695497	-0.382237	-0.1311341	-0.6365792	-0.5437331	-0.3920026	-0.2108541	-0.0979743	-0.1681018	-0.1571636	-0.310678	-0.1308556
A_43_P20663	828	-1.0124898	-1.0256333	-0.8468819	-1.059433	0.05076695	0.14389849	-0.1927562	-0.4345278	-0.1780334	-0.0838738	0.1792493	0.23469925	-1.0884647	-1.2980924	-1.1536961	-0.8787336	-0.8294172	-0.9379597	-0.9670701	-0.9373317	-0.1113181	0.32884026	-0.2577186	-0.2524881	-0.7260732	-0.6670465	-0.8867307	-0.8109779	-0.9004326	-0.9159641	-1.1021686	-0.8606934	-1.7252474	-1.5878634	-0.9376035	-0.9856996	-0.9442864	-1.0176549	-1.8874664	-1.779871	-1.9657469	-1.7429013	-0.3718271	-0.502522	-0.1560259	-0.3840332	-0.9751696	-1.0169725
A_43_P16128	829	-0.5214162	-0.2812172	-0.2581554	-0.0527749	-0.3931437	-0.2010084	0.12545255	-0.4293728	-0.2052939	-0.1473054	-0.1040163	0.0524049	-0.4114752	-0.0542789	-0.0860014	0.2179656	-0.720305	-0.7743015	-0.7099156	-0.399932	-0.0478625	0.06327151	0.04666515	0.05493785	-0.5017505	-0.0600949	-0.2685518	-0.1927891	-0.3842435	-0.4609056	-0.3931589	-0.0544329	-0.3666896	-0.3689123	0.14897916	0.35847	0.1522517	0.1681304	-0.6684921	-0.6963244	-0.2465458	-0.4220061	0.0223646	0.02526665	0.31553695	0.20928004	0.32660055	0.2831445
A_43_P16083	830	-0.0737255	0.05669455	0.72273374	0.01308225	0.35509968	-0.0382702	0	-0.0061266	-0.5440819	0.0516225	-0.2386809	0.30566525	-0.3848641	0.46201247	0.07003065	0.6032393	-0.8127084	-0.6811457	-1.3821528	-0.3969033	-0.6858966	-0.1259694	-0.600008	0.17265655	-0.1071149	0.75432444	-0.3411456	-0.3367088	-0.1009941	-0.547308	-0.4034887	-0.0055911	-0.4718595	-0.9260366	0.17237501	-0.0654412	0.2352823	0.44344044	0.23745584	-0.1193467	0	-0.0148907	-0.0347315	0	0.06450485	0.22661567	-0.012512	0.4376762
A_43_P18029	831	-0.0225076	-0.20052	-0.0293322	0.00862169	0.16077474	-0.0211404	0.20089766	0.12171215	0.32574606	0.49747998	0.58333653	0.57643795	-0.5570192	-0.1407782	-0.4206717	-0.3343647	0.40761235	0.83255315	0.93034124	0.6685827	0.46678072	0.51234865	0.86699486	0.78483915	-0.5531756	0.3178071	-0.0618768	-0.0421376	0.8610172	0.863348	1.0195916	0.8868537	0.8419894	0.80568415	-0.4894912	-0.1000035	-0.4657755	-0.4431916	-0.4387641	-0.4801649	-0.6092084	-0.4572511	-0.2055259	-0.187329	-0.3451009	-0.3602028	-0.58111	-0.7816122
A_43_P19505	832	0.0241809	0.0625391	-0.1709099	-0.0765195	0.1770372	0.08388665	0.14891055	0.2332707	-0.2793954	-0.2296586	-0.1148024	-0.0794674	-0.1980386	-0.2103542	0.03922365	0.00696185	0.06137605	-0.0642167	0.43494985	-0.0772339	-0.0541716	-0.0931931	-0.0172801	0.23774391	0.0556359	0.43300346	0.0214829	0.3327699	-0.3907594	-0.6363673	-0.1633821	0.04432581	0.21110725	0.16708039	-0.2620725	0.2598915	0.08156255	0.2412295	-0.7510095	-0.6536808	-0.0255522	0.30524158	0.1126051	0.2518196	0.2335315	0.3004942	0.03835965	-0.0598936
A_43_P18793	833	-0.0341103	-0.5879141	0.14429024	0.04316613	-0.1416753	-0.3173568	0.0044021	-0.2947522	0.61601806	-0.1523772	-0.1656674	0.07355191	0.40559936	1.2019202	-0.333336	0.6732447	-0.1042619	-0.4788058	0	-0.013674	0.3282187	-0.0293366	-0.3415535	0.70992374	0	-0.2141309	-0.4636698	0.72675806	0.22852065	-0.7908979	1.4934921	0	-0.6038207	-0.2356835	0	0.1134329	-0.8909842	0.6161008	0.03817414	0	0.39175335	-0.4114593	-0.8204818	0.05636984	0.5143499	0.09745455	-0.7737683	0.2736175
A_43_P22080	834	-0.1395066	-0.011899	-0.1181665	-0.0217087	-0.027133	-0.1815043	0.24885285	-0.1732023	0.12431255	-0.2763805	0.6192646	0.0957136	-0.1538608	0.32381037	-0.0753885	0.27660397	-0.3905602	0.0781544	-0.7558263	0.0280368	0.16318636	-0.2879697	0.07047939	-0.0080633	-1.0468459	0.4542773	-0.115555	0.0155821	-0.3582182	-0.0326244	1.0590312	-0.2732823	-0.4631753	-0.0213351	0	0.12482221	-0.1335038	0.46268368	-0.3149094	-0.2705253	-0.5009608	-0.1933899	-0.4312999	0.25793624	0.02593425	0.01615835	-0.1621967	0.04976635
A_43_P18848	835	-0.1249666	-0.1093869	0.1269984	0.0156641	0.07548	0.18217084	-0.2065597	0.1298356	0.129411	0.08707026	-0.0140752	0.04273895	-0.1978845	0.0136008	-0.112247	-0.1501489	-0.1174459	-0.1226466	-0.4347081	-0.1548462	-0.1018105	0.533216	-0.131721	-0.350988	-0.2417927	0.22135255	-0.0494128	0.1609397	-0.0302911	0.1238098	0.28633022	-0.0255919	-0.2100806	-0.2762441	-0.5392158	0.06396245	-0.0949554	0.1219554	-0.524627	-0.6467815	-0.0442658	-0.0460425	-0.1404839	0.4356122	0.3073473	0.1137571	-0.0331402	0.01037505
A_42_P536266	836	0	0	0	0	-0.1693864	0	0	0	0	0	0	0	0	0	0	0	0	0	0	0	0	0	0	0	0	0	0	0	0	0	0	0	0	0	0	0	0	0	0	0	0	0	0	0	0	0	0	0
A_43_P16319	837	-0.4160016	0.09041286	0.12040635	0.22012165	0.0300145	0.0976527	0.4072836	0.01681444	0.17236924	0.0102289	-0.0197218	-0.2533858	-0.1601663	0.2685001	0.24285555	0.89080215	-0.4796112	-0.0360081	-1.462637	-0.6462598	-0.0434117	0.20533685	-0.0411771	-0.0255113	-0.6444065	0.28263924	-0.0880897	0.0405767	-0.1893339	0.22286364	0.0658114	-0.1130611	-1.1787722	-0.613354	0.11919811	0.30908465	-0.2807326	0.31759334	-0.0184063	-0.3975515	-0.6237264	0.4213669	-0.419308	-0.2303705	0.51125693	0.25646946	-0.0577271	0.22992446
A_43_P16129	838	0	0	0	0	0.15466952	0	0	0	0	0	0	0	0	0	0	0	0	0	0	0	0	0	0	0	0	0	0	0	0	0	0	0	0	0	0	0	0	0	0	0	0	0	-0.1424382	0	0	0	0	0
A_42_P806882	839	0	-0.0698538	-0.1450918	-0.0321258	-0.5823128	-0.551429	0	0.10366035	0	0	0.0314954	0.38003844	0.05320805	0.33674794	-0.0575218	-0.0524581	0.09240153	0	0.48215985	0.05911514	1.936075	0	2.7180564	1.0568459	0.1525645	0.61993027	0.0714932	-0.4828585	-0.0456046	0.76447076	0.45403066	0	1.8537543	2.4746506	0	0	0.13574785	0.6545821	-0.1829223	-0.0459491	0	0.7619214	0	0	-0.1952769	-0.309883	0.15292309	0.60569066
A_43_P13262	841	-0.0595689	-0.0656848	-0.1515176	0.46301082	-0.2325375	0.17825505	-0.5974495	-0.6361971	-0.0274427	-0.0797031	-0.5650027	-0.3985543	0.90391326	-0.2483938	-0.3850119	-0.0590124	-0.5893232	-0.200686	-0.6379015	-0.7330864	-0.5240521	-0.1671602	-0.687578	-0.9166338	0.18396384	0.40510198	-0.1373105	-0.3813632	-0.4566174	-1.1410522	-0.3300321	-0.2399352	-0.8431172	-1.1300795	0.36351085	0.63626695	0.10195902	0.2086904	0.71268046	-0.2489167	0.54845953	0.60160136	-0.3412719	0.07819805	1.1121733	0.1591394	-0.1858962	-0.1846447
A_42_P677172	842	0.31672838	-0.0879544	0.06309515	-0.6241565	-0.1919768	-0.1217194	0.46133366	-0.3480513	0.16810155	0.18962455	0.27824596	0.24090411	0.01123975	0.1469564	-0.1357777	0.7073576	-0.2813294	-0.7984664	-0.9959173	-0.1812184	0.00466755	0	-0.1763174	-0.1372813	-0.1695589	0.7012975	0.47407776	0.4745059	0.2167995	0.3778844	0.7174208	0.5442236	0.02015781	0.3764272	-0.3134991	-0.0624353	-0.361581	-0.5045812	-0.2191656	0	0.21627234	0.08217025	-0.5090551	0.1566318	0.45352986	-0.0794027	-1.6498668	-1.7975581
A_43_P23256	843	-0.609229	-0.0929969	0.10938837	-0.2871189	-0.229106	-0.1446712	-0.0945876	-0.4726384	0.25021455	0.74017763	0.09327436	-0.1808887	0.27699855	0.1777153	-0.4105175	-0.1628945	0.2757225	0.1513412	-0.2901659	0.32661152	0.55450463	0.03183135	0.3422191	0.10186961	-0.5335791	0.2412138	-0.2276676	-0.3685028	0.33406064	0.2203336	0.633399	0.26939327	0.56326056	0.51324224	-0.7912231	-0.8630898	-0.3819132	-0.241163	-0.8949304	0.010334	0.02364635	0.12208535	-0.8325255	0.3029061	-0.2571907	-0.2636323	-0.6502603	-0.6169183
A_43_P21705	844	0	0	0	0	0	-0.1881218	0	0	0	0	0	-0.7681595	0.15923895	0.0852387	0	0	-0.5781579	-0.1168876	0	0	0	0	0	-0.118516	0	-0.1784696	0.0512245	0.38035792	0	-1.0214081	0.10694325	0	-1.1985447	-0.2954001	0	0	0	1.1108029	0	0	0	0	0	0	0.54329634	0.4986324	0	-0.0814579
A_43_P11424	845	-0.1073065	0.04171685	-0.3990927	0.3948209	-0.0571995	-0.0326068	0.9061742	-0.3788915	0.1529024	-0.2107062	-0.440388	-0.4414859	0.11910649	0.38720298	0.23437409	0.12253642	-0.1913471	0.47660398	-0.6036435	-0.0075595	0.0374108	-0.3905206	5.20051e-5	-0.1180132	0.56350976	-0.0530466	0.23036334	-0.1123739	0.8264665	-0.115869	0.6358583	0.19860366	-0.2320466	0.1120784	0.09516095	-0.0769541	-0.6332314	-0.0742271	-1.001451	-0.4806163	-0.4355147	0.15174074	-0.3919348	-0.4790526	0.2972	0.0034647	-0.2669265	-0.3841973
A_42_P803844	846	0.3349903	0.0943775	0.5251918	0.36901665	0.3659587	0.18725488	1.0936837	0.2845969	0.6794774	0.666193	-0.0003109	-0.0843118	0.6404605	0.39469457	0.0594852	0.32760647	0.5146718	0.72771454	0.67896056	0.7138586	0.6756861	-0.4207291	0.63945293	0.56426173	0.3842404	0.06429765	0.09963775	-0.2837904	0.01011255	0.2017915	0.91826224	-0.0926746	0.49077988	0.86250687	-0.3848646	-0.5076015	-0.7150216	-0.0070215	-0.1000386	-0.1526991	0.02102805	-0.2173207	-0.104383	-0.1734749	0.0077462	-0.3540185	-0.6623347	-0.8337517
A_43_P13032	847	-0.772818	-1.1046097	-1.0465655	-0.6240585	-0.5407925	-0.112325	0.40017915	-0.5999048	0.78701043	-0.038723	-0.3055483	-0.5881257	0.0338335	-0.6845341	-0.4681819	-0.1084757	-0.1484888	0.1780674	-0.5051208	0.19565079	0.2304175	0.19003606	0.4660473	0.06576346	-0.3591012	-0.6815701	-1.1122482	-0.6918168	1.1117287	0.355701	0.82896805	0.10452226	0.7349608	0.66556853	-1.2899647	-0.3440054	-0.6777387	-0.6166055	-1.2997401	-0.7197752	-1.4998672	-0.9880939	-0.7754786	-0.0356581	-0.6071279	-1.1549144	-1.2124906	-0.8816905
A_43_P20434	848	-0.4599616	-0.5431922	-0.1475025	-0.038178	-0.2779266	0.51671886	0.7329664	0.07124566	0.2582905	0.12858155	0.28798795	-0.2666912	-0.3870202	-0.1919107	-0.4642589	0.191053	0.73070246	0.38491485	0.43033725	0.98351717	0.5492363	-0.2508194	0.7113352	0.88148856	-0.6611702	-0.0522318	-0.5407558	-0.6049357	0.3742838	0.1434586	0.0898467	-0.0068613	0.5352454	0.6239691	-0.6297383	-0.8424826	-0.88853	-0.4851227	-0.7509974	-0.5101241	-0.771636	-0.5086808	-0.5411668	-0.1150512	-0.1784751	-0.6052642	-1.6911783	-1.0814157
A_43_P20861	849	-0.0660494	0.11715105	0.16604877	0.1300838	-0.0014088	0.13763285	0.84037375	-0.085349	-0.0773738	0.03842205	-0.2831521	0.04023981	0.07032605	0.1321454	-0.1071682	0.17825149	0.34985447	0.48109758	0.13154295	0.39164066	-0.0068469	-0.5566165	0.18865345	0.11951925	-0.0861228	0.4483827	0.2767372	0.05823281	0.71242726	0.553128	0.88543105	0.316109	0.3046608	0.16940829	0.10343625	0.43637228	0.2153461	0.71675134	0.61579204	0.11630061	0.2734554	0.3187058	0.26709533	0.5680688	0.47363356	0.16956115	0.3274414	0.28922275
A_43_P18552	850	0	0.29453826	-0.1372054	0.32986373	-0.1872626	-0.2096205	0.2654425	-0.0259904	0.18785445	-0.1007406	-0.0869672	-0.0242634	0.0810838	0.18507543	0.32509732	0.5112543	0.33527353	0.50938463	-0.6193352	-0.0110785	-0.0114086	0	-0.0469925	-0.5113011	-0.1621865	0.4835956	0.3127816	0.17794558	0.6691313	1.0869792	0.5829759	0.35788977	-0.428335	-0.0282424	-0.044759	0.2743106	0.00249275	1.1651492	0.53306913	0.49651814	0	0.61725307	0.0733802	0.20316964	0.42432594	-0.22872	0.6086662	0.0452295
A_43_P21027	851	-0.1455088	0.3500345	-0.307669	0.24495384	-0.2981072	0.00380635	-0.3354195	-0.2872019	0.34805793	-0.0867781	-0.6003571	-0.5003686	0.34968376	0.42838717	-0.4039398	0.37425375	-0.1603191	0.42515734	0.2799697	0.40429354	-0.5315889	0.2514801	-0.1914378	-0.2449684	0.12099005	0.38636065	-0.0221598	0.39838862	0.78318834	0.68913937	1.0847163	0.7089555	-0.1740778	0.10405564	-0.2437856	0.21705936	-0.542751	0.70162743	-0.2606504	0.27089974	-0.0709706	0.51468515	0	0.27641624	0.8339999	0.8513036	-0.3004296	0.1396921
A_43_P13170	852	0.24430421	0.09848165	0.2371073	0.1243296	-0.1014581	0.02294155	0.0298352	0.1974149	0.07332756	0.010756	-0.0730415	-0.0336638	-0.5762034	-0.042016	-0.6103373	-0.7816911	0.1318059	-0.268774	0.17977859	-0.047832	0.0448127	-0.0371766	0.2552452	0.21868515	-0.4902849	-0.4958043	-0.5429421	-0.4694352	-0.6994462	-0.5420598	-0.66567	-0.4565983	-0.4078817	-0.3920159	0.0381122	-0.1884913	0.00170565	0.01880025	0.05423165	0.20964384	0.25093845	0.2894402	-0.0273103	0.0544629	-0.0099978	-0.0995903	-0.0861187	-0.2041579
A_43_P16234	854	0.08551475	0.0693164	0.0084372	0.33039993	0.3049922	0.14952084	0.71992046	-0.095941	0.7139811	0.15629432	-0.262263	-0.1506777	-0.1199207	0.22856805	-0.0140095	-0.080524	-0.301157	-0.0799494	0.06989525	-0.0816875	-0.2396993	0.1876116	-0.208518	-0.3262544	-0.2024111	0.42249966	0.20016384	0.18763924	0.02761795	-0.0995984	0.19057825	0.18830729	-0.8369213	-0.374989	0	0.18183115	-0.3918676	0.07452175	0.51047564	0.2599869	0.08062505	0.5178814	0.1083837	0.6661887	-0.145103	-0.2257724	0.10797695	0.21188596
A_43_P11142	855	0.3045952	0.07861805	0.06357335	-0.0466519	-0.2611401	-0.0363498	0.35814428	-0.1349697	0.18861295	0.06466839	-0.0859838	-0.2837539	-0.0856629	0.0399184	-0.0613728	0.02446605	-0.1891556	0.25672483	-0.4068646	0.252677	0.34519342	0.28908515	0.54043865	0.5500841	-0.1850991	-0.2412033	-0.1384611	0.07372	-0.2924354	-0.3029876	1.9661298	0.06724735	1.53194	1.2597508	-0.1459081	0.2212598	-0.1520305	0.34363934	0.11684635	-0.040576	0.116492	0.12828375	-0.39897	0.21578139	-0.0073352	-0.2495084	0.1859417	0.2733636
A_43_P17426	856	0.23472191	-0.0537668	0.25335842	0.22846505	-0.147565	0.01303005	0.9901211	0.41903543	0.63096595	-0.0360389	-0.4204007	-0.4124733	-0.0523067	-0.1384747	0.2623327	0.10251829	-0.088342	0.0712745	-0.2170077	-0.2868974	-0.0965864	0.0048895	-0.2091592	-0.3540848	-0.0561781	0.19490844	0.2901225	0.15881254	0.31220436	-0.9082441	-0.4014117	0.05733722	-0.4962428	-1.009763	-0.6756768	0.18973275	-0.3971846	0.20511648	0.3334994	0.0473163	-0.2303097	0.16428135	0	0.64629847	0.07388205	-0.2240131	-0.2309018	0.02767344
A_43_P21108	857	0.4715409	0.046433	0.39023447	0.2499764	-0.570055	0.1669805	0.79930544	-0.4499183	0.49830008	-0.0211577	-0.7832062	-0.9734027	0.20840621	0.3270266	0.94205093	0.447916	-0.5444665	-0.2278443	-1.0891421	-0.1183822	-0.3895351	-0.0245354	-0.4435206	-0.7650287	-0.385885	0.43130875	0.01329635	-0.1218989	0.3068676	-1.193346	-0.0797389	0.03722239	-1.1449225	-0.9048207	0.43277907	0.6712811	-1.2590003	0.5635278	0.22133829	0.41669226	0.5832994	0.8944074	0	0	0.5538721	-0.4709718	-0.1745875	0.5146332
A_42_P675350	858	-0.1125455	0.03682521	-0.067327	0.0520692	0.25186965	-0.0819283	0.78390455	0.37062842	0.5180357	0.02410985	-0.0294547	0.13572879	-0.1900053	0.16274309	0.3212314	0.2737403	1.0537653	0.6424885	0.73408073	0.99438	0.08012775	0.0882916	0.27256775	0.48819348	0.21211384	0.52877855	0.36006254	0.4060793	0.08207325	0.36102435	-0.3210721	0.65410614	0.6376271	0.3302727	0.20177504	0.14518835	0.410676	0.29460764	0.33335876	-0.0856309	0.11004685	0.06928015	-0.0133934	0.20856954	0.17005585	0.11897945	0.2671928	0.24884129
A_42_P788289	859	0.6969651	0.25450945	0.0965305	0.1317053	-0.3311658	0.1708646	-0.1398685	0.003799	0.4158609	0.20130205	-0.0725832	-0.3050318	0.02199555	0.0563226	0.6124697	0.56705093	0.23781535	0.61026615	0.1846571	0.7300167	0.29301545	0.3063343	0.5188975	0.40102482	-0.3689487	-0.5147004	-0.4138293	-0.2974758	0.0316477	-0.3275099	0.30999565	-0.0032682	-0.0800863	0.624085	0	0.02400541	-0.6448924	0.1682539	0.3265471	0.08780076	-0.0180907	0.2075505	-0.3463421	0.27129626	-0.3237405	-0.4722443	-0.1472611	0.58294433
A_43_P18962	860	0.48928314	0.12339214	0.07960439	0.0662477	-0.1484077	0.18915461	-0.2045461	-0.131629	0.6996896	0.39334917	-0.3131881	-0.5389603	-0.0374887	0.09145001	0.4101288	0.28627348	-0.0521436	-0.2834745	0	0.0649228	-0.2099581	0.5931988	-0.1653974	-0.5067606	-0.1537426	-1.0409188	-0.3570955	0.86554676	0.5322318	0.39519715	0.52531505	0	-0.0611524	-0.5817983	0.20521425	0.29372954	-0.6439655	0.512789	0.197855	0.3868425	0.39005876	0.8342519	0	0.5411322	0.11194636	-0.4048262	0.0659549	0.5752974
A_43_P12580	861	0.07414956	0.20879175	0.00542733	0.0357728	-0.0992751	0.0379126	0.04599525	-0.0252772	0.19653422	0.03798675	0.00925635	-0.2586608	-0.1507874	-0.0587487	0.3797884	0.36420774	-0.1886565	-0.1098328	0.17895126	0.23038195	-0.0156679	-0.2921934	0.13066626	0.1081157	-0.0645853	0.00850865	0.07248305	0.0674896	-0.1422134	-0.0573173	-0.0527501	0.29426345	0.1634073	0.4363422	-0.306549	0.14012101	-0.0072656	-0.126237	0.58373266	0.14559315	0.25622654	-0.0163808	-1.0590173	-0.1216464	0.01322365	0.0054679	0.0840683	0.044487
A_43_P11855	862	-0.1858449	0.1841445	0.10926676	0.000659	-0.2075715	0.0872064	-0.2054219	-0.2354436	-0.1379805	-0.2462816	-0.1539941	-0.2365489	-0.2795663	-0.2134366	0.18837364	0.07801105	-0.3876619	-0.4363327	0.07475179	-0.3651853	-0.2292953	-0.087976	-0.128489	-0.2515659	-0.2100377	-0.046319	-0.119679	0.09110116	-0.4464102	-0.2988348	-0.3870025	-0.3292847	-0.5376753	-0.4674144	0.18982701	0.4661036	0.29021317	0.2126708	0.37878895	0.2745476	0.2983017	0.21767426	-0.3107452	0.18044949	-0.0530196	0.1299677	0.43048	0.3730898
A_42_P789727	863	0.171094	0.43495947	0.21130231	0.31430486	-0.0918155	0.02373745	0.0685792	0.0032425	-0.1791248	-0.2047067	-0.2507529	-0.351965	0.381814	0.47889906	0.38458443	0.27212378	0.19663565	0.10659695	0.0960193	0.2475853	-0.1348491	-0.3872486	0.15204816	0.03350785	0.1522322	0.1716294	0.0802278	0.19151689	0.12198165	0.0718331	0.1331105	0.0921583	0.5108953	0.52915204	0.2208972	0.113832	0.09307195	0.18324135	0.38402036	0.30988455	0.2946501	0.33227155	-0.068954	-0.0749755	-0.1105762	-0.018197	0.17523386	0.16760205
A_43_P18123	865	0.09587564	-0.1283293	-0.6505909	0.2293143	-0.0814183	0.1349421	0.02317265	-0.1687309	-0.0374693	-0.0248966	-0.0954287	0.19905235	-0.2452784	0.0046635	-0.1883256	-0.1438298	-0.0377507	-0.3027268	-0.3612085	-0.2661259	-0.4191099	-0.4602718	-0.2690864	-0.2458067	0.47330716	0.6118748	0.0109658	0.2164197	0.12393139	0.3104977	0.0927334	0.0063471	-0.2621222	0.2187117	-0.0154472	0.5262053	0.6726451	0.19266555	0.87076354	0.22119546	0.43653393	0.47162724	-0.0751519	0.09414101	0.44256282	0.29514623	0.45091677	0.20802355
A_43_P16335	866	0.15293525	-0.0135598	-0.5253859	-0.1237593	-0.2257343	0.26657128	-0.4821282	-0.4017067	-0.1681496	0.0497186	-0.0152154	-0.0049603	0.1363382	0.09167955	-0.7449324	-0.6770241	-0.0226066	-0.2926174	-0.1505311	0.1651902	-0.2659653	-0.9808583	-0.2649298	-0.509902	0.22521664	0.0299456	0.1170392	-0.3821761	-0.0543447	-0.0899808	0.55374646	0.2485041	-0.5818374	-0.2806554	-0.7145109	-0.1477966	-0.1307509	-0.2705768	0.28353855	-0.3828384	-0.2050203	-0.2578455	-1.1597557	-0.3372378	-0.2492397	-0.3502255	-0.367069	-0.2264829
A_43_P20068	867	0.15541789	0.0294924	0.01998185	0.10974839	0.27179146	0.1272521	0.18723965	-0.2240377	-0.0449233	0.07788995	-0.0800705	-0.0958219	-0.4291072	-0.3134322	-0.3566527	-0.220397	-0.636723	-0.7530956	-0.8380675	-1.097806	-0.5223541	-0.1449051	-0.8040509	-0.753149	0.2197647	0.06074385	0.08162305	0.07631496	-0.9015541	-1.2993908	-0.8819728	0.04334975	-1.7474022	-1.6728873	0.17167279	0.27402592	0.0625191	-0.1090641	-0.4899917	-0.7898135	-0.9556823	-0.7040282	0.20779705	0.27659845	0.1367163	0.0534344	-0.2907673	-0.1184087
A_42_P659321	868	0.48335624	-0.2371743	0.17262809	0.4794741	-0.0265553	0.08528405	0.43895805	0.17102744	-0.0926993	0.20796269	0.48084736	0.74049133	-0.135665	0.3247981	-0.8069222	0.1316114	0.5868027	0.3615916	0.35183263	0.86848664	-0.3509774	-0.0010578	0.6480914	0.43993	-0.1257682	0.7323828	-0.1457684	0.37072796	-1.0030029	-0.383045	1.0698025	0	0.36893797	0.57462734	-0.0905597	0.19740145	-0.279129	-0.6716244	0.22634125	0.1051717	-0.1296506	0.02732655	-0.3774307	-0.2927926	0.0878923	-0.1848373	0.199043	-0.3674994
A_43_P20525	869	0.01919125	-0.0135393	0.30056664	0.31449175	0.987391	0.02108525	1.1790838	0.981369	-0.150877	-0.2071324	0.1391454	0.31402683	0.143631	0.32756138	0.31031513	0.4316392	0.9435334	0.61857605	0.61919975	0.51378584	-0.2529998	-0.0280595	-0.0083699	0.0510745	0.64709187	1.1343637	0.9598999	1.744906	1.2780385	1.8315945	0.8149929	0.8115268	-0.2251754	0.12785295	0.68568134	0.23777725	0.36708215	0.32339665	0.24675086	-0.2644959	0.1549416	0.01956845	0.4743657	0.7075005	0.6683955	0.6766629	0.5847297	0.6992411
A_42_P732417	870	0.5623663	-0.1914506	0.69973236	-0.0866549	-0.5742409	0.02318405	0.42459634	0.2062607	-0.2467141	-0.2033628	0.15137425	0.72285646	-1.136766	0.17209676	-0.5384117	-0.6869829	0.75255156	-0.4846468	-1.2394176	-0.8244689	0	0	0	0	-0.4888201	0.1273396	-0.2140947	-1.25457	-0.6404752	0.5513456	-0.3980275	0	0.08421885	0	-0.3347175	0.8970039	0.8511043	0.007025	0.9415359	-0.0068561	0.2718899	-0.0252934	0	0.04831145	0.21434829	-0.0631676	-0.0475791	0.26618195
A_42_P516561	871	-0.4189808	-0.3979473	-0.1848381	0.02238205	-0.363746	0.3062968	0.09439405	-0.389493	-0.1697366	-0.166323	0.26007536	0.17567089	-0.3028891	0.1074326	-0.4115784	-0.1203361	-0.4945205	-0.4885753	-0.5447509	-0.1270028	-0.5916163	-0.4069848	-0.1133707	-0.2852387	-0.0328505	0.37657	0.04615904	-0.2421847	0.24772646	-0.0438512	0.42220926	-0.0428677	-0.2901554	-0.5869751	-0.3790095	0.26975605	0.45342118	0.07350205	-0.0500762	0.0408929	-0.1890526	-0.4775119	0.07164075	0.23706321	0.08858416	-0.1888409	0.08588164	0.26291275
A_43_P15567	872	-0.143096	0.11699346	0.0620694	-0.1089373	0.2265396	-0.1340551	0.8501164	0.5787082	-0.481071	-0.3721213	-0.0092287	0.10993435	0.0325417	0.23458761	0.12078095	0.21150206	0.88881105	0.5168195	0.35242653	0.82863235	0.13576175	0.0319615	0.6465715	0.6080456	0.2904415	0.48404837	0.18643999	0.1920275	0.6468277	0.6995487	0.62539476	0.5158596	0.8293457	0.94970465	0.48539305	0.5168495	0.87802315	0.5009761	0.22201775	0.0940318	0.36739495	0.0566735	0.25687453	0.16104124	0.42762142	0.447927	1.0427351	0.722558
A_42_P562842	873	-0.2218757	-0.1285441	0.31318906	0.2418375	-0.1148105	-0.1330767	0.09868665	0.0717292	0.04100275	0.34957695	-0.1475782	0.20977591	0.83843756	0.22118379	1.0120692	0.41241455	0.3558674	0.4193444	-0.0442539	0.37314034	-0.0655212	0.09001705	0.45322844	0.19796395	0.0273786	0.28508663	0.20150135	0.39176705	1.4247503	1.4195905	1.7187142	1.026536	0.4280553	0.42930365	-0.3153665	0.05126429	-0.2741318	-0.4417319	-0.1729498	0.19297504	0.10441395	0.25457668	-0.6586216	-0.5513061	-0.3797288	-0.2730059	-0.1377043	-0.27991
A_43_P17249	874	-0.1488924	-0.1399422	0.30832434	0.00739385	-0.0162125	-0.1259475	0.41150427	0.3137002	-0.2174621	0.18551591	-0.0957856	0.3225732	0.24468279	0.34297225	0.12488415	0.110899	0.744956	0.8819685	0.72418165	0.790864	-0.1529944	0.07846785	0.0995183	0.19127035	0.2119255	0.56633383	-0.0164209	0.04320385	2.15271	2.1824636	1.3147173	1.0767484	0.28194237	0.43444535	0.0419455	-0.1355729	0.35399294	0.26005745	0.35032696	0.3125491	0.35512114	0.110013	0.0631961	-0.5346229	0.25996107	0.16763026	0.29257444	0.01008555
A_43_P21890	875	-0.3125119	-0.3993714	0.43295032	-0.0691128	-0.4226218	-0.7576201	0.03340885	-0.3279048	-0.2279791	-0.0879399	-0.251456	0.3658948	0.13284971	0.09697675	-0.2608461	-0.166096	-0.2150259	-0.0343583	-0.090873	0.0744765	-0.7942464	-0.9198613	-0.1538082	0.02245401	0.76668125	0.9250113	0.02523825	-0.1956375	-0.2231674	0.17053606	0.17719604	-0.0652222	-0.3803439	-0.1507881	0.04448895	0.0927701	0.5072651	-0.1366899	0.4197478	0.16399965	0.56865263	-0.1190827	0.4983247	-0.1477377	0.36057264	-0.236637	0.25832412	0.12450266
A_42_P690300	876	-0.2959499	-0.1857243	-0.1196489	-0.201364	-0.1217561	-0.1467471	-0.0001583	-0.1823159	-0.1037884	0.25070426	-0.9430084	0.22251081	0.3952465	0.11673735	0.2689209	0.22834161	0.3149438	0.35769606	0.42602968	0.40024948	0.18507624	-0.2016774	0.42489144	0.22420976	0.01559495	0.36416912	0.046669	-0.0327058	1.2093039	1.0732088	1.3123565	0.8050189	0.7795491	0.8843641	-0.2463236	-0.2217927	-0.0020967	-0.1075945	-0.6159983	-0.565712	-0.5861974	-0.5475249	0.0956168	-0.1163283	0.0208845	-0.0211505	-0.1276069	0.00034665
A_43_P11684	878	-0.6640145	1.5650873	-0.4545183	-0.4377861	-0.5535216	-0.9039564	-0.1161103	-0.4876781	-0.0480768	0.13091134	-0.5364409	0.4966035	1.4000187	2.1099186	1.3518028	1.9902787	0.2859955	0.0840621	1.2580316	0.5540004	-0.1227586	-0.5501285	1.2430079	0.4575243	1.3723841	2.5970716	1.9009285	2.4642143	1.54288	1.5799532	1.1994796	0.60245126	2.8051045	2.319928	0.1189094	0.2838654	0.0117292	0.32881886	0.32216126	-0.4850606	0.09246825	0.19734575	-0.360863	-0.7122616	-0.3026214	-1.0159919	0.844604	0.8415179
A_43_P17948	879	0	-0.1762798	0.7627399	-0.3827188	-0.5077741	-0.3151375	0.1302173	-0.6296107	-0.4322037	0.16845015	-0.9131939	-0.0307354	-0.4334097	-0.0011106	-0.2135993	-0.297778	-1.1287055	-0.3009889	-1.0479717	-0.2530055	-0.7014172	-1.1107051	-0.2021494	-0.3411558	0.89873564	0.64551294	0.19940063	0.05829145	-0.5899479	-0.4076004	0.13671443	-0.2367089	-1.2014279	-0.7540267	-0.0746798	-0.3699188	1.0126648	-0.1440308	0	-0.011894	0.9683365	0.13170505	0.07159955	0	0.16878174	-0.9379167	0.4594555	0.03470671
A_43_P21588	880	-0.3260613	-0.1889315	-0.0331893	-0.302022	0.27418613	0.02982805	0.69009256	0.3719015	-0.3207223	-0.1795721	0.0184689	0.2960372	-0.4523168	-0.1755386	-0.2957788	0.15475276	0.48614603	0.5448862	0.16435865	0.17201374	0.08648396	-1.0472245	-0.0142813	0.1773977	0.38441464	0.3901591	0.30878115	0.2784033	-0.2284012	-0.1407137	0.5764136	-0.1207604	-0.3371658	-0.2070136	-0.1068745	-0.2489825	0.197412	-0.3468947	-0.2371206	-0.2799664	-0.2183251	-0.493887	0.72859526	0.91197777	0.8326702	0.7688174	-0.1018276	-0.2813639
A_43_P18580	881	0.33586925	0.1495176	0.5333579	-0.1637383	-0.1326927	-0.1184375	0.36932033	0.21860075	0.2044382	0.4478402	-0.0377787	0.43908048	1.2012868	0.27959204	0.8636441	0.2387328	1.3564119	2.240981	2.7461052	2.07977	1.0299151	-0.2228251	1.0434723	0.88604546	0.24886414	-0.057045	0.20372915	-0.0396695	0.44237328	0.72685677	2.9176502	0.46958354	0.45601565	1.0333705	-0.2571497	0.26714382	-0.0900802	-0.11444	-0.1329989	0.7016525	0.6045336	0.76442146	-0.2831516	-0.1697221	-0.4473586	-0.3887019	0.0320029	0.31899875
A_43_P16585	882	-1.2692275	-0.5048938	-0.1435566	-0.755255	0.0645318	0.0308986	0.42393634	-0.2121585	-0.1342449	-0.0337548	0.1507349	0.5958855	-0.7810791	-0.5220414	-0.7388785	-0.8285921	0.144505	-0.0733056	0.06534485	0.11634015	0.27388287	-0.4275695	0.32441184	0.4166188	-0.6032445	-0.4096628	-0.630039	-0.5881391	0.0574026	0.20322606	0.2384524	-0.3195879	0.27432966	0.3933406	-0.2905106	0.07467224	0.0029118	-0.2028962	-0.7179599	-0.6866984	-0.8093585	-0.9437944	0.02637145	0.12622735	-0.1462984	-0.2839312	0.12038275	-0.1314345
A_43_P15945	883	-0.0918739	-0.17681	0.03804445	-0.1511159	0.10506845	-0.0836282	0.13007306	-0.2768739	-0.1934674	0.1773176	0.0643153	0.24098489	-0.1975374	0.04938175	-0.1982674	-0.161479	-0.5029109	-0.4915981	0.6293819	-0.241529	-0.0874424	-0.6669765	-0.2386475	-0.2731676	-0.3339445	-0.0441633	-0.1186724	-0.0827236	-0.246835	-0.2383161	-0.0087698	-0.2843135	-0.3751383	-0.3325133	-0.1430516	0.41481724	0.31755877	0.1349349	-0.007441	0.10315321	0.24781376	0.4789736	0.20346305	0.5832491	0.03120565	0.16119266	0.44227958	0.42576718
A_42_P666894	884	-1.2492332	-1.4018502	-0.6870022	-0.2535958	-0.2559991	-0.0261803	0.11189605	-0.0549622	-0.4074812	-0.3471456	0.17541885	0.2070851	-0.9105978	-0.5886884	-0.7399793	-1.1106148	0.9924669	0.97820616	1.6272626	1.063343	0.25099087	0.3589468	0.57851315	0.36342722	-0.3815951	-0.7362738	-1.2154818	-0.69419	-0.0138769	0.5433974	0.95697737	-0.0547328	0.66089916	0.5320549	-0.8379827	-0.628162	-0.3450933	-0.6319227	-1.8739655	-1.3122911	-1.0508332	-1.9436936	0.1672683	-0.0019059	0.07268715	-0.1290503	-0.6513453	-0.7233768
A_43_P21017	885	-0.0690453	-0.2166488	0.4770956	-0.0832401	0	-0.1622706	0.21717359	-0.03488	-0.1083721	-0.2052978	0.21886274	0.46960545	-0.1493949	0.00700475	0.0739198	0.1916044	-0.220885	-0.2623272	-0.6786788	-0.0819023	0.11337615	-0.9379671	-0.1071715	-0.1164913	-0.042284	0.1517379	-0.0258558	0.02499864	0.02247044	0.2598157	-0.0153925	-0.3171741	-0.1759258	-0.1234851	-0.3762598	-0.0128147	0.2683957	-0.0480215	-0.6475322	0.03928835	0.14376469	0.049902	0.22709012	0.31096175	-0.0353358	0.0703277	0.41534683	0.41968042
A_42_P788030	886	0.3721991	0.5079785	0.50084436	0.35969925	0.17823935	-0.1382632	0.23470214	0.2218309	-0.0384173	-0.1614156	-0.1694283	-0.0892201	0.7246065	0.70591253	0.64896107	0.5228491	0.42857075	0.33106756	0.40351626	0.26684093	-0.254386	-0.2091494	-0.1760851	-0.2135949	0.18712375	0.2977867	0.30235434	0.350101	0.32348204	0.39721966	0.33070993	0.56243134	0.12974021	0.0752225	0.05651525	0.10810805	0.0308399	0.0764494	0.25598764	0.1325674	0.28813645	0.1682682	-0.0883193	-0.088665	-0.1581731	-0.1143656	-0.0107155	0.0437646
A_42_P500219	887	-0.5642867	-0.1332417	0.18806934	0.00979665	0.1422887	-0.1770487	0.56729007	0.4056158	0.2778828	0.23208664	0.24663734	0.48359823	-0.0980106	-0.1038127	-0.1183629	0.0453272	0.48576593	0.76716614	1.2092154	0.6863847	-0.2086806	0.22753474	0.27492714	-0.0762778	-0.0647941	-0.0442567	-0.2537789	-0.3370309	-0.3468757	-0.3464193	0.15653326	-0.3706873	0.1434107	0.3057585	-0.1646785	0.00680355	0.08965015	0.01351545	-0.1609502	-0.2206426	-0.0312085	-0.0711208	0.01746509	-0.0567326	-0.2332735	-0.0979509	0.0816479	0.0773611
A_43_P14746	888	0.01971815	0.12189295	0.2552075	0.13856551	-0.0769062	-0.1746283	0.14687344	0.08902074	0.05275535	-0.0710359	-0.2429338	-0.2115174	0.57102585	0.096632	0.7982836	0.3940892	-0.1955743	0.15196085	0.04006815	0.0292778	-0.3803844	-0.144896	-0.5892725	-0.6553016	0.39704514	0.03057335	-0.0445895	-0.1883664	-0.3362041	-0.3135614	-0.2419033	-0.3707056	-0.3664007	-0.3215442	0.05188795	0.1310811	0.047688	0.03955745	0.37065023	0.38760376	0.2387242	0.16148426	0.02783105	0.00476025	-0.0970955	-0.0365849	-0.0419293	0.23647976
A_43_P11457	889	-0.1182222	0	0	-0.1791771	0	0	0	0	-0.004919	0	-0.0643535	0.753519	-0.1228312	-0.5372347	0.14675415	0	-0.5270572	0	0	-0.570386	-0.1532424	0	-0.0974233	0.32849675	0	0	0	0	0.09105276	0.0157087	0	0.30709428	0	0	0	0	0	0	-0.0762107	0	0	0	1.2425809	-0.0043147	-0.2280927	0	0	0
A_43_P17999	892	-0.2334921	-0.1368156	0.578923	0.0445957	-0.2270603	-0.0322438	0.12340359	0.12748694	-0.2348509	0.00399134	0.1389222	0.45168114	-0.1387444	0.0182514	-0.10952	0.00919155	-0.4694386	-0.3435371	-0.5356593	-0.2438891	-0.2046409	-0.1748195	-0.2625461	-0.2021627	0.20099196	0.28881598	-0.0580628	-0.1662379	-0.2962828	-0.1746922	-0.1758099	-0.1819948	-0.4291997	-0.171001	-0.3303113	-0.1510174	0.44930455	0.19116901	0.0762999	0.28131524	0.69210124	0.42577785	0.11704329	0.4707805	0.16199705	0.27227545	0.4080555	0.2306931
A_42_P707214	893	-0.1887784	-0.511394	-0.0444095	-0.347703	0.01563595	-0.0060768	0.5622859	-0.0381291	-0.0702325	0.0373225	0.0557854	0.55942225	-0.0715313	0.0151205	-0.2357731	-0.1035393	-0.0515623	0.1656344	0.2072823	0.3063681	-0.0269952	-0.1810518	0.02347705	-0.0065036	-0.0365567	0.09711316	-0.2145941	-0.3760169	0.26229906	0.04501435	0.57338953	-0.1113724	0.1501179	0.0558143	-0.2811322	-0.2106016	-0.0008178	-0.3368464	-0.5607619	-0.437262	-0.4173203	-0.526871	0.1261718	0.1593199	-0.0962561	-0.3406177	-1.1708033	-0.0812898
A_43_P17410	894	0.7426505	0.18751645	0.5886097	-0.0751944	0.94096994	-0.1172333	1.1740742	0.68495464	-0.0472868	0.64981484	-0.1128144	0.7023876	0.6412139	0.46222186	0.3580265	0.87473345	0.8107195	0.9072149	1.126847	0.5836304	0.2320194	-0.8934538	-0.0787993	0.08313655	1.0643947	1.0286517	1.2714765	1.0127358	0.9574716	0.80220246	1.279896	0.8071475	0.24391344	0.76252383	0.1285434	0.37741947	0.53381586	0.1475501	0.09735515	0.17760754	0.25404552	0.31000996	0.5636089	0.68175435	0.4280429	0.4589944	0.2695422	0.12386414
A_43_P12890	895	0.71631825	0	-0.078088	-0.6527706	-0.0108074	0	-0.0412839	-0.2540224	-0.2419295	0.1856367	0	0.36032808	-0.1212557	-0.285315	-0.0429063	0.07444866	-0.0759347	0.373996	0	1.0853076	0.31020808	-0.9446638	0.21316919	-0.0750691	0.34804758	1.5097611	-0.1253028	-0.2232311	-0.0438247	0.0989216	-0.3578339	-0.0191204	0.41108775	-0.3147126	-0.5862615	-0.7551262	0.2940564	-0.5748988	0	-0.5987662	-0.3578746	-0.3067343	0.0563657	0.0412032	-0.4283433	0.08165334	0.39787507	0.04938055
A_42_P628869	896	0.46860746	0.14232491	0.7255907	0.1568532	0.19291924	-0.0940972	-0.1667213	0.2715549	0.02739575	0.1685652	0.0303502	0.32459635	0.19202042	0.22154665	0.32340384	0.20025145	-0.310101	-0.3389907	0.08821335	-0.3373976	-0.3464232	-0.1159311	-0.3057838	-0.3578444	0.29478115	0.2804165	0.13428545	0.11531074	-0.4051651	-0.3230181	0.13080356	-0.2049575	-0.4217753	-0.1824493	-0.1500087	-0.2606597	-0.0102225	-0.1071801	0.2638955	0.4490795	0.6752858	0.53998756	-0.1396179	-0.1578068	-0.3274474	-0.3860025	-0.0809469	0.0712552
A_42_P472304	897	0.18166634	-0.6142204	0.17554735	-0.4221065	-0.0635557	-0.2297383	0.506413	-0.1683917	0.5019014	0.71006775	0.3580542	0.86036015	-0.4191494	-0.5316017	-0.7182536	0.22138739	-0.3256292	-0.7332926	-0.6095114	-0.8148615	0.23383471	-0.5906143	-0.1570373	-0.1260023	0.6301575	1.0183783	0.59551096	0.4136617	-0.9896045	-1.2422822	-0.1681948	-0.3797286	-0.4637737	-0.0586877	-0.7323084	-0.5065961	-1.0916929	-0.9893632	-0.7523418	-0.9325228	-1.1323547	-1.5610576	0.5031228	0.4244542	0.6104665	0.2677288	-1.0905774	-0.9595556
A_42_P575261	898	-0.00804	0.0862408	0.06057645	-0.0253458	-0.3338599	-0.0175586	0.28649473	0.11839294	-0.2982282	-0.1306882	-0.0385151	-0.0598522	0.5630589	0.3492522	0.50383663	0.41618204	0.45764542	0.51447344	0.5873271	0.63839245	0.03702505	-0.3157683	0.3150463	0.27899456	0.33811945	0.47625545	0.4177351	0.22194475	0.9184041	0.9241538	0.72423315	0.7369863	0.905273	0.84208065	0.0563612	0.21079925	0.1052098	0.12541296	0.16594505	0.47469848	0.3488059	0.26070595	0.1810689	0.17371896	0.11194995	0.17906809	0.25985146	0.21197794
A_43_P11874	899	0	0	0	0	0	0	0	0	0	0	0	0	0	0	0	0	0	0	0	0.49782038	0.3790572	0	0	-0.9259634	0	0	0	0	0.696859	0.46115744	0.4047282	0	1.1400056	0.40388352	0	0.1960917	0	0	0	0	0	0	-0.0385238	0	0	0	0	0
A_43_P13801	900	-0.4793451	-0.2601962	0.01639415	-0.202406	0.32191324	0.1917248	0.19291064	0.24613926	-0.7009072	-0.252943	-0.1232834	0.40943384	-0.1981983	-0.3376389	-0.3543813	-0.1499544	-0.0039592	-0.0029907	0.12670565	-0.2302771	-0.0920592	-0.7858291	-0.0784531	-0.2006688	0.4936719	0.6008973	0.30153748	0.598041	-0.3111329	-0.2933998	-0.1075783	-0.2195087	-0.4401074	-0.291522	0.28095102	0.43071744	0.32239154	0.19413805	-0.2276275	-0.5084221	-0.3032665	-0.1937747	0.35150048	0.16925146	0.6140962	0.5238247	0.80208576	0.5326986
A_43_P17347	901	-0.2299206	-0.2475952	-0.7729638	-0.6422753	0.33830476	0.18446064	-0.3455472	0.17405605	-8.0846e-5	0.60065734	0.5095005	0.5179856	-1.2157345	-0.6379278	-0.4188857	-0.3319168	-0.0042586	0.25573993	-0.2924643	0.2042098	0.5081401	-0.5575635	0.10576895	0.34575605	0.4116757	0.6754379	0.06218555	-0.1825831	0.30175018	-0.299273	0.87858486	0.71018547	0.45155197	0.38824528	-1.1940196	-0.5734639	-0.8137786	-1.5301278	-0.8858363	-0.8320316	-1.0718668	-1.421557	0.0880914	0.01677515	-0.0493322	0.1359303	-1.2443211	-1.823345
A_43_P18996	902	0.13073565	-0.2948371	0.13462135	-0.0170098	0.3715892	0.02286744	-0.6454954	0	-0.0926503	-0.1455375	0.19285035	0.7840688	0.48186895	-0.3694153	0.8670882	-0.0277014	-0.3112443	0.027045	-0.8791075	-0.1767044	-0.1873131	-0.719059	-0.1976595	-0.4721454	0.2197471	1.2583399	0.43599635	-0.0239921	0.21085575	-0.2020173	0.89723253	0.54268205	0.0181205	-0.2400661	1.0635006	0.2002487	0.66313154	-0.2145098	-0.3948436	0	0.35748643	0.32967925	0.351815	0.41668755	0.0465126	0.71135014	0.44479683	0.5126384
A_43_P13121	904	0.48949385	-0.1618248	-0.2436335	0.1130259	0.23033044	-0.0421894	0.12378267	-0.3318093	0.1925216	0.04713706	0.20438886	0.1008651	-0.1340687	-0.4350725	0.14609721	0.90614915	-0.2143607	0.08827874	-0.3466075	-0.0412286	-0.1158314	-0.9693267	0.0703032	0.27311635	-0.0048545	1.205586	-0.1341612	-0.101831	-0.469013	-0.8483067	0.06006146	0.27037436	-0.1041966	0.7038785	-0.3263142	0.50231266	-0.0455091	-0.0960329	-0.2184348	0.46476257	0.0155189	0.21324109	-0.085711	-0.0063929	-0.0861199	-0.295172	0.3030183	-0.1795552
A_43_P21194	905	0.0050793	-0.2210503	-0.0223485	-0.1919537	-0.067739	0.06232455	0.1841645	-0.0927234	0.0884538	0.04814675	0.06190875	0.1253829	-0.196249	-0.1872987	-0.1624794	-0.2533207	-0.2735181	-0.2628045	0.048502	-0.2865562	-0.0996017	-0.0335502	-0.231565	-0.1759033	-0.0837178	0.12282565	0.01548385	-0.1120544	-0.0670181	-0.059618	-0.0454564	-0.0254179	-0.3184552	-0.2741351	-0.0712777	0.04434585	0.20188186	0.1584692	-0.0509095	-0.3307562	-0.2173567	-0.1901374	0.01588535	-0.0499559	0.0112357	-0.027596	0.17422055	0.0948176
A_43_P14717	906	0.0677581	0.15818165	0.1793747	0.158731	-0.3441196	-0.1068115	-0.1480632	-0.3330946	-0.1819486	-0.1681033	-0.2768784	-0.2689238	0.2669854	0.1521516	0.34400123	0.1124816	-0.8733459	-0.8360076	-0.8174759	-0.9990277	-0.5275903	-0.2723531	-0.6420422	-0.6405191	-0.0246411	-0.0097923	0.03931045	-0.531085	-1.7827449	-1.8740854	-1.653224	-1.0382757	-1.1092715	-1.2419896	0.0540681	0.26804304	0.0945954	0.38178396	0.3362365	0.3610201	0.505312	0.40615225	0.09493585	0.0992155	-0.0370293	-0.0420189	0.1392641	0.0518537
A_43_P20237	907	-0.5474038	-0.5356245	-0.6035442	-0.5657554	-0.1507068	0.2647562	0.1650653	-0.3323824	0.27553394	-0.0665956	0.18631555	0.13642645	-0.8802505	-0.7208328	-1.0257645	-0.5210948	-0.6832356	-0.9381292	-0.4804456	-0.7829239	-0.2627339	0.03750945	-0.331996	-0.4521928	-0.1038566	-0.020288	-0.1378207	-0.2535458	-1.0044415	-0.9401979	-0.6668451	0.0838716	-0.5562317	-0.3164353	-0.5617714	-0.4889627	-0.5270128	-0.6933103	-0.1274555	-0.3347213	-0.2313161	-0.1970048	0.08179425	0.227149	0.2034302	0.22049285	-0.728159	-0.5712285
A_43_P21886	908	-0.0580577	-0.3891725	0.01739505	-0.1771273	-0.0960846	0.0921406	0.17330505	-0.2550997	0.03826305	0.11228585	0.00354055	0.09132145	-0.0303455	0.00156595	-0.0589805	0.18749475	-0.167274	-0.1662256	0.0054121	-0.0106077	-0.0411482	-0.2563029	0.1055927	-0.0109654	0.02276015	0.37091166	-0.0697842	-0.0715508	0.2484427	0.1917219	0.25631222	-0.0476551	0.19571066	0.24007371	0.01184225	0.0701752	0.06821775	0.10925055	-0.3384669	-0.1645596	-0.1430149	-0.0062533	0.00897645	-0.0115791	0.05427645	0.07089045	0.19087264	0.21231654
A_42_P698372	909	0.13480476	0.30236527	0.14835265	-0.0840891	0.10568335	0.2810335	0.6669328	0.2901275	0.12823491	0.5101376	0.6842461	0.42376494	0.899605	0.21307875	0.5782946	0.6814308	-0.353106	1.6793265	0.60164905	0.9167592	0.29883653	-0.096129	0.21251915	0.27097437	0.7337781	1.1744664	0.6625674	0.38248897	2.5106142	2.2484708	2.2388773	1.3535887	1.5172601	1.1343813	-0.3579826	-0.2762024	0.10652734	-0.3748739	-0.2488499	0.19246869	-0.0017162	-0.1859172	-0.4111503	0.29839873	-0.2970352	-0.3810474	-0.0520811	0.0112107
A_43_P16337	910	0	0	0	0	1.3183157	0	0	0	0	0	0	0	0	0	0	0	0	0	0	0	0	0	0	0	0	0	0	0	0	0	0	0	0	0	0	0	0	0	0	0	0	0	0	0	0	0	0	0
A_43_P15172	911	0.54234266	0.86163616	0.9423766	0.7335067	0.2198157	-0.1879478	0.45922858	0.45571136	0.1916785	0.0188775	0.0081177	0.1469736	1.0861611	0.9122	1.3063736	1.0037827	1.0136375	0.81017256	1.0053887	0.8588557	0.17958735	0.10233975	0.5343151	0.39683062	0.75701475	1.0377178	1.1300945	0.8720851	0.8734932	0.8990264	0.6303024	1.0859118	0.9470606	0.8998184	0.07843735	0.13298604	0.21887779	0.38785455	0.06997255	0.0475612	0.3117757	0.27947956	-0.0482064	-0.0571123	-0.1105571	-0.2442856	0.25961447	0.17278194
A_43_P13252	912	-0.6954415	0.2427395	0.3176165	-0.0229413	0.1029165	0.118361	-0.2672099	-0.279702	-0.0528634	0.0410891	0.0188067	-0.1508215	0.114547	0.14006275	-0.3270507	-0.1554706	-0.4591811	-0.5629225	-0.464596	-0.2705753	-0.4068666	-0.4590983	-0.1825524	-0.688715	0.6281472	0.9894455	0.21317789	0.0138874	-0.5804802	-0.3521698	0.5801916	0.05433945	-0.8322213	-0.194078	0.2585469	0.2842557	0.11232659	-0.0955239	0.32941264	0.58496976	0.58145475	0.6008465	-0.4061978	0.1713348	0.33994436	-0.0657742	0.12132285	0.48733476
A_43_P12599	913	-0.0120902	-0.1549592	0.09444715	-0.0322991	-0.2887111	-0.1062232	-0.3065124	-0.2672243	0.0560117	-0.0660872	-0.2044683	-0.0392981	0.09253074	-0.0122643	-0.1284933	-0.2898088	-0.0049315	0.01180885	0.1942477	0.2604327	-0.0892964	-0.1267915	0.01894425	-0.13026	-0.4162149	-0.3182354	-0.3878021	-0.5464438	0.3874731	0.35100317	0.25844	0.08621315	0.1541767	0.1400156	0.0618324	0.1102562	0.08093355	0.12346505	0.1550479	0.22718954	0.3680725	0.17755839	-0.0222406	0.09256455	-0.1968704	-0.0792256	0.07817414	0.02578115
A_42_P789729	914	0.41204122	0	0	-0.1687932	-0.0531979	0.00173929	0.2703678	0	0	0.02533869	0.06808761	0.21973355	0.00398625	-0.2938731	0.32552332	-0.7783618	-0.8789539	0	0	-0.1812172	0.1256143	-0.1650658	-0.0874257	0.009094	0.07399375	0.86159	0.18016264	-0.0598438	0.15856504	0.01379645	0.21974784	-0.0369225	0.10541299	-0.5093963	-0.111107	-0.1237486	0.1436584	-0.3061381	-0.0242034	0	-0.1118885	0	-0.0928641	0	0.9321048	-0.0168175	0	0
A_43_P14529	915	-0.1835594	-0.2106213	-0.0307116	-0.0285316	-0.3383822	-0.1799298	-0.2878752	-0.1798492	-0.139587	-0.3178272	-0.1446128	-0.1092258	-1.192615	0.0029182	-0.9579201	-0.9919753	-0.4956217	-0.9399471	-0.362071	-0.5022111	-0.5567279	-0.3905807	-0.2338567	-0.0796109	-0.8879008	-0.9342632	-0.9295197	-1.3411059	-2.550149	-2.36973	-2.9756184	-1.3048863	-1.2400947	-1.1387539	0.25272655	0.15561055	0.15586281	0.307951	-0.0166035	0.0767007	0.4259467	0.48432016	0.0177269	-0.0908356	-0.1732507	-0.0913024	0.06445025	-0.1359749
A_43_P14100	917	0	0	0	0	0	0	0	0	0	0	0	0	0	0	0	0	0	0	0	0	0	0	0	0	0	0	0	0	0	0	0	-0.0641386	0	0	0	0	0	0	0	0	0	0	0	0	0	0	0	0
A_43_P14997	918	0.63179016	0.5431338	0.63452965	0.33430526	0.51828384	-0.0598312	0.5353418	0.36909816	0.32122755	0.22019956	0.0858798	0.24112514	-0.0759082	0.4246664	-0.0763402	-0.1999989	-0.2869749	-0.0993963	0.12678955	-0.041977	-0.2668319	0.0801096	-0.1912465	-0.1572347	0.0403061	0.0225511	0.2026076	0.33353424	-0.8749619	-0.7390728	-0.9775429	-0.7981033	-0.8549728	-0.7375341	-0.3165021	-0.4392095	-0.4309483	-0.525322	0.0151858	-0.1438289	-0.2325606	0.01737785	-0.4520321	-0.4580526	-0.5145059	-0.3557224	-0.4596996	-0.538641
A_43_P19894	919	1.2022653	0.1567275	-0.1091588	-0.0283918	-0.1516419	0.08700225	0.4433093	-0.3127304	-0.0812859	-0.0706671	-0.0946896	0.08620384	-0.0960629	0.28244445	-0.1007323	0.07445341	-0.4600924	-0.182714	-0.3623103	0.05905796	-0.3193258	-0.3573699	-0.0475788	-0.1608734	0.08057645	0.51701427	-0.0696616	-0.0967424	0.01242876	-0.3534265	0.27428293	-0.2736089	-0.2393193	-0.2223897	-0.1559997	0.37680078	-0.0631066	-0.1571668	-0.2599144	-0.2487909	0.01475525	0.3071461	-0.1330469	0.3328247	0.0163887	-0.0476659	0.0227823	0.05605365
A_43_P22741	920	2.239202	0.47659814	0.6057135	-0.1227181	0.53671664	0.17863421	0.995511	0.20735241	-0.1710443	0.26416862	0.36974192	0.7408073	0.07692359	0.26597264	-0.1719085	0.13539958	-0.0425527	0.2852811	1.2263048	0.1153748	0.18210225	-0.167701	0.29421926	-0.4315788	0.96508765	1.1523023	0.6847837	0.700999	0.29814726	-0.0928908	0.8099725	0.5339751	0.81504154	-0.1181436	0.19203785	0.66323113	0.40890884	-0.1120658	0.7271905	1.086013	0.706608	0.5120499	0.61192584	1.3931532	0.36417913	0.29334426	0.2342622	-0.1019934
A_43_P14750	921	0.57896096	-0.1896603	0.1418393	-0.1901839	0.42033866	0.2570014	0.69498575	0.17791244	-0.4340297	-0.1273504	0.22136936	0.27006814	-0.1025538	0.365732	-0.1506348	0.19814086	0.16171296	0.34513384	0.03231284	0.51578546	0.16753054	-0.3096929	0.3802573	0.3704838	0.19151646	0.70677066	0.4001596	0.6778281	0.6711804	0.61047727	1.2861836	0.6850716	0.6612645	0.14984936	0	0	0.9283097	-0.3954191	0.5006104	0	0.1932912	0.1957612	-0.0016477	0	-0.1574042	-0.3000071	0.89162993	0.5318868
A_43_P14143	922	0	0	0	0	0	0	0	0	0	0	0	0	0	0	0	0	0	0	0	0	0	0	0	0	0	0	0	0	0	0	0	0	0	0	0	0	0	0	0	0	0	0	0	0	0	0	0	0
A_43_P20822	923	-0.069674	-0.1245318	0.04925775	-0.0297752	-0.2704459	0.0539632	0.1676955	-0.1301501	-0.1063924	-0.2282234	-0.2649431	0.00872801	-0.1035624	0.1770186	0.04409645	-0.1513872	-0.3350697	-0.4128127	-0.4054563	-0.2000642	-0.2642007	-0.110683	-0.2074356	-0.2709275	-0.0176256	0.4202919	-0.1610174	-0.0923953	-0.0994206	-0.2299993	-0.166281	-0.3059249	-0.2010508	-0.3894248	0.0475936	0.6247287	0.22543074	0.11094045	-0.0045581	-0.0632346	0.00436734	-0.069479	-0.1483803	0.40877175	0.13287495	-0.0450063	0.6956222	0.26487204
A_42_P833898	924	-0.5422494	-0.6821556	-0.827982	-0.5598009	-0.021862	0.12843364	0.4103299	0.0104465	-0.6606016	0.11380793	0.0814361	0.5454135	-0.6708329	0.02970405	-0.1927855	-0.3323068	-0.161192	-0.13061	-0.3619676	0.03709356	0.2072058	-0.0706181	0.47046852	0.46521714	-0.4201505	0.1699948	-0.3880511	-0.2396435	-0.1211214	-0.160193	-0.2135871	-0.4047661	0.21721265	0.16320941	-0.1627295	0.5036669	0.47050261	0.1485629	-0.6088138	-0.3959406	-0.509064	-0.5564802	0.10330769	0.42952275	0.18626454	0.24344155	0.2483902	0.23198345
A_43_P13096	925	-0.1225176	0.06771465	0.0889864	0.108232	-0.3215261	-0.2391343	-0.0631399	-0.1098776	0.0594568	0.0026102	-0.2141628	-0.1757278	0.4187184	0.244431	0.516693	0.38255602	0.15210815	0.0340414	-0.0380955	0.0420704	-0.0132489	-0.1527953	0.1521077	0.10719395	0.29025024	0.2943702	0.34928608	0.4157948	0.48648024	0.4803924	0.38114455	0.2548394	0.3898101	0.32174206	-0.126905	-0.0663876	-0.1168885	0.09514425	0.17496155	0.2554369	0.24670029	0.3376174	0.05117945	0.01281115	-0.0823951	-0.0276503	-0.0791631	0.01361275
A_43_P10351	926	-0.2570067	-0.3333761	-0.2257831	-0.1880658	0.00674585	0.08606921	0.41547844	0.0372496	0.06947126	0.2268693	0.06217505	-0.0862897	-0.0174513	0.2303586	-0.2509613	-0.1935145	-0.1109348	0.2097306	0.0328453	0.26209116	-0.2405105	-0.3437462	-0.2738992	-0.1650503	0.04928495	0.425215	0.22992969	0.0849669	-0.1310045	-0.154045	0.2662429	-0.0345411	0.07939911	-0.0550981	0.0012529	0.4601664	0.29215506	0.06537336	-0.1769247	-0.1799235	-0.108355	-0.3967702	0.01635285	0.2357333	0.16292815	-0.0004668	0.1543219	0.02605555
A_42_P773155	927	0.7631455	0.571062	0.23035136	0.0824158	-0.3118118	-0.2560325	-0.8355479	-0.1466319	0	0.1281102	-0.0920959	-0.0257982	0.64516383	-0.1744063	-0.6263508	-0.5027184	-0.435617	0.24949874	0.1913154	0.10767219	0.04207662	0	-0.3148148	-0.6111043	-0.0539909	0.06106138	-0.131966	-0.5596564	-1.2336779	-0.3404627	1.6227024	-0.267018	-0.8195974	-0.7145367	0	0	0.25294685	-0.5771217	0.7688526	0	0.1285536	-0.1119099	0	0.07578165	0.0421205	-0.0796905	0.17092514	0.2230098
A_43_P20339	928	0.8342383	-0.4553663	-0.0933517	-0.6086266	-0.0263827	0.14207746	0.01924995	0.11472325	-0.0362713	-0.2238836	-0.099463	-0.1822077	-0.8273342	-0.0491207	-0.3924327	-0.6452175	-0.4973556	0.0762763	-0.4537445	0.2340665	0.4770082	-0.7366798	-0.1450422	0.0922389	-0.1221489	1.031765	-0.6297984	0.01258364	-0.0435458	-0.9180388	-0.4637284	0.25059885	0.5081196	-0.5255372	0.42905164	0.2551746	0.17132044	-0.3246635	-0.3751962	0	-0.054254	0.17004725	-0.105329	0	0.80842733	0.247051	0.53174925	-0.0285421
A_43_P11103	930	0.0050597	0.0343504	-0.3646812	-0.0979261	-0.0022841	0.13424395	-0.0711365	-0.2399416	-0.1007796	-0.0954218	-0.0346408	-0.0043989	-0.2524872	-0.3255333	-0.0700312	-0.0882478	-0.3200645	-0.352109	-0.3279777	-0.3623366	-0.1709676	-0.3699484	-0.3096462	-0.2465653	0.23350005	0.0976286	0.12683819	0.27904224	-0.243836	-0.3888402	-0.3917551	-0.1605201	-0.1529336	-0.1069966	0.16672565	0.20478341	-0.075705	0.15650746	0.34725526	0.4293971	0.41027075	0.44662768	0.17605254	0.03438755	-0.0147615	0.0313196	0.0959907	0.17484045
A_43_P22813	931	0.4382934	-0.5785606	-0.388162	-0.2492309	-0.2532184	0.5894027	0.4164117	-0.179127	-0.0549	-0.0485534	-0.3990257	0.24327222	-0.0361934	0.5696346	0.32290775	-0.1159157	0.27873325	0.75931716	-0.1493173	0.90719074	-0.2277059	-0.1008013	0.6699053	0.7680223	0	0.8958655	-0.029859	0.1328137	1.7823675	1.1241407	1.6230769	0.9570392	1.2689476	1.0378449	-0.201505	0	0.2523562	-0.1914468	0.44734192	0.5061671	-0.1243355	0.4190383	-0.2980502	0.44317356	-0.7282537	-0.0879686	0.32514906	-0.4966016
A_42_P596458	932	-0.5608736	-0.3018684	-0.4895717	-0.1776328	0.44318962	0.31557655	-0.0328584	-0.3114977	0.10925815	-0.1243067	-0.1632171	-0.1443205	-0.6409598	-0.3075657	-0.6863332	-0.555758	-0.3929954	-0.4023314	-0.0530558	-0.4272395	-0.2387266	-0.2324858	-0.3783951	-0.4311328	-0.2128167	-0.0554266	-0.3573456	-0.0393519	-0.3483859	-0.8094483	-0.5510011	-0.0939026	-0.6904011	-0.705111	0.1261506	-0.0052276	-0.0692697	-0.0223255	0.04023885	-0.5929298	-0.6293693	-0.5546508	-0.160286	0.2212987	-0.185379	-0.176096	-0.0481448	0.55124795
A_43_P19852	933	-0.2006831	-0.3608022	-0.2963643	-0.1066342	-0.1040883	0.0633111	0.2833562	-0.1482911	-0.0161071	-0.0091436	-0.1093578	0.0936036	-0.0265489	-0.0071526	0.0665784	-0.2660942	-0.206333	-0.1890083	-0.4881082	-0.0879422	-0.2631936	-0.2266779	-0.2009063	-0.0127387	-0.1959676	0.17083836	-0.108109	-0.0998759	0.18467236	-0.1455307	0.19528344	0.01030205	-0.1551199	-0.2168455	0.13997269	0.03161095	0.242208	-0.0602727	-0.0063639	-0.0703552	-0.0752678	-0.004435	-0.0318508	0.15688899	0.0231023	0.06902126	0.1477828	0.0187812
A_42_P511410	934	-0.2947193	-0.4840064	-0.3506794	-0.169075	0.08856246	0.00687935	0.35250854	0.13456105	-0.1605564	0.05558255	0.21315765	0.30579185	-0.4896755	-0.2489671	-0.5528159	-0.4503264	0.13779019	0.0756626	0.13893841	0.0262742	0.19884154	-0.0255003	0.2549696	0.2311978	-0.1229062	0.05187795	-0.249465	-0.1268387	-0.2603583	-0.2846303	-0.072382	-0.1356268	0.19486855	0.15413	-0.1112914	-0.2202187	-0.1285196	-0.1481695	-0.1660543	-0.4638834	-0.4920754	-0.5760508	0.15614936	0.15657905	0.25415325	0.1803837	-0.0904789	-0.0453978
A_43_P12008	935	-0.1614132	-0.3160973	-0.2482624	-0.296453	-0.0490427	0.14505385	-0.0782422	-0.0085721	0.05681135	0.0545416	0.05526205	0.10135935	0.0367303	-0.2956777	0.0322771	-0.0077353	0.3043256	0.49643475	0.5802449	0.7088753	0.94453335	0.20841025	1.0841732	0.75034624	-0.2430835	-0.3878112	-0.350369	-0.4285492	0.22084045	0.04620075	1.3831506	-0.1052533	0.683113	1.0606003	-0.3837447	-0.2195358	-0.6415372	-0.3115687	0.0275812	0.2648034	0.01514625	0.23339415	-0.252739	-0.1237378	-0.2986178	-0.1763468	-0.4266677	0.0434146
A_42_P620742	936	0.12817144	0.2065263	0.23117875	0.15257835	-0.4859132	-0.1784029	-0.2536435	-0.3409691	0.0935221	0.02271415	-0.1887813	-0.2313223	0.2678623	0.35039616	0.1953435	0.05536985	-0.196003	-0.1315203	-0.2436824	-0.1237301	-0.4058218	-0.1641316	-0.2485108	-0.4167447	-0.175744	0.03190085	-0.0942002	0.12295245	-0.0783062	-0.0582891	-0.2415281	-0.0542722	-0.0207753	-0.2303315	0.1225114	0.0793314	0.07235716	0.02930545	-0.0397181	-0.0243983	-0.0023156	-0.0484438	-0.1344796	-0.2180152	-0.2138334	-0.0972419	0.03721285	0.02594755
A_43_P16175	937	0.9140562	0.27368575	0	-0.5073888	0.545894	0.29814842	0.44340235	0	-0.2693398	0	-0.0671288	0.7611883	0.1750131	-0.1964306	-0.7372773	0	-0.0108261	-0.0134461	0	-0.6483828	0.12931	0	-0.8009248	-0.2273307	0.5276009	1.128357	-0.3078723	0.01584701	-1.0134242	0	0	0.06088969	0.29144454	0.22231695	0.5793701	0.07941189	0	-0.1498451	0	0	0.34215555	0	0	0.1182431	0.05662895	0.052314	-0.5723462	-0.9830747
A_43_P22246	938	0.6698342	-0.1759746	-0.1682968	-0.0659876	0.0027299	-0.0589819	0.180336	-0.187448	-0.0830369	-0.0945244	0.1160011	0.05552959	0.01329425	0.22219606	-0.0338388	-0.0222225	-0.253458	-0.3130307	0.5303273	-0.1654658	-0.2652712	-0.1246948	-0.0127706	-0.2303815	-0.3660097	0.630255	-0.0481558	0.0394249	-0.2485995	-0.1810772	0.0954349	-0.3948314	0.07663485	0.0031538	0.12882441	-0.097729	0.00364685	-0.2478597	-0.0236047	0.2574498	0.1394324	0.21499436	-0.5342515	0.2030327	-0.2497259	-0.0306892	-0.2174502	-0.3338261
A_43_P12973	939	0.14891334	0.0642781	-0.0640941	-0.0063853	0.09862565	0.15516141	0.24765919	-0.0199504	-0.3614106	-0.0909291	0.1628089	0.2727561	-0.6779051	-0.2449756	-0.6386671	-0.531652	0.0632124	-0.2934008	-0.1691356	-0.441576	0.0976963	-0.0924745	0.0449729	0.0652528	-0.2010703	0.0189805	-0.1641794	-0.2714134	-1.0970917	-0.9997306	-0.3522629	-0.2263837	-0.6640782	-0.4622846	0.25783014	0.28151655	0.2097397	0.1404362	0.0035205	-0.0133538	-0.0709538	0.10080195	0.07447005	0.27086172	0.19055134	0.22477055	-0.049635	0.1020236
A_43_P13060	940	0.23448378	-0.0893719	-0.2472615	0.00955725	0	-0.2933884	0.12497345	-0.2591233	-1.0476987	0	-0.1631064	-0.095588	-0.6228437	0	-0.0664309	-0.2516226	0	-0.9146431	0	0	0.11080378	-0.3727594	-0.2173851	0.19272469	0	1.3355308	0.06671665	-0.5662906	0	-0.4408155	-0.2931182	-0.1161885	0	-0.6341999	0.91101205	0.1840376	0	0	-0.072912	-0.0906768	-0.2114044	0	-0.5067954	0	0.205614	0.33710432	0	0
[truncated: 19,694 more rows]
[truncated: 270 more columns]
