# Supplementary material for: Discernment of possible mechanisms of hepatotoxicity via biological processes over-represented by co-expressed genes
Source: BMC Genomics. 2009 Jun 18;10:272. doi: 10.1186/1471-2164-10-272 (PMC2706894; doi:10.1186/1471-2164-10-272)
Supplement: Additional file 3 — Sample information denoting biological replicates for cc-Biclustering. [file 1471-2164-10-272-S3.txt]

ArrayName	chemicals	ReplicateName
15mg_1-2-Dichlorobenzene_6h_Rat5	1-2-Dichlorobenzene	15mg_1-2-Dichlorobenzene_6h
15mg_1-2-Dichlorobenzene_6h_Rat6	1-2-Dichlorobenzene	15mg_1-2-Dichlorobenzene_6h
15mg_1-2-Dichlorobenzene_6h_Rat7	1-2-Dichlorobenzene	15mg_1-2-Dichlorobenzene_6h
15mg_1-2-Dichlorobenzene_6h_Rat8	1-2-Dichlorobenzene	15mg_1-2-Dichlorobenzene_6h
15mg_1-2-Dichlorobenzene_24h_Rat21	1-2-Dichlorobenzene	15mg_1-2-Dichlorobenzene_24h
15mg_1-2-Dichlorobenzene_24h_Rat22	1-2-Dichlorobenzene	15mg_1-2-Dichlorobenzene_24h
15mg_1-2-Dichlorobenzene_24h_Rat23	1-2-Dichlorobenzene	15mg_1-2-Dichlorobenzene_24h
15mg_1-2-Dichlorobenzene_24h_Rat24	1-2-Dichlorobenzene	15mg_1-2-Dichlorobenzene_24h
15mg_1-2-Dichlorobenzene_48h_Rat37	1-2-Dichlorobenzene	15mg_1-2-Dichlorobenzene_48h
15mg_1-2-Dichlorobenzene_48h_Rat38	1-2-Dichlorobenzene	15mg_1-2-Dichlorobenzene_48h
15mg_1-2-Dichlorobenzene_48h_Rat39	1-2-Dichlorobenzene	15mg_1-2-Dichlorobenzene_48h
15mg_1-2-Dichlorobenzene_48h_Rat40	1-2-Dichlorobenzene	15mg_1-2-Dichlorobenzene_48h
150mg_1-2-Dichlorobenzene_6h_Rat9	1-2-Dichlorobenzene	150mg_1-2-Dichlorobenzene_6h
150mg_1-2-Dichlorobenzene_6h_Rat10	1-2-Dichlorobenzene	150mg_1-2-Dichlorobenzene_6h
150mg_1-2-Dichlorobenzene_6h_Rat11	1-2-Dichlorobenzene	150mg_1-2-Dichlorobenzene_6h
150mg_1-2-Dichlorobenzene_6h_Rat12	1-2-Dichlorobenzene	150mg_1-2-Dichlorobenzene_6h
150mg_1-2-Dichlorobenzene_24h_Rat25	1-2-Dichlorobenzene	150mg_1-2-Dichlorobenzene_24h
150mg_1-2-Dichlorobenzene_24h_Rat26	1-2-Dichlorobenzene	150mg_1-2-Dichlorobenzene_24h
150mg_1-2-Dichlorobenzene_24h_Rat27	1-2-Dichlorobenzene	150mg_1-2-Dichlorobenzene_24h
150mg_1-2-Dichlorobenzene_24h_Rat28	1-2-Dichlorobenzene	150mg_1-2-Dichlorobenzene_24h
150mg_1-2-Dichlorobenzene_48h_Rat41	1-2-Dichlorobenzene	150mg_1-2-Dichlorobenzene_48h
150mg_1-2-Dichlorobenzene_48h_Rat42	1-2-Dichlorobenzene	150mg_1-2-Dichlorobenzene_48h
150mg_1-2-Dichlorobenzene_48h_Rat43	1-2-Dichlorobenzene	150mg_1-2-Dichlorobenzene_48h
150mg_1-2-Dichlorobenzene_48h_Rat44	1-2-Dichlorobenzene	150mg_1-2-Dichlorobenzene_48h
1500mg_1-2-Dichlorobenzene_6h_Rat13	1-2-Dichlorobenzene	1500mg_1-2-Dichlorobenzene_6h
1500mg_1-2-Dichlorobenzene_6h_Rat14	1-2-Dichlorobenzene	1500mg_1-2-Dichlorobenzene_6h
1500mg_1-2-Dichlorobenzene_6h_Rat15	1-2-Dichlorobenzene	1500mg_1-2-Dichlorobenzene_6h
1500mg_1-2-Dichlorobenzene_6h_Rat16	1-2-Dichlorobenzene	1500mg_1-2-Dichlorobenzene_6h
1500mg_1-2-Dichlorobenzene_24h_Rat29	1-2-Dichlorobenzene	1500mg_1-2-Dichlorobenzene_24h
1500mg_1-2-Dichlorobenzene_24h_Rat30	1-2-Dichlorobenzene	1500mg_1-2-Dichlorobenzene_24h
1500mg_1-2-Dichlorobenzene_24h_Rat31	1-2-Dichlorobenzene	1500mg_1-2-Dichlorobenzene_24h
1500mg_1-2-Dichlorobenzene_24h_Rat32	1-2-Dichlorobenzene	1500mg_1-2-Dichlorobenzene_24h
1500mg_1-2-Dichlorobenzene_48h_Rat47	1-2-Dichlorobenzene	1500mg_1-2-Dichlorobenzene_48h
1500mg_1-2-Dichlorobenzene_48h_Rat48	1-2-Dichlorobenzene	1500mg_1-2-Dichlorobenzene_48h
15mg_1-4_Dichlorbenzene_6h_Rat5	1-4_Dichlorbenzene	15mg_1-4_Dichlorbenzene_6h
15mg_1-4_Dichlorbenzene_6h_Rat6	1-4_Dichlorbenzene	15mg_1-4_Dichlorbenzene_6h
15mg_1-4_Dichlorbenzene_6h_Rat7	1-4_Dichlorbenzene	15mg_1-4_Dichlorbenzene_6h
15mg_1-4_Dichlorbenzene_6h_Rat8	1-4_Dichlorbenzene	15mg_1-4_Dichlorbenzene_6h
15mg_1-4_Dichlorbenzene_24h_Rat21	1-4_Dichlorbenzene	15mg_1-4_Dichlorbenzene_24h
15mg_1-4_Dichlorbenzene_24h_Rat22	1-4_Dichlorbenzene	15mg_1-4_Dichlorbenzene_24h
15mg_1-4_Dichlorbenzene_24h_Rat23	1-4_Dichlorbenzene	15mg_1-4_Dichlorbenzene_24h
15mg_1-4_Dichlorbenzene_24h_Rat24	1-4_Dichlorbenzene	15mg_1-4_Dichlorbenzene_24h
15mg_1-4_Dichlorbenzene_48h_Rat37	1-4_Dichlorbenzene	15mg_1-4_Dichlorbenzene_48h
15mg_1-4_Dichlorbenzene_48h_Rat38	1-4_Dichlorbenzene	15mg_1-4_Dichlorbenzene_48h
15mg_1-4_Dichlorbenzene_48h_Rat39	1-4_Dichlorbenzene	15mg_1-4_Dichlorbenzene_48h
15mg_1-4_Dichlorbenzene_48h_Rat40	1-4_Dichlorbenzene	15mg_1-4_Dichlorbenzene_48h
150mg_1-4_Dichlorbenzene_6h_Rat9	1-4_Dichlorbenzene	150mg_1-4_Dichlorbenzene_6h
150mg_1-4_Dichlorbenzene_6h_Rat10	1-4_Dichlorbenzene	150mg_1-4_Dichlorbenzene_6h
150mg_1-4_Dichlorbenzene_6h_Rat11	1-4_Dichlorbenzene	150mg_1-4_Dichlorbenzene_6h
150mg_1-4_Dichlorbenzene_6h_Rat12	1-4_Dichlorbenzene	150mg_1-4_Dichlorbenzene_6h
150mg_1-4_Dichlorbenzene_24h_Rat25	1-4_Dichlorbenzene	150mg_1-4_Dichlorbenzene_24h
150mg_1-4_Dichlorbenzene_24h_Rat26	1-4_Dichlorbenzene	150mg_1-4_Dichlorbenzene_24h
150mg_1-4_Dichlorbenzene_24h_Rat27	1-4_Dichlorbenzene	150mg_1-4_Dichlorbenzene_24h
150mg_1-4_Dichlorbenzene_24h_Rat28	1-4_Dichlorbenzene	150mg_1-4_Dichlorbenzene_24h
150mg_1-4_Dichlorbenzene_48h_Rat41	1-4_Dichlorbenzene	150mg_1-4_Dichlorbenzene_48h
150mg_1-4_Dichlorbenzene_48h_Rat42	1-4_Dichlorbenzene	150mg_1-4_Dichlorbenzene_48h
150mg_1-4_Dichlorbenzene_48h_Rat43	1-4_Dichlorbenzene	150mg_1-4_Dichlorbenzene_48h
150mg_1-4_Dichlorbenzene_48h_Rat44	1-4_Dichlorbenzene	150mg_1-4_Dichlorbenzene_48h
1500mg_1-4_Dichlorbenzene_6h_Rat13	1-4_Dichlorbenzene	1500mg_1-4_Dichlorbenzene_6h
1500mg_1-4_Dichlorbenzene_6h_Rat14	1-4_Dichlorbenzene	1500mg_1-4_Dichlorbenzene_6h
1500mg_1-4_Dichlorbenzene_6h_Rat15	1-4_Dichlorbenzene	1500mg_1-4_Dichlorbenzene_6h
1500mg_1-4_Dichlorbenzene_6h_Rat16	1-4_Dichlorbenzene	1500mg_1-4_Dichlorbenzene_6h
1500mg_1-4_Dichlorbenzene_24h_Rat29	1-4_Dichlorbenzene	1500mg_1-4_Dichlorbenzene_24h
1500mg_1-4_Dichlorbenzene_24h_Rat30	1-4_Dichlorbenzene	1500mg_1-4_Dichlorbenzene_24h
1500mg_1-4_Dichlorbenzene_24h_Rat31	1-4_Dichlorbenzene	1500mg_1-4_Dichlorbenzene_24h
1500mg_1-4_Dichlorbenzene_24h_Rat32	1-4_Dichlorbenzene	1500mg_1-4_Dichlorbenzene_24h
1500mg_1-4_Dichlorbenzene_48h_Rat45	1-4_Dichlorbenzene	1500mg_1-4_Dichlorbenzene_48h
1500mg_1-4_Dichlorbenzene_48h_Rat46	1-4_Dichlorbenzene	1500mg_1-4_Dichlorbenzene_48h
1500mg_1-4_Dichlorbenzene_48h_Rat47	1-4_Dichlorbenzene	1500mg_1-4_Dichlorbenzene_48h
1500mg_1-4_Dichlorbenzene_48h_Rat48	1-4_Dichlorbenzene	1500mg_1-4_Dichlorbenzene_48h
25mg_Bromobenzene_6h_Rat5	Bromobenzene	25mg_Bromobenzene_6h
25mg_Bromobenzene_6h_Rat6	Bromobenzene	25mg_Bromobenzene_6h
25mg_Bromobenzene_6h_Rat7	Bromobenzene	25mg_Bromobenzene_6h
25mg_Bromobenzene_6h_Rat8	Bromobenzene	25mg_Bromobenzene_6h
25mg_Bromobenzene_24h_Rat21	Bromobenzene	25mg_Bromobenzene_24h
25mg_Bromobenzene_24h_Rat22	Bromobenzene	25mg_Bromobenzene_24h
25mg_Bromobenzene_24h_Rat23	Bromobenzene	25mg_Bromobenzene_24h
25mg_Bromobenzene_24h_Rat24	Bromobenzene	25mg_Bromobenzene_24h
25mg_Bromobenzene_48h_Rat37	Bromobenzene	25mg_Bromobenzene_48h
25mg_Bromobenzene_48h_Rat38	Bromobenzene	25mg_Bromobenzene_48h
25mg_Bromobenzene_48h_Rat39	Bromobenzene	25mg_Bromobenzene_48h
25mg_Bromobenzene_48h_Rat40	Bromobenzene	25mg_Bromobenzene_48h
75mg_Bromobenzene_6h_Rat9	Bromobenzene	75mg_Bromobenzene_6h
75mg_Bromobenzene_6h_Rat10	Bromobenzene	75mg_Bromobenzene_6h
75mg_Bromobenzene_6h_Rat11	Bromobenzene	75mg_Bromobenzene_6h
75mg_Bromobenzene_6h_Rat12	Bromobenzene	75mg_Bromobenzene_6h
75mg_Bromobenzene_24h_Rat25	Bromobenzene	75mg_Bromobenzene_24h
75mg_Bromobenzene_24h_Rat26	Bromobenzene	75mg_Bromobenzene_24h
75mg_Bromobenzene_24h_Rat27	Bromobenzene	75mg_Bromobenzene_24h
75mg_Bromobenzene_24h_Rat28	Bromobenzene	75mg_Bromobenzene_24h
75mg_Bromobenzene_48h_Rat41	Bromobenzene	75mg_Bromobenzene_48h
75mg_Bromobenzene_48h_Rat42	Bromobenzene	75mg_Bromobenzene_48h
75mg_Bromobenzene_48h_Rat43	Bromobenzene	75mg_Bromobenzene_48h
75mg_Bromobenzene_48h_Rat44	Bromobenzene	75mg_Bromobenzene_48h
250mg_Bromobenzene_6h_Rat13	Bromobenzene	250mg_Bromobenzene_6h
250mg_Bromobenzene_6h_Rat14	Bromobenzene	250mg_Bromobenzene_6h
250mg_Bromobenzene_6h_Rat15	Bromobenzene	250mg_Bromobenzene_6h
250mg_Bromobenzene_6h_Rat16	Bromobenzene	250mg_Bromobenzene_6h
250mg_Bromobenzene_24h_Rat29	Bromobenzene	250mg_Bromobenzene_24h
250mg_Bromobenzene_24h_Rat30	Bromobenzene	250mg_Bromobenzene_24h
250mg_Bromobenzene_24h_Rat31	Bromobenzene	250mg_Bromobenzene_24h
250mg_Bromobenzene_24h_Rat32	Bromobenzene	250mg_Bromobenzene_24h
250mg_Bromobenzene_48h_Rat45	Bromobenzene	250mg_Bromobenzene_48h
250mg_Bromobenzene_48h_Rat46	Bromobenzene	250mg_Bromobenzene_48h
250mg_Bromobenzene_48h_Rat47	Bromobenzene	250mg_Bromobenzene_48h
250mg_Bromobenzene_48h_Rat48	Bromobenzene	250mg_Bromobenzene_48h
5mg_Diquat_Dibromide_6h_Rat7	Diquat_Dibromide	5mg_Diquat_Dibromide_6h
5mg_Diquat_Dibromide_6h_Rat8	Diquat_Dibromide	5mg_Diquat_Dibromide_6h
5mg_Diquat_Dibromide_6h_Rat9	Diquat_Dibromide	5mg_Diquat_Dibromide_6h
5mg_Diquat_Dibromide_6h_Rat10	Diquat_Dibromide	5mg_Diquat_Dibromide_6h
5mg_Diquat_Dibromide_6h_Rat11	Diquat_Dibromide	5mg_Diquat_Dibromide_6h
5mg_Diquat_Dibromide_6h_Rat12	Diquat_Dibromide	5mg_Diquat_Dibromide_6h
5mg_Diquat_Dibromide_24h_Rat37	Diquat_Dibromide	5mg_Diquat_Dibromide_24h
5mg_Diquat_Dibromide_24h_Rat38	Diquat_Dibromide	5mg_Diquat_Dibromide_24h
5mg_Diquat_Dibromide_24h_Rat39	Diquat_Dibromide	5mg_Diquat_Dibromide_24h
5mg_Diquat_Dibromide_24h_Rat40	Diquat_Dibromide	5mg_Diquat_Dibromide_24h
5mg_Diquat_Dibromide_24h_Rat41	Diquat_Dibromide	5mg_Diquat_Dibromide_24h
5mg_Diquat_Dibromide_24h_Rat42	Diquat_Dibromide	5mg_Diquat_Dibromide_24h
5mg_Diquat_Dibromide_48h_Rat67	Diquat_Dibromide	5mg_Diquat_Dibromide_48h
5mg_Diquat_Dibromide_48h_Rat68	Diquat_Dibromide	5mg_Diquat_Dibromide_48h
5mg_Diquat_Dibromide_48h_Rat69	Diquat_Dibromide	5mg_Diquat_Dibromide_48h
5mg_Diquat_Dibromide_48h_Rat70	Diquat_Dibromide	5mg_Diquat_Dibromide_48h
5mg_Diquat_Dibromide_48h_Rat71	Diquat_Dibromide	5mg_Diquat_Dibromide_48h
5mg_Diquat_Dibromide_48h_Rat72	Diquat_Dibromide	5mg_Diquat_Dibromide_48h
10mg_Diquat_Dibromide_6h_Rat13	Diquat_Dibromide	10mg_Diquat_Dibromide_6h
10mg_Diquat_Dibromide_6h_Rat14	Diquat_Dibromide	10mg_Diquat_Dibromide_6h
10mg_Diquat_Dibromide_6h_Rat15	Diquat_Dibromide	10mg_Diquat_Dibromide_6h
10mg_Diquat_Dibromide_6h_Rat16	Diquat_Dibromide	10mg_Diquat_Dibromide_6h
10mg_Diquat_Dibromide_6h_Rat17	Diquat_Dibromide	10mg_Diquat_Dibromide_6h
10mg_Diquat_Dibromide_6h_Rat18	Diquat_Dibromide	10mg_Diquat_Dibromide_6h
10mg_Diquat_Dibromide_24h_Rat43	Diquat_Dibromide	10mg_Diquat_Dibromide_24h
10mg_Diquat_Dibromide_24h_Rat44	Diquat_Dibromide	10mg_Diquat_Dibromide_24h
10mg_Diquat_Dibromide_24h_Rat45	Diquat_Dibromide	10mg_Diquat_Dibromide_24h
10mg_Diquat_Dibromide_24h_Rat46	Diquat_Dibromide	10mg_Diquat_Dibromide_24h
10mg_Diquat_Dibromide_24h_Rat47	Diquat_Dibromide	10mg_Diquat_Dibromide_24h
10mg_Diquat_Dibromide_24h_Rat48	Diquat_Dibromide	10mg_Diquat_Dibromide_24h
10mg_Diquat_Dibromide_48h_Rat73	Diquat_Dibromide	10mg_Diquat_Dibromide_48h
10mg_Diquat_Dibromide_48h_Rat74	Diquat_Dibromide	10mg_Diquat_Dibromide_48h
10mg_Diquat_Dibromide_48h_Rat75	Diquat_Dibromide	10mg_Diquat_Dibromide_48h
10mg_Diquat_Dibromide_48h_Rat76	Diquat_Dibromide	10mg_Diquat_Dibromide_48h
10mg_Diquat_Dibromide_48h_Rat77	Diquat_Dibromide	10mg_Diquat_Dibromide_48h
10mg_Diquat_Dibromide_48h_Rat78	Diquat_Dibromide	10mg_Diquat_Dibromide_48h
20mg_Diquat_Dibromide_6h_Rat19	Diquat_Dibromide	20mg_Diquat_Dibromide_6h
20mg_Diquat_Dibromide_6h_Rat20	Diquat_Dibromide	20mg_Diquat_Dibromide_6h
20mg_Diquat_Dibromide_6h_Rat21	Diquat_Dibromide	20mg_Diquat_Dibromide_6h
20mg_Diquat_Dibromide_6h_Rat22	Diquat_Dibromide	20mg_Diquat_Dibromide_6h
20mg_Diquat_Dibromide_6h_Rat23	Diquat_Dibromide	20mg_Diquat_Dibromide_6h
20mg_Diquat_Dibromide_6h_Rat24	Diquat_Dibromide	20mg_Diquat_Dibromide_6h
20mg_Diquat_Dibromide_24h_Rat49	Diquat_Dibromide	20mg_Diquat_Dibromide_24h
20mg_Diquat_Dibromide_24h_Rat50	Diquat_Dibromide	20mg_Diquat_Dibromide_24h
20mg_Diquat_Dibromide_24h_Rat51	Diquat_Dibromide	20mg_Diquat_Dibromide_24h
20mg_Diquat_Dibromide_24h_Rat52	Diquat_Dibromide	20mg_Diquat_Dibromide_24h
20mg_Diquat_Dibromide_24h_Rat53	Diquat_Dibromide	20mg_Diquat_Dibromide_24h
20mg_Diquat_Dibromide_24h_Rat54	Diquat_Dibromide	20mg_Diquat_Dibromide_24h
20mg_Diquat_Dibromide_48h_Rat79	Diquat_Dibromide	20mg_Diquat_Dibromide_48h
20mg_Diquat_Dibromide_48h_Rat80	Diquat_Dibromide	20mg_Diquat_Dibromide_48h
20mg_Diquat_Dibromide_48h_Rat81	Diquat_Dibromide	20mg_Diquat_Dibromide_48h
20mg_Diquat_Dibromide_48h_Rat82	Diquat_Dibromide	20mg_Diquat_Dibromide_48h
20mg_Diquat_Dibromide_48h_Rat83	Diquat_Dibromide	20mg_Diquat_Dibromide_48h
20mg_Diquat_Dibromide_48h_Rat84	Diquat_Dibromide	20mg_Diquat_Dibromide_48h
25mg_Diquat_Dibromide_6h_Rat25	Diquat_Dibromide	25mg_Diquat_Dibromide_6h
25mg_Diquat_Dibromide_6h_Rat26	Diquat_Dibromide	25mg_Diquat_Dibromide_6h
25mg_Diquat_Dibromide_6h_Rat27	Diquat_Dibromide	25mg_Diquat_Dibromide_6h
25mg_Diquat_Dibromide_6h_Rat28	Diquat_Dibromide	25mg_Diquat_Dibromide_6h
25mg_Diquat_Dibromide_6h_Rat29	Diquat_Dibromide	25mg_Diquat_Dibromide_6h
25mg_Diquat_Dibromide_6h_Rat30	Diquat_Dibromide	25mg_Diquat_Dibromide_6h
25mg_Diquat_Dibromide_24h_Rat55	Diquat_Dibromide	25mg_Diquat_Dibromide_24h
25mg_Diquat_Dibromide_24h_Rat56	Diquat_Dibromide	25mg_Diquat_Dibromide_24h
25mg_Diquat_Dibromide_24h_Rat57	Diquat_Dibromide	25mg_Diquat_Dibromide_24h
25mg_Diquat_Dibromide_24h_Rat58	Diquat_Dibromide	25mg_Diquat_Dibromide_24h
25mg_Diquat_Dibromide_24h_Rat59	Diquat_Dibromide	25mg_Diquat_Dibromide_24h
25mg_Diquat_Dibromide_24h_Rat60	Diquat_Dibromide	25mg_Diquat_Dibromide_24h
25mg_Diquat_Dibromide_48h_Rat85	Diquat_Dibromide	25mg_Diquat_Dibromide_48h
25mg_Diquat_Dibromide_48h_Rat86	Diquat_Dibromide	25mg_Diquat_Dibromide_48h
25mg_Diquat_Dibromide_48h_Rat87	Diquat_Dibromide	25mg_Diquat_Dibromide_48h
25mg_Diquat_Dibromide_48h_Rat88	Diquat_Dibromide	25mg_Diquat_Dibromide_48h
25mg_Diquat_Dibromide_48h_Rat89	Diquat_Dibromide	25mg_Diquat_Dibromide_48h
25mg_Diquat_Dibromide_48h_Rat90	Diquat_Dibromide	25mg_Diquat_Dibromide_48h
25mg_Galactosamine_6h_Rat5	Galactosamine	25mg_Galactosamine_6h
25mg_Galactosamine_6h_Rat6	Galactosamine	25mg_Galactosamine_6h
25mg_Galactosamine_6h_Rat7	Galactosamine	25mg_Galactosamine_6h
25mg_Galactosamine_6h_Rat8	Galactosamine	25mg_Galactosamine_6h
25mg_Galactosamine_24h_Rat21	Galactosamine	25mg_Galactosamine_24h
25mg_Galactosamine_24h_Rat22	Galactosamine	25mg_Galactosamine_24h
25mg_Galactosamine_24h_Rat23	Galactosamine	25mg_Galactosamine_24h
25mg_Galactosamine_24h_Rat24	Galactosamine	25mg_Galactosamine_24h
25mg_Galactosamine_48h_Rat37	Galactosamine	25mg_Galactosamine_48h
25mg_Galactosamine_48h_Rat38	Galactosamine	25mg_Galactosamine_48h
25mg_Galactosamine_48h_Rat39	Galactosamine	25mg_Galactosamine_48h
25mg_Galactosamine_48h_Rat40	Galactosamine	25mg_Galactosamine_48h
100mg_Galactosamine_6h_Rat9	Galactosamine	100mg_Galactosamine_6h
100mg_Galactosamine_6h_Rat10	Galactosamine	100mg_Galactosamine_6h
100mg_Galactosamine_6h_Rat11	Galactosamine	100mg_Galactosamine_6h
100mg_Galactosamine_6h_Rat12	Galactosamine	100mg_Galactosamine_6h
100mg_Galactosamine_24h_Rat25	Galactosamine	100mg_Galactosamine_24h
100mg_Galactosamine_24h_Rat26	Galactosamine	100mg_Galactosamine_24h
100mg_Galactosamine_24h_Rat27	Galactosamine	100mg_Galactosamine_24h
100mg_Galactosamine_24h_Rat28	Galactosamine	100mg_Galactosamine_24h
100mg_Galactosamine_48h_Rat41	Galactosamine	100mg_Galactosamine_48h
100mg_Galactosamine_48h_Rat42	Galactosamine	100mg_Galactosamine_48h
100mg_Galactosamine_48h_Rat43	Galactosamine	100mg_Galactosamine_48h
100mg_Galactosamine_48h_Rat44	Galactosamine	100mg_Galactosamine_48h
400mg_Galactosamine_6h_Rat13	Galactosamine	400mg_Galactosamine_6h
400mg_Galactosamine_6h_Rat14	Galactosamine	400mg_Galactosamine_6h
400mg_Galactosamine_6h_Rat15	Galactosamine	400mg_Galactosamine_6h
400mg_Galactosamine_6h_Rat16	Galactosamine	400mg_Galactosamine_6h
400mg_Galactosamine_24h_Rat29	Galactosamine	400mg_Galactosamine_24h
400mg_Galactosamine_24h_Rat30	Galactosamine	400mg_Galactosamine_24h
400mg_Galactosamine_24h_Rat31	Galactosamine	400mg_Galactosamine_24h
400mg_Galactosamine_24h_Rat32	Galactosamine	400mg_Galactosamine_24h
400mg_Galactosamine_48h_Rat45	Galactosamine	400mg_Galactosamine_48h
400mg_Galactosamine_48h_Rat46	Galactosamine	400mg_Galactosamine_48h
400mg_Galactosamine_48h_Rat47	Galactosamine	400mg_Galactosamine_48h
400mg_Galactosamine_48h_Rat48	Galactosamine	400mg_Galactosamine_48h
10mg_Monocrotaline_6h_Rat5	Monocrotaline	10mg_Monocrotaline_6h
10mg_Monocrotaline_6h_Rat6	Monocrotaline	10mg_Monocrotaline_6h
10mg_Monocrotaline_6h_Rat7	Monocrotaline	10mg_Monocrotaline_6h
10mg_Monocrotaline_6h_Rat8	Monocrotaline	10mg_Monocrotaline_6h
10mg_Monocrotaline_24h_Rat21	Monocrotaline	10mg_Monocrotaline_24h
10mg_Monocrotaline_24h_Rat22	Monocrotaline	10mg_Monocrotaline_24h
10mg_Monocrotaline_24h_Rat23	Monocrotaline	10mg_Monocrotaline_24h
10mg_Monocrotaline_24h_Rat24	Monocrotaline	10mg_Monocrotaline_24h
10mg_Monocrotaline_48h_Rat37	Monocrotaline	10mg_Monocrotaline_48h
10mg_Monocrotaline_48h_Rat38	Monocrotaline	10mg_Monocrotaline_48h
10mg_Monocrotaline_48h_Rat39	Monocrotaline	10mg_Monocrotaline_48h
10mg_Monocrotaline_48h_Rat40	Monocrotaline	10mg_Monocrotaline_48h
50mg_Monocrotaline_6h_Rat9	Monocrotaline	50mg_Monocrotaline_6h
50mg_Monocrotaline_6h_Rat10	Monocrotaline	50mg_Monocrotaline_6h
50mg_Monocrotaline_6h_Rat11	Monocrotaline	50mg_Monocrotaline_6h
50mg_Monocrotaline_6h_Rat12	Monocrotaline	50mg_Monocrotaline_6h
50mg_Monocrotaline_24h_Rat25	Monocrotaline	50mg_Monocrotaline_24h
50mg_Monocrotaline_24h_Rat26	Monocrotaline	50mg_Monocrotaline_24h
50mg_Monocrotaline_24h_Rat27	Monocrotaline	50mg_Monocrotaline_24h
50mg_Monocrotaline_24h_Rat28	Monocrotaline	50mg_Monocrotaline_24h
50mg_Monocrotaline_48h_Rat41	Monocrotaline	50mg_Monocrotaline_48h
50mg_Monocrotaline_48h_Rat42	Monocrotaline	50mg_Monocrotaline_48h
50mg_Monocrotaline_48h_Rat43	Monocrotaline	50mg_Monocrotaline_48h
50mg_Monocrotaline_48h_Rat44	Monocrotaline	50mg_Monocrotaline_48h
300mg_Monocrotaline_6h_Rat13	Monocrotaline	300mg_Monocrotaline_6h
300mg_Monocrotaline_6h_Rat14	Monocrotaline	300mg_Monocrotaline_6h
300mg_Monocrotaline_6h_Rat15	Monocrotaline	300mg_Monocrotaline_6h
300mg_Monocrotaline_6h_Rat16	Monocrotaline	300mg_Monocrotaline_6h
300mg_Monocrotaline_24h_Rat29	Monocrotaline	300mg_Monocrotaline_24h
300mg_Monocrotaline_24h_Rat30	Monocrotaline	300mg_Monocrotaline_24h
300mg_Monocrotaline_24h_Rat31	Monocrotaline	300mg_Monocrotaline_24h
300mg_Monocrotaline_24h_Rat32	Monocrotaline	300mg_Monocrotaline_24h
10mg_N-Nitrosomorpholine_6h_Rat5	N-Nitrosomorpholine	10mg_N-Nitrosomorpholine_6h
10mg_N-Nitrosomorpholine_6h_Rat6	N-Nitrosomorpholine	10mg_N-Nitrosomorpholine_6h
10mg_N-Nitrosomorpholine_6h_Rat7	N-Nitrosomorpholine	10mg_N-Nitrosomorpholine_6h
10mg_N-Nitrosomorpholine_6h_Rat8	N-Nitrosomorpholine	10mg_N-Nitrosomorpholine_6h
10mg_N-Nitrosomorpholine_24h_Rat21	N-Nitrosomorpholine	10mg_N-Nitrosomorpholine_24h
10mg_N-Nitrosomorpholine_24h_Rat22	N-Nitrosomorpholine	10mg_N-Nitrosomorpholine_24h
10mg_N-Nitrosomorpholine_24h_Rat23	N-Nitrosomorpholine	10mg_N-Nitrosomorpholine_24h
10mg_N-Nitrosomorpholine_24h_Rat24	N-Nitrosomorpholine	10mg_N-Nitrosomorpholine_24h
10mg_N-Nitrosomorpholine_48h_Rat37	N-Nitrosomorpholine	10mg_N-Nitrosomorpholine_48h
10mg_N-Nitrosomorpholine_48h_Rat38	N-Nitrosomorpholine	10mg_N-Nitrosomorpholine_48h
10mg_N-Nitrosomorpholine_48h_Rat39	N-Nitrosomorpholine	10mg_N-Nitrosomorpholine_48h
10mg_N-Nitrosomorpholine_48h_Rat40	N-Nitrosomorpholine	10mg_N-Nitrosomorpholine_48h
50mg_N-Nitrosomorpholine_6h_Rat9	N-Nitrosomorpholine	50mg_N-Nitrosomorpholine_6h
50mg_N-Nitrosomorpholine_6h_Rat10	N-Nitrosomorpholine	50mg_N-Nitrosomorpholine_6h
50mg_N-Nitrosomorpholine_6h_Rat11	N-Nitrosomorpholine	50mg_N-Nitrosomorpholine_6h
50mg_N-Nitrosomorpholine_6h_Rat12	N-Nitrosomorpholine	50mg_N-Nitrosomorpholine_6h
50mg_N-Nitrosomorpholine_24h_Rat25	N-Nitrosomorpholine	50mg_N-Nitrosomorpholine_24h
50mg_N-Nitrosomorpholine_24h_Rat26	N-Nitrosomorpholine	50mg_N-Nitrosomorpholine_24h
50mg_N-Nitrosomorpholine_24h_Rat27	N-Nitrosomorpholine	50mg_N-Nitrosomorpholine_24h
50mg_N-Nitrosomorpholine_24h_Rat28	N-Nitrosomorpholine	50mg_N-Nitrosomorpholine_24h
50mg_N-Nitrosomorpholine_48h_Rat41	N-Nitrosomorpholine	50mg_N-Nitrosomorpholine_48h
50mg_N-Nitrosomorpholine_48h_Rat42	N-Nitrosomorpholine	50mg_N-Nitrosomorpholine_48h
50mg_N-Nitrosomorpholine_48h_Rat43	N-Nitrosomorpholine	50mg_N-Nitrosomorpholine_48h
50mg_N-Nitrosomorpholine_48h_Rat44	N-Nitrosomorpholine	50mg_N-Nitrosomorpholine_48h
300mg_N-Nitrosomorpholine_6h_Rat13	N-Nitrosomorpholine	300mg_N-Nitrosomorpholine_6h
300mg_N-Nitrosomorpholine_6h_Rat14	N-Nitrosomorpholine	300mg_N-Nitrosomorpholine_6h
300mg_N-Nitrosomorpholine_6h_Rat15	N-Nitrosomorpholine	300mg_N-Nitrosomorpholine_6h
300mg_N-Nitrosomorpholine_6h_Rat16	N-Nitrosomorpholine	300mg_N-Nitrosomorpholine_6h
300mg_N-Nitrosomorpholine_24h_Rat29	N-Nitrosomorpholine	300mg_N-Nitrosomorpholine_24h
300mg_N-Nitrosomorpholine_24h_Rat30	N-Nitrosomorpholine	300mg_N-Nitrosomorpholine_24h
300mg_N-Nitrosomorpholine_24h_Rat31	N-Nitrosomorpholine	300mg_N-Nitrosomorpholine_24h
300mg_N-Nitrosomorpholine_24h_Rat32	N-Nitrosomorpholine	300mg_N-Nitrosomorpholine_24h
300mg_Nitrosomorpholine_48h_Rat45	N-Nitrosomorpholine	300mg_N-Nitrosomorpholine_48h
300mg_N-Nitrosomorpholine_48h_Rat46	N-Nitrosomorpholine	300mg_N-Nitrosomorpholine_48h
300mg_N-Nitrosomorpholine_48h_Rat47	N-Nitrosomorpholine	300mg_N-Nitrosomorpholine_48h
300mg_N-Nitrosomorpholine_48h_Rat48	N-Nitrosomorpholine	300mg_N-Nitrosomorpholine_48h
15mg_Thioacetamide_6h_Rat5	Thioacetamide	15mg_Thioacetamide_6h
15mg_Thioacetamide_6h_Rat6	Thioacetamide	15mg_Thioacetamide_6h
15mg_Thioacetamide_6h_Rat7	Thioacetamide	15mg_Thioacetamide_6h
15mg_Thioacetamide_6h_Rat8	Thioacetamide	15mg_Thioacetamide_6h
15mg_Thioacetamide_24h_Rat21	Thioacetamide	15mg_Thioacetamide_24h
15mg_Thioacetamide_24h_Rat22	Thioacetamide	15mg_Thioacetamide_24h
15mg_Thioacetamide_24h_Rat23	Thioacetamide	15mg_Thioacetamide_24h
15mg_Thioacetamide_24h_Rat24	Thioacetamide	15mg_Thioacetamide_24h
15mg_Thioacetamide_48h_Rat37	Thioacetamide	15mg_Thioacetamide_48h
15mg_Thioacetamide_48h_Rat38	Thioacetamide	15mg_Thioacetamide_48h
15mg_Thioacetamide_48h_Rat39	Thioacetamide	15mg_Thioacetamide_48h
15mg_Thioacetamide_48h_Rat40	Thioacetamide	15mg_Thioacetamide_48h
50mg_Thioacetamide_6h_Rat9	Thioacetamide	50mg_Thioacetamide_6h
50mg_Thioacetamide_6h_Rat10	Thioacetamide	50mg_Thioacetamide_6h
50mg_Thioacetamide_6h_Rat11	Thioacetamide	50mg_Thioacetamide_6h
50mg_Thioacetamide_6h_Rat12	Thioacetamide	50mg_Thioacetamide_6h
50mg_Thioacetamide_24h_Rat25	Thioacetamide	50mg_Thioacetamide_24h
50mg_Thioacetamide_24h_Rat26	Thioacetamide	50mg_Thioacetamide_24h
50mg_Thioacetamide_24h_Rat27	Thioacetamide	50mg_Thioacetamide_24h
50mg_Thioacetamide_24h_Rat28	Thioacetamide	50mg_Thioacetamide_24h
50mg_Thioacetamide_48h_Rat41	Thioacetamide	50mg_Thioacetamide_48h
50mg_Thioacetamide_48h_Rat42	Thioacetamide	50mg_Thioacetamide_48h
50mg_Thioacetamide_48h_Rat43	Thioacetamide	50mg_Thioacetamide_48h
50mg_Thioacetamide_48h_Rat44	Thioacetamide	50mg_Thioacetamide_48h
150mg_Thioacetamide_6h_Rat13	Thioacetamide	150mg_Thioacetamide_6h
150mg_Thioacetamide_6h_Rat14	Thioacetamide	150mg_Thioacetamide_6h
150mg_Thioacetamide_6h_Rat15	Thioacetamide	150mg_Thioacetamide_6h
150mg_Thioacetamide_6h_Rat16	Thioacetamide	150mg_Thioacetamide_6h
150mg_Thioacetamide_24h_Rat29	Thioacetamide	150mg_Thioacetamide_24h
150mg_Thioacetamide_24h_Rat30	Thioacetamide	150mg_Thioacetamide_24h
150mg_Thioacetamide_24h_Rat31	Thioacetamide	150mg_Thioacetamide_24h
150mg_Thioacetamide_24h_Rat32	Thioacetamide	150mg_Thioacetamide_24h
150mg_Thioacetamide_48h_Rat45	Thioacetamide	150mg_Thioacetamide_48h
150mg_Thioacetamide_48h_Rat46	Thioacetamide	150mg_Thioacetamide_48h
150mg_Thioacetamide_48h_Rat47	Thioacetamide	150mg_Thioacetamide_48h
150mg_Thioacetamide_48h_Rat48	Thioacetamide	150mg_Thioacetamide_48h
