# Supplementary material for: Discernment of possible mechanisms of hepatotoxicity via biological processes over-represented by co-expressed genes
Source: BMC Genomics. 2009 Jun 18;10:272. doi: 10.1186/1471-2164-10-272 (PMC2706894; doi:10.1186/1471-2164-10-272)
Supplement: Additional file 4 — ALT data for the biological samples. [file 1471-2164-10-272-S4.txt]

Label	(log ALT-5.5)*0.2
15mg_1-2-Dichlorobenzene_6h_Rat5	0.05097752
15mg_1-2-Dichlorobenzene_6h_Rat6	0.4316422
15mg_1-2-Dichlorobenzene_6h_Rat7	0.0047124
15mg_1-2-Dichlorobenzene_6h_Rat8	0.20155888
15mg_1-2-Dichlorobenzene_24h_Rat21	-0.0429195
15mg_1-2-Dichlorobenzene_24h_Rat22	-0.0081137
15mg_1-2-Dichlorobenzene_24h_Rat23	0.0287712
15mg_1-2-Dichlorobenzene_24h_Rat24	0.0047124
15mg_1-2-Dichlorobenzene_48h_Rat37	-0.0429195
15mg_1-2-Dichlorobenzene_48h_Rat38	0.05097752
15mg_1-2-Dichlorobenzene_48h_Rat39	0.0287712
15mg_1-2-Dichlorobenzene_48h_Rat40	0.0400879
150mg_1-2-Dichlorobenzene_6h_Rat9	0.2588832
150mg_1-2-Dichlorobenzene_6h_Rat10	0.47530346
150mg_1-2-Dichlorobenzene_6h_Rat11	0.0908392
150mg_1-2-Dichlorobenzene_6h_Rat12	0.01699248
150mg_1-2-Dichlorobenzene_24h_Rat25	0.37846346
150mg_1-2-Dichlorobenzene_24h_Rat26	0.7105136
150mg_1-2-Dichlorobenzene_24h_Rat27	0.33796492
150mg_1-2-Dichlorobenzene_24h_Rat28	1.0139712
150mg_1-2-Dichlorobenzene_48h_Rat41	0.7237882
150mg_1-2-Dichlorobenzene_48h_Rat42	0.0614709
150mg_1-2-Dichlorobenzene_48h_Rat43	0.869098
150mg_1-2-Dichlorobenzene_48h_Rat44	0.45097752
1500mg_1-2-Dichlorobenzene_6h_Rat13	0.0861474
1500mg_1-2-Dichlorobenzene_6h_Rat14	0.1643856
1500mg_1-2-Dichlorobenzene_6h_Rat15	0.1643856
1500mg_1-2-Dichlorobenzene_6h_Rat16	0.0109178
1500mg_1-2-Dichlorobenzene_24h_Rat29	0.3818782
1500mg_1-2-Dichlorobenzene_24h_Rat30	0.25363694
1500mg_1-2-Dichlorobenzene_24h_Rat31	1.643064
1500mg_1-2-Dichlorobenzene_24h_Rat32	0.4825779
1500mg_1-2-Dichlorobenzene_48h_Rat47	1.4003674
1500mg_1-2-Dichlorobenzene_48h_Rat48	1.274535
15mg_1-4_Dichlorbenzene_6h_Rat5	0.09545594
15mg_1-4_Dichlorbenzene_6h_Rat6	0.05627194
15mg_1-4_Dichlorbenzene_6h_Rat7	0.0287712
15mg_1-4_Dichlorbenzene_6h_Rat8	0.0047124
15mg_1-4_Dichlorbenzene_24h_Rat21	0.03448506
15mg_1-4_Dichlorbenzene_24h_Rat22	0.066578
15mg_1-4_Dichlorbenzene_24h_Rat23	0.1258566
15mg_1-4_Dichlorbenzene_24h_Rat24	0.05627194
15mg_1-4_Dichlorbenzene_48h_Rat37	0.1
15mg_1-4_Dichlorbenzene_48h_Rat38	0.0455841
15mg_1-4_Dichlorbenzene_48h_Rat39	0.12994948
15mg_1-4_Dichlorbenzene_48h_Rat40	0.0813782
150mg_1-4_Dichlorbenzene_6h_Rat9	0.03448506
150mg_1-4_Dichlorbenzene_6h_Rat10	0.03448506
150mg_1-4_Dichlorbenzene_6h_Rat11	-0.014747
150mg_1-4_Dichlorbenzene_6h_Rat12	0.0400879
150mg_1-4_Dichlorbenzene_24h_Rat25	0.12170486
150mg_1-4_Dichlorbenzene_24h_Rat26	0.07159614
150mg_1-4_Dichlorbenzene_24h_Rat27	0.1983706
150mg_1-4_Dichlorbenzene_24h_Rat28	0.0614709
150mg_1-4_Dichlorbenzene_48h_Rat41	0.0287712
150mg_1-4_Dichlorbenzene_48h_Rat42	-0.0215364
150mg_1-4_Dichlorbenzene_48h_Rat43	0.07159614
150mg_1-4_Dichlorbenzene_48h_Rat44	0.05627194
1500mg_1-4_Dichlorbenzene_6h_Rat13	-0.0016294
1500mg_1-4_Dichlorbenzene_6h_Rat14	0.1088788
1500mg_1-4_Dichlorbenzene_6h_Rat15	0.0109178
1500mg_1-4_Dichlorbenzene_6h_Rat16	0.0614709
1500mg_1-4_Dichlorbenzene_24h_Rat29	0.4386974
1500mg_1-4_Dichlorbenzene_24h_Rat30	0.266578
1500mg_1-4_Dichlorbenzene_24h_Rat31	0.3715104
1500mg_1-4_Dichlorbenzene_24h_Rat32	0.3818782
1500mg_1-4_Dichlorbenzene_48h_Rat45	0.622205
1500mg_1-4_Dichlorbenzene_48h_Rat46	0.12994948
1500mg_1-4_Dichlorbenzene_48h_Rat47	0.29545594
1500mg_1-4_Dichlorbenzene_48h_Rat48	0.4330672
25mg_Bromobenzene_6h_Rat5	-0.0911212
25mg_Bromobenzene_6h_Rat6	-0.0429195
25mg_Bromobenzene_6h_Rat7	-0.0741434
25mg_Bromobenzene_6h_Rat8	-0.0356144
25mg_Bromobenzene_24h_Rat21	0.11321792
25mg_Bromobenzene_24h_Rat22	0.14189072
25mg_Bromobenzene_24h_Rat23	0.133985
25mg_Bromobenzene_24h_Rat24	0.12994948
25mg_Bromobenzene_48h_Rat37	0.0400879
25mg_Bromobenzene_48h_Rat38	0.0400879
25mg_Bromobenzene_48h_Rat39	0.0287712
25mg_Bromobenzene_48h_Rat40	0.0861474
75mg_Bromobenzene_6h_Rat9	0.0455841
75mg_Bromobenzene_6h_Rat10	0.0813782
75mg_Bromobenzene_6h_Rat11	0.1088788
75mg_Bromobenzene_6h_Rat12	0.1643856
75mg_Bromobenzene_24h_Rat25	0.266578
75mg_Bromobenzene_24h_Rat26	0.25363694
75mg_Bromobenzene_24h_Rat27	0.6323556
75mg_Bromobenzene_24h_Rat28	0.7384586
75mg_Bromobenzene_48h_Rat41	0.21699248
75mg_Bromobenzene_48h_Rat42	0.38357048
75mg_Bromobenzene_48h_Rat43	0.15335732
75mg_Bromobenzene_48h_Rat44	0.1
250mg_Bromobenzene_6h_Rat13	0.12170486
250mg_Bromobenzene_6h_Rat14	0.1643856
250mg_Bromobenzene_6h_Rat15	-0.066015
250mg_Bromobenzene_6h_Rat16	-0.0741434
250mg_Bromobenzene_24h_Rat29	1.3963598
250mg_Bromobenzene_24h_Rat30	1.3666312
250mg_Bromobenzene_24h_Rat31	1.344559
250mg_Bromobenzene_24h_Rat32	1.9072348
250mg_Bromobenzene_48h_Rat45	1.3699668
250mg_Bromobenzene_48h_Rat46	1.2798714
250mg_Bromobenzene_48h_Rat47	1.270662
250mg_Bromobenzene_48h_Rat48	1.2003674
5mg_Diquat_Dibromide_6h_Rat7	0.0813782
5mg_Diquat_Dibromide_6h_Rat8	0.0400879
5mg_Diquat_Dibromide_6h_Rat9	0.0455841
5mg_Diquat_Dibromide_6h_Rat10	0.0908392
5mg_Diquat_Dibromide_6h_Rat11	0.0908392
5mg_Diquat_Dibromide_6h_Rat12	0.05097752
5mg_Diquat_Dibromide_24h_Rat37	0.18525286
5mg_Diquat_Dibromide_24h_Rat38	0.3022454
5mg_Diquat_Dibromide_24h_Rat39	0.1457638
5mg_Diquat_Dibromide_24h_Rat40	0.1
5mg_Diquat_Dibromide_24h_Rat41	0.133985
5mg_Diquat_Dibromide_24h_Rat42	0.16075612
5mg_Diquat_Dibromide_48h_Rat67	0.2908392
5mg_Diquat_Dibromide_48h_Rat68	0.18525286
5mg_Diquat_Dibromide_48h_Rat69	0.19514676
5mg_Diquat_Dibromide_48h_Rat70	0.1258566
5mg_Diquat_Dibromide_48h_Rat71	0.12994948
5mg_Diquat_Dibromide_48h_Rat72	0.16075612
10mg_Diquat_Dibromide_6h_Rat13	0.05097752
10mg_Diquat_Dibromide_6h_Rat14	0.21397114
10mg_Diquat_Dibromide_6h_Rat15	0.0813782
10mg_Diquat_Dibromide_6h_Rat16	0.09545594
10mg_Diquat_Dibromide_6h_Rat17	0.0109178
10mg_Diquat_Dibromide_6h_Rat18	0.12170486
10mg_Diquat_Dibromide_24h_Rat43	0.2455841
10mg_Diquat_Dibromide_24h_Rat44	-0.014747
10mg_Diquat_Dibromide_24h_Rat45	0.12994948
10mg_Diquat_Dibromide_24h_Rat46	-0.0356144
10mg_Diquat_Dibromide_24h_Rat47	0.1044736
10mg_Diquat_Dibromide_24h_Rat48	0.1750078
10mg_Diquat_Dibromide_48h_Rat73	0.1044736
10mg_Diquat_Dibromide_48h_Rat74	0.1818782
10mg_Diquat_Dibromide_48h_Rat75	-0.0504145
10mg_Diquat_Dibromide_48h_Rat76	-0.0016294
10mg_Diquat_Dibromide_48h_Rat77	-0.0016294
10mg_Diquat_Dibromide_48h_Rat78	-0.0356144
20mg_Diquat_Dibromide_6h_Rat19	0.8931568
20mg_Diquat_Dibromide_6h_Rat20	0.20155888
20mg_Diquat_Dibromide_6h_Rat21	0.2765286
20mg_Diquat_Dibromide_6h_Rat22	0.2482933
20mg_Diquat_Dibromide_6h_Rat23	0.40313988
20mg_Diquat_Dibromide_6h_Rat24	0.0861474
20mg_Diquat_Dibromide_24h_Rat49	1.1881738
20mg_Diquat_Dibromide_24h_Rat50	0.1174926
20mg_Diquat_Dibromide_24h_Rat51	0.16797
20mg_Diquat_Dibromide_24h_Rat52	0.2316422
20mg_Diquat_Dibromide_24h_Rat53	0.1643856
20mg_Diquat_Dibromide_24h_Rat54	0.9688592
20mg_Diquat_Dibromide_48h_Rat79	0.12170486
20mg_Diquat_Dibromide_48h_Rat80	0.1457638
20mg_Diquat_Dibromide_48h_Rat81	0.3552249
20mg_Diquat_Dibromide_48h_Rat82	0.1818782
20mg_Diquat_Dibromide_48h_Rat83	0.27159614
20mg_Diquat_Dibromide_48h_Rat84	0.14189072
25mg_Diquat_Dibromide_6h_Rat25	0.05627194
25mg_Diquat_Dibromide_6h_Rat26	1.0513113
25mg_Diquat_Dibromide_6h_Rat27	1.6052998
25mg_Diquat_Dibromide_6h_Rat28	0.9552248
25mg_Diquat_Dibromide_6h_Rat29	-0.014747
25mg_Diquat_Dibromide_6h_Rat30	1.435896
25mg_Diquat_Dibromide_24h_Rat55	0.15708046
25mg_Diquat_Dibromide_24h_Rat56	1.2411264
25mg_Diquat_Dibromide_24h_Rat57	1.4603418
25mg_Diquat_Dibromide_24h_Rat58	0.17846346
25mg_Diquat_Dibromide_24h_Rat59	1.288796
25mg_Diquat_Dibromide_24h_Rat60	1.1099698
25mg_Diquat_Dibromide_48h_Rat85	0.7273983
25mg_Diquat_Dibromide_48h_Rat86	0.5616678
25mg_Diquat_Dibromide_48h_Rat87	0.07159614
25mg_Diquat_Dibromide_48h_Rat88	0.6031398
25mg_Diquat_Dibromide_48h_Rat89	0.39188632
25mg_Diquat_Dibromide_48h_Rat90	0.7389513
25mg_Galactosamine_6h_Rat5	0.0109178
25mg_Galactosamine_6h_Rat6	0.45097752
25mg_Galactosamine_6h_Rat7	0.3044736
25mg_Galactosamine_6h_Rat8	0.28850288
25mg_Galactosamine_24h_Rat21	0.47159614
25mg_Galactosamine_24h_Rat22	0.41397114
25mg_Galactosamine_24h_Rat23	0.6093788
25mg_Galactosamine_24h_Rat24	0.333985
25mg_Galactosamine_48h_Rat37	0.21397114
25mg_Galactosamine_48h_Rat38	0.133985
25mg_Galactosamine_48h_Rat39	0.0765286
25mg_Galactosamine_48h_Rat40	0.240088
100mg_Galactosamine_6h_Rat9	0.7732645
100mg_Galactosamine_6h_Rat10	0.8251418
100mg_Galactosamine_6h_Rat11	0.8101494
100mg_Galactosamine_6h_Rat12	0.7902422
100mg_Galactosamine_24h_Rat25	0.6139712
100mg_Galactosamine_24h_Rat26	0.7243066
100mg_Galactosamine_24h_Rat27	0.45627194
100mg_Galactosamine_24h_Rat28	0.5258566
100mg_Galactosamine_48h_Rat41	0.2287712
100mg_Galactosamine_48h_Rat42	0.3983706
100mg_Galactosamine_48h_Rat43	0.022942
100mg_Galactosamine_48h_Rat44	0.1174926
400mg_Galactosamine_6h_Rat13	0.2258714
400mg_Galactosamine_6h_Rat14	1.156386
400mg_Galactosamine_6h_Rat15	1.103083
400mg_Galactosamine_6h_Rat16	0.2614709
400mg_Galactosamine_24h_Rat29	1.5660716
400mg_Galactosamine_24h_Rat30	1.4858516
400mg_Galactosamine_24h_Rat31	0.656272
400mg_Galactosamine_24h_Rat32	1.5334837
400mg_Galactosamine_48h_Rat45	2.049953
400mg_Galactosamine_48h_Rat46	1.77908
400mg_Galactosamine_48h_Rat47	1.8430638
400mg_Galactosamine_48h_Rat48	1.9279422
10mg_Monocrotaline_6h_Rat5	0.03448506
10mg_Monocrotaline_6h_Rat6	0.022942
10mg_Monocrotaline_6h_Rat7	0.022942
10mg_Monocrotaline_6h_Rat8	0.0400879
10mg_Monocrotaline_24h_Rat21	0.35147752
10mg_Monocrotaline_24h_Rat22	0.0400879
10mg_Monocrotaline_24h_Rat23	0.022942
10mg_Monocrotaline_24h_Rat24	0.01699248
10mg_Monocrotaline_48h_Rat37	0.2931569
10mg_Monocrotaline_48h_Rat38	0.0861474
10mg_Monocrotaline_48h_Rat39	0.1258566
10mg_Monocrotaline_48h_Rat40	0.022942
50mg_Monocrotaline_6h_Rat9	0.03448506
50mg_Monocrotaline_6h_Rat10	0.41998252
50mg_Monocrotaline_6h_Rat11	0.21699248
50mg_Monocrotaline_6h_Rat12	0.6251418
50mg_Monocrotaline_24h_Rat25	0.1
50mg_Monocrotaline_24h_Rat26	0.12994948
50mg_Monocrotaline_24h_Rat27	0.15708046
50mg_Monocrotaline_24h_Rat28	-0.0081137
50mg_Monocrotaline_48h_Rat41	0.9643856
50mg_Monocrotaline_48h_Rat42	1.1818782
50mg_Monocrotaline_48h_Rat43	0.2482933
50mg_Monocrotaline_48h_Rat44	1.0462638
300mg_Monocrotaline_6h_Rat13	0.34189072
300mg_Monocrotaline_6h_Rat14	0.3552249
300mg_Monocrotaline_6h_Rat15	0.5088789
300mg_Monocrotaline_6h_Rat16	0.5033617
300mg_Monocrotaline_24h_Rat29	1.5487538
300mg_Monocrotaline_24h_Rat30	1.6008646
300mg_Monocrotaline_24h_Rat31	1.4223894
300mg_Monocrotaline_24h_Rat32	1.5258568
10mg_N-Nitrosomorpholine_6h_Rat5	-0.0215364
10mg_N-Nitrosomorpholine_6h_Rat6	-0.066015
10mg_N-Nitrosomorpholine_6h_Rat7	-0.0356144
10mg_N-Nitrosomorpholine_6h_Rat8	-0.0581094
10mg_N-Nitrosomorpholine_24h_Rat21	0.0614709
10mg_N-Nitrosomorpholine_24h_Rat22	0.022942
10mg_N-Nitrosomorpholine_24h_Rat23	0.0400879
10mg_N-Nitrosomorpholine_24h_Rat24	0.0047124
10mg_N-Nitrosomorpholine_48h_Rat37	0.0813782
10mg_N-Nitrosomorpholine_48h_Rat38	0.05627194
10mg_N-Nitrosomorpholine_48h_Rat39	0.03448506
10mg_N-Nitrosomorpholine_48h_Rat40	0.0400879
50mg_N-Nitrosomorpholine_6h_Rat9	0.0455841
50mg_N-Nitrosomorpholine_6h_Rat10	0.05627194
50mg_N-Nitrosomorpholine_6h_Rat11	0.022942
50mg_N-Nitrosomorpholine_6h_Rat12	0.14958554
50mg_N-Nitrosomorpholine_24h_Rat25	0.3457638
50mg_N-Nitrosomorpholine_24h_Rat26	0.599171
50mg_N-Nitrosomorpholine_24h_Rat27	0.34958554
50mg_N-Nitrosomorpholine_24h_Rat28	0.3869257
50mg_N-Nitrosomorpholine_48h_Rat41	0.5309638
50mg_N-Nitrosomorpholine_48h_Rat42	0.48732768
50mg_N-Nitrosomorpholine_48h_Rat43	0.27159614
50mg_N-Nitrosomorpholine_48h_Rat44	0.274073
300mg_N-Nitrosomorpholine_6h_Rat13	0.07159614
300mg_N-Nitrosomorpholine_6h_Rat14	0.0287712
300mg_N-Nitrosomorpholine_6h_Rat15	0.11321792
300mg_N-Nitrosomorpholine_6h_Rat16	0.1
300mg_N-Nitrosomorpholine_24h_Rat29	1.0139712
300mg_N-Nitrosomorpholine_24h_Rat30	0.9598416
300mg_N-Nitrosomorpholine_24h_Rat31	0.6109178
300mg_N-Nitrosomorpholine_24h_Rat32	0.9902422
300mg_Nitrosomorpholine_48h_Rat45	1.6260534
300mg_N-Nitrosomorpholine_48h_Rat46	1.592296
300mg_N-Nitrosomorpholine_48h_Rat47	1.650476
300mg_N-Nitrosomorpholine_48h_Rat48	1.6385232
15mg_Thioacetamide_6h_Rat5	0.1088788
15mg_Thioacetamide_6h_Rat6	0.21699248
15mg_Thioacetamide_6h_Rat7	0.0861474
15mg_Thioacetamide_6h_Rat8	0.0908392
15mg_Thioacetamide_24h_Rat21	0.0614709
15mg_Thioacetamide_24h_Rat22	0.2588832
15mg_Thioacetamide_24h_Rat23	0.3589241
15mg_Thioacetamide_24h_Rat24	0.0455841
15mg_Thioacetamide_48h_Rat37	0.1088788
15mg_Thioacetamide_48h_Rat38	0.05097752
15mg_Thioacetamide_48h_Rat39	0.1044736
15mg_Thioacetamide_48h_Rat40	0.05627194
50mg_Thioacetamide_6h_Rat9	0.5505331
50mg_Thioacetamide_6h_Rat10	0.5227486
50mg_Thioacetamide_6h_Rat11	0.6931568
50mg_Thioacetamide_6h_Rat12	0.6287712
50mg_Thioacetamide_24h_Rat25	0.4765286
50mg_Thioacetamide_24h_Rat26	1.2821288
50mg_Thioacetamide_24h_Rat27	1.3258566
50mg_Thioacetamide_24h_Rat28	1.2643548
50mg_Thioacetamide_48h_Rat41	1.1517132
50mg_Thioacetamide_48h_Rat42	1.1334837
50mg_Thioacetamide_48h_Rat43	1.0462638
50mg_Thioacetamide_48h_Rat44	1.2332449
150mg_Thioacetamide_6h_Rat13	0.7153632
150mg_Thioacetamide_6h_Rat14	0.5818782
150mg_Thioacetamide_6h_Rat15	0.5643856
150mg_Thioacetamide_6h_Rat16	0.5457638
150mg_Thioacetamide_24h_Rat29	1.503779
150mg_Thioacetamide_24h_Rat30	1.4398278
150mg_Thioacetamide_24h_Rat31	1.4546278
150mg_Thioacetamide_24h_Rat32	1.4462636
150mg_Thioacetamide_48h_Rat45	1.4287712
150mg_Thioacetamide_48h_Rat46	1.3457636
150mg_Thioacetamide_48h_Rat47	1.4546278
150mg_Thioacetamide_48h_Rat48	1.4967412
